# Supplementary material for: A new genome-scale metabolic model of Corynebacterium glutamicum and its application
Source: Biotechnol Biofuels. 2017 Jun 30;10:169. doi: 10.1186/s13068-017-0856-3 (PMC5493880; doi:10.1186/s13068-017-0856-3)
Supplement: Supplementary file 2 — Additional file 2. The lumped reactions of ModelCg 2. [file 13068_2017_856_MOESM2_ESM.xlsx]

## Sheet: lumped reactions
ModelCg 2			iCW773
C14：0	acetoacetyl-s-acp + 5 malACP + 5 nadh + 5 nadph + 10 h --> 5 acp + 5 carbon-dioxide + 5 water + myristoyl-acp + 5 nad + 5 nadp		3OAR40	h[c] + nadph[c] + actACP[c] <=> nadp[c] + 3haACP[c]
			3HAD40	3haACP[c] -> h2o[c] + but2eACP[c]
			EAR40x	nadh[c] + h[c] + but2eACP[c] -> nad[c] + butACP[c]
			3OAS60	h[c] + butACP[c] + malACP[c] -> co2[c] + 3ohexACP[c] + ACP[c]
			3OAR60	h[c] + nadph[c] + 3ohexACP[c] <=> nadp[c] + 3hhexACP[c]
			3HAD60	3hhexACP[c] -> h2o[c] + thex2eACP[c]
			EAR60x	nadh[c] + h[c] + thex2eACP[c] -> nad[c] + hexACP[c]
			3OAS80	h[c] + hexACP[c] + malACP[c] -> co2[c] + 3ooctACP[c] + ACP[c]
			3OAR80	h[c] + nadph[c] + 3ooctACP[c] <=> nadp[c] + 3hoctACP[c]
			3HAD80	3hoctACP[c] -> h2o[c] + toct2eACP[c]
			EAR80x	nadh[c] + h[c] + toct2eACP[c] -> nad[c] + ocACP[c]
			3OAS100	h[c] + ocACP[c] + malACP[c] -> co2[c] + 3odecACP[c] + ACP[c]
			3OAR100	h[c] + nadph[c] + 3odecACP[c] <=> nadp[c] + 3hdecACP[c]
			3HAD100	3hdecACP[c] -> h2o[c] + tdec2eACP[c]
			EAR100x	nadh[c] + h[c] + tdec2eACP[c] -> nad[c] + dcaACP[c]
			3OAS120	h[c] + dcaACP[c] + malACP[c] -> co2[c] + 3oddecACP[c] + ACP[c]
			3OAR120	h[c] + nadph[c] + 3oddecACP[c] <=> nadp[c] + 3hddecACP[c]
			3HAD120	3hddecACP[c] -> h2o[c] + tddec2eACP[c]
			EAR120x	nadh[c] + h[c] + tddec2eACP[c] -> nad[c] + ddcaACP[c]
			3OAS140	h[c] + ddcaACP[c] + malACP[c] -> co2[c] + 3omrsACP[c] + ACP[c]
			3OAR140	h[c] + nadph[c] + 3omrsACP[c] <=> nadp[c] + 3hmrsACP[c]
			3HAD140	3hmrsACP[c] -> h2o[c] + tmrs2eACP[c]
			EAR140x	nadh[c] + h[c] + tmrs2eACP[c] -> nad[c] + myrsACP[c]
C16：0	acetoacetyl-s-acp + 6 malACP + 6 nadh + 6 nadph + 12 h --> 6 acp + 6 carbon-dioxide + 6 water + palmitoyl-acp + 6 nad + 6 nadp		3OAR40	h[c] + nadph[c] + actACP[c] <=> nadp[c] + 3haACP[c]
			3HAD40	3haACP[c] -> h2o[c] + but2eACP[c]
			EAR40x	nadh[c] + h[c] + but2eACP[c] -> nad[c] + butACP[c]
			3OAS60	h[c] + butACP[c] + malACP[c] -> co2[c] + 3ohexACP[c] + ACP[c]
			3OAR60	h[c] + nadph[c] + 3ohexACP[c] <=> nadp[c] + 3hhexACP[c]
			3HAD60	3hhexACP[c] -> h2o[c] + thex2eACP[c]
			EAR60x	nadh[c] + h[c] + thex2eACP[c] -> nad[c] + hexACP[c]
			3OAS80	h[c] + hexACP[c] + malACP[c] -> co2[c] + 3ooctACP[c] + ACP[c]
			3OAR80	h[c] + nadph[c] + 3ooctACP[c] <=> nadp[c] + 3hoctACP[c]
			3HAD80	3hoctACP[c] -> h2o[c] + toct2eACP[c]
			EAR80x	nadh[c] + h[c] + toct2eACP[c] -> nad[c] + ocACP[c]
			3OAS100	h[c] + ocACP[c] + malACP[c] -> co2[c] + 3odecACP[c] + ACP[c]
			3OAR100	h[c] + nadph[c] + 3odecACP[c] <=> nadp[c] + 3hdecACP[c]
			3HAD100	3hdecACP[c] -> h2o[c] + tdec2eACP[c]
			EAR100x	nadh[c] + h[c] + tdec2eACP[c] -> nad[c] + dcaACP[c]
			3OAS120	h[c] + dcaACP[c] + malACP[c] -> co2[c] + 3oddecACP[c] + ACP[c]
			3OAR120	h[c] + nadph[c] + 3oddecACP[c] <=> nadp[c] + 3hddecACP[c]
			3HAD120	3hddecACP[c] -> h2o[c] + tddec2eACP[c]
			EAR120x	nadh[c] + h[c] + tddec2eACP[c] -> nad[c] + ddcaACP[c]
			3OAS140	h[c] + ddcaACP[c] + malACP[c] -> co2[c] + 3omrsACP[c] + ACP[c]
			3OAR140	h[c] + nadph[c] + 3omrsACP[c] <=> nadp[c] + 3hmrsACP[c]
			3HAD140	3hmrsACP[c] -> h2o[c] + tmrs2eACP[c]
			EAR140x	nadh[c] + h[c] + tmrs2eACP[c] -> nad[c] + myrsACP[c]
			3OAS160	h[c] + myrsACP[c] + malACP[c] -> co2[c] + 3opalmACP[c] + ACP[c]
			3OAR160	h[c] + nadph[c] + 3opalmACP[c] <=> nadp[c] + 3hpalmACP[c]
			3HAD160	3hpalmACP[c] -> h2o[c] + tpalm2eACP[c]
			EAR160x	nadh[c] + h[c] + tpalm2eACP[c] -> nad[c] + palmACP[c]
C18：0	acetoacetyl-s-acp + 7 malACP + 7 nadh + 7 nadph + 14 h --> 7 acp + 7 carbon-dioxide + 7 water + stearic-acp + 7 nad + 7 nadp		3OAR40	h[c] + nadph[c] + actACP[c] <=> nadp[c] + 3haACP[c]
			3HAD40	3haACP[c] -> h2o[c] + but2eACP[c]
			EAR40x	nadh[c] + h[c] + but2eACP[c] -> nad[c] + butACP[c]
			3OAS60	h[c] + butACP[c] + malACP[c] -> co2[c] + 3ohexACP[c] + ACP[c]
			3OAR60	h[c] + nadph[c] + 3ohexACP[c] <=> nadp[c] + 3hhexACP[c]
			3HAD60	3hhexACP[c] -> h2o[c] + thex2eACP[c]
			EAR60x	nadh[c] + h[c] + thex2eACP[c] -> nad[c] + hexACP[c]
			3OAS80	h[c] + hexACP[c] + malACP[c] -> co2[c] + 3ooctACP[c] + ACP[c]
			3OAR80	h[c] + nadph[c] + 3ooctACP[c] <=> nadp[c] + 3hoctACP[c]
			3HAD80	3hoctACP[c] -> h2o[c] + toct2eACP[c]
			EAR80x	nadh[c] + h[c] + toct2eACP[c] -> nad[c] + ocACP[c]
			3OAS100	h[c] + ocACP[c] + malACP[c] -> co2[c] + 3odecACP[c] + ACP[c]
			3OAR100	h[c] + nadph[c] + 3odecACP[c] <=> nadp[c] + 3hdecACP[c]
			3HAD100	3hdecACP[c] -> h2o[c] + tdec2eACP[c]
			EAR100x	nadh[c] + h[c] + tdec2eACP[c] -> nad[c] + dcaACP[c]
			3OAS120	h[c] + dcaACP[c] + malACP[c] -> co2[c] + 3oddecACP[c] + ACP[c]
			3OAR120	h[c] + nadph[c] + 3oddecACP[c] <=> nadp[c] + 3hddecACP[c]
			3HAD120	3hddecACP[c] -> h2o[c] + tddec2eACP[c]
			EAR120x	nadh[c] + h[c] + tddec2eACP[c] -> nad[c] + ddcaACP[c]
			3OAS140	h[c] + ddcaACP[c] + malACP[c] -> co2[c] + 3omrsACP[c] + ACP[c]
			3OAR140	h[c] + nadph[c] + 3omrsACP[c] <=> nadp[c] + 3hmrsACP[c]
			3HAD140	3hmrsACP[c] -> h2o[c] + tmrs2eACP[c]
			EAR140x	nadh[c] + h[c] + tmrs2eACP[c] -> nad[c] + myrsACP[c]
			3OAS160	h[c] + myrsACP[c] + malACP[c] -> co2[c] + 3opalmACP[c] + ACP[c]
			3OAR160	h[c] + nadph[c] + 3opalmACP[c] <=> nadp[c] + 3hpalmACP[c]
			3HAD160	3hpalmACP[c] -> h2o[c] + tpalm2eACP[c]
			EAR160x	nadh[c] + h[c] + tpalm2eACP[c] -> nad[c] + palmACP[c]
			3OAS180	h[c] + palmACP[c] + malACP[c] -> co2[c] + 3ooctdACP[c] + ACP[c]
			3OAR180	h[c] + nadph[c] + 3ooctdACP[c] <=> nadp[c] + 3hoctaACP[c]
			3HAD180	3hoctaACP[c] -> h2o[c] + toctd2eACP[c]
			EAR180x	nadh[c] + h[c] + toctd2eACP[c] -> nad[c] + ocdcaACP[c]
C16：1	acetoacetyl-s-acp + 6 malACP + 6 nadph + 5 nadh + 11 h --> 6 acp + 6 carbon-dioxide + 6 water + hexadecenoyl-acp + 6 nadp + 5 nad		3OAR40	h[c] + nadph[c] + actACP[c] <=> nadp[c] + 3haACP[c]
			3HAD40	3haACP[c] -> h2o[c] + but2eACP[c]
			EAR40x	nadh[c] + h[c] + but2eACP[c] -> nad[c] + butACP[c]
			3OAS60	h[c] + butACP[c] + malACP[c] -> co2[c] + 3ohexACP[c] + ACP[c]
			3OAR60	h[c] + nadph[c] + 3ohexACP[c] <=> nadp[c] + 3hhexACP[c]
			3HAD60	3hhexACP[c] -> h2o[c] + thex2eACP[c]
			EAR60x	nadh[c] + h[c] + thex2eACP[c] -> nad[c] + hexACP[c]
			3OAS80	h[c] + hexACP[c] + malACP[c] -> co2[c] + 3ooctACP[c] + ACP[c]
			3OAR80	h[c] + nadph[c] + 3ooctACP[c] <=> nadp[c] + 3hoctACP[c]
			3HAD80	3hoctACP[c] -> h2o[c] + toct2eACP[c]
			EAR80x	nadh[c] + h[c] + toct2eACP[c] -> nad[c] + ocACP[c]
			3OAS100	h[c] + ocACP[c] + malACP[c] -> co2[c] + 3odecACP[c] + ACP[c]
			3OAR100	h[c] + nadph[c] + 3odecACP[c] <=> nadp[c] + 3hdecACP[c]
			3HAD100	3hdecACP[c] -> h2o[c] + tdec2eACP[c]
			T2DECAI	tdec2eACP[c] <=> cdec3eACP[c]
			3OAS121	h[c] + malACP[c] + cdec3eACP[c] -> co2[c] + 3ocddec5eACP[c] + ACP[c]
			3OAR121	h[c] + nadph[c] + 3ocddec5eACP[c] <=> nadp[c] + 3hcddec5eACP[c]
			3HAD121	3hcddec5eACP[c] -> h2o[c] + t3c5ddeceACP[c]
			EAR121x	nadh[c] + h[c] + t3c5ddeceACP[c] -> nad[c] + cddec5eACP[c]
			3OAS141	h[c] + cddec5eACP[c] + malACP[c] -> co2[c] + 3ocmrs7eACP[c] + ACP[c]
			3OAR141	h[c] + nadph[c] + 3ocmrs7eACP[c] <=> nadp[c] + 3hcmrs7eACP[c]
			3HAD141	3hcmrs7eACP[c] -> h2o[c] + t3c7mrseACP[c]
			EAR141x	nadh[c] + h[c] + t3c7mrseACP[c] -> nad[c] + tdeACP[c]
			3OAS161	h[c] + tdeACP[c] + malACP[c] -> co2[c] + 3ocpalm9eACP[c] + ACP[c]
			3OAR161	h[c] + nadph[c] + 3ocpalm9eACP[c] <=> nadp[c] + 3hcpalm9eACP[c]
			3HAD161	3hcpalm9eACP[c] -> h2o[c] + t3c9palmeACP[c]
			EAR161x	nadh[c] + h[c] + t3c9palmeACP[c] -> nad[c] + hdeACP[c]
C18：1	acetoacetyl-s-acp + 7 malACP + 7 nadph + 6 nadh + 13 h --> 7 acp + 7 carbon-dioxide + 7 water + octadecanoyl-acp + 7 nadp + 6 nad		3OAR40	h[c] + nadph[c] + actACP[c] <=> nadp[c] + 3haACP[c]
			3HAD40	3haACP[c] -> h2o[c] + but2eACP[c]
			EAR40x	nadh[c] + h[c] + but2eACP[c] -> nad[c] + butACP[c]
			3OAS60	h[c] + butACP[c] + malACP[c] -> co2[c] + 3ohexACP[c] + ACP[c]
			3OAR60	h[c] + nadph[c] + 3ohexACP[c] <=> nadp[c] + 3hhexACP[c]
			3HAD60	3hhexACP[c] -> h2o[c] + thex2eACP[c]
			EAR60x	nadh[c] + h[c] + thex2eACP[c] -> nad[c] + hexACP[c]
			3OAS80	h[c] + hexACP[c] + malACP[c] -> co2[c] + 3ooctACP[c] + ACP[c]
			3OAR80	h[c] + nadph[c] + 3ooctACP[c] <=> nadp[c] + 3hoctACP[c]
			3HAD80	3hoctACP[c] -> h2o[c] + toct2eACP[c]
			EAR80x	nadh[c] + h[c] + toct2eACP[c] -> nad[c] + ocACP[c]
			3OAS100	h[c] + ocACP[c] + malACP[c] -> co2[c] + 3odecACP[c] + ACP[c]
			3OAR100	h[c] + nadph[c] + 3odecACP[c] <=> nadp[c] + 3hdecACP[c]
			3HAD100	3hdecACP[c] -> h2o[c] + tdec2eACP[c]
			T2DECAI	tdec2eACP[c] <=> cdec3eACP[c]
			3OAS121	h[c] + malACP[c] + cdec3eACP[c] -> co2[c] + 3ocddec5eACP[c] + ACP[c]
			3OAR121	h[c] + nadph[c] + 3ocddec5eACP[c] <=> nadp[c] + 3hcddec5eACP[c]
			3HAD121	3hcddec5eACP[c] -> h2o[c] + t3c5ddeceACP[c]
			EAR121x	nadh[c] + h[c] + t3c5ddeceACP[c] -> nad[c] + cddec5eACP[c]
			3OAS141	h[c] + cddec5eACP[c] + malACP[c] -> co2[c] + 3ocmrs7eACP[c] + ACP[c]
			3OAR141	h[c] + nadph[c] + 3ocmrs7eACP[c] <=> nadp[c] + 3hcmrs7eACP[c]
			3HAD141	3hcmrs7eACP[c] -> h2o[c] + t3c7mrseACP[c]
			EAR141x	nadh[c] + h[c] + t3c7mrseACP[c] -> nad[c] + tdeACP[c]
			3OAS161	h[c] + tdeACP[c] + malACP[c] -> co2[c] + 3ocpalm9eACP[c] + ACP[c]
			3OAR161	h[c] + nadph[c] + 3ocpalm9eACP[c] <=> nadp[c] + 3hcpalm9eACP[c]
			3HAD161	3hcpalm9eACP[c] -> h2o[c] + t3c9palmeACP[c]
			EAR161x	nadh[c] + h[c] + t3c9palmeACP[c] -> nad[c] + hdeACP[c]
			3OAS181	h[c] + hdeACP[c] + malACP[c] -> co2[c] + 3ocvac11eACP[c] + ACP[c]
			3OAR181	h[c] + nadph[c] + 3ocvac11eACP[c] <=> nadp[c] + 3hcvac11eACP[c]
			3HAD181	3hcvac11eACP[c] -> h2o[c] + t3c11vaceACP[c]
			EAR181x	nadh[c] + h[c] + t3c11vaceACP[c] -> nad[c] + octeACP[c]
