# Supplementary material for: A new genome-scale metabolic model of Corynebacterium glutamicum and its application
Source: Biotechnol Biofuels. 2017 Jun 30;10:169. doi: 10.1186/s13068-017-0856-3 (PMC5493880; doi:10.1186/s13068-017-0856-3)
Supplement: Supplementary file 3 — Additional file 3. The reactions and metabolites of iCW773. [file 13068_2017_856_MOESM3_ESM.xlsx]

## Sheet: reactions
Abbreviation	Description	Reaction	GPR	Genes	Proteins	Subsystem	Reversible	Lower bound	Upper bound	Objective	Confidence Score	EC Number	Notes	References
ALAR	alanine racemase	ala-L[c] <=> ala-D[c]	cg0681	cg0681	alr	Alanine and Aspartate Metabolism	1	-1000	1000	0	0	5.1.1.1	KEGG		-0.0 ± 2.0	-0.0 ± 2.0
ALATA_L	L-alanine transaminase	glu-L[c] + pyr[c] <=> ala-L[c] + akg[c]	cg3149	cg3149		Alanine and Aspartate Metabolism	1	-1000	1000	0	0	2.6.1.2	KEGG
ASNN	L-asparaginase	h2o[c] + asn-L[c] -> asp-L[c] + nh4[c]	cg2352	cg2352	ansA	Alanine and Aspartate Metabolism	0	0	1000	0	0	3.5.1.1	KEGG		-33.5 ± 7.0	-16.4 ± 7.0
ASNS1	asparagine synthase (glutamine-hydrolysing)	atp[c] + h2o[c] + asp-L[c] + gln-L[c] -> h[c] + glu-L[c] + amp[c] + ppi[c] + asn-L[c]	cg2410	cg2410	ltsA	Alanine and Aspartate Metabolism	0	0	1000	0	0	6.3.5.4	KEGG		-46.6 ± 7.2	-29.5 ± 7.2
ASNS2	asparagine synthetase	atp[c] + asp-L[c] + nh4[c] -> h[c] + amp[c] + ppi[c] + asn-L[c]	cg2410	cg2410		Alanine and Aspartate Metabolism	0	0	1000	0	0	6.3.1.1	KEGG		-18.1 ± 7.1	-18.1 ± 7.1
ASPT	L-aspartase	asp-L[c] -> nh4[c] + fum[c]	cg1697	cg1697	aspA	Alanine and Aspartate Metabolism	0	0	1000	0	0	4.3.1.1	KEGG
ASPTA	aspartate transaminase	akg[c] + asp-L[c] <=> glu-L[c] + oaa[c]	cg0294	cg0294	aspB	Alanine and Aspartate Metabolism	1	-1000	1000	0	0	2.6.1.1	KEGG		2.9 ± 1.1	2.9 ± 1.1
DAAD	D-Amino acid dehydrogenase	ala-D[c] + fad[c] + h2o[c] -> fadh2[c] + nh4[c] + pyr[c]	cg3340	cg3340	dadA	Alanine and Aspartate Metabolism	0	0	1000	0	0	1.4.99.1	KEGG
VPAMT	Valine-pyruvate aminotransferase	ala-L[c] + 3mob[c] -> pyr[c] + val-L[c]	cg3149	cg3149		Alanine and Aspartate Metabolism	0	0	1000	0	0	2.6.1.66	KEGG
2METS	2-methylcitrate synthase	ppcoa[c] + oaa[c] + h2o[c] -> hcat[c] + coa[c]	cg0762	cg0762	prpC2	Alternate Carbon Metabolism	1	-1000	1000	0	0	2.3.3.5	KEGG
ACHMSC	ACHMSC	cys-L[c] + achms[c] -> h[c] + ac[c] + cyst-L[c]				Alternate Carbon Metabolism	0	-1000	1000	0	0		ModelCg 2
ACNML	N-Acetylneuraminate lyase	acnam[c] -> pyr[c] + acmana[c]	cg2931	cg2931	nanA	Alternate Carbon Metabolism	0	0	1000	0	0	4.1.3.3	KEGG
ADNUC	adenosine hydrolase	h2o[c] + adn[c] -> ade[c] + rib-D[c]	(cg0134 or cg0870 or cg1048)	cg0134 cg0870 cg1048		Alternate Carbon Metabolism	0	0	1000	0	4	3.2.2.8	KEGG		-22.0 ± 3.5	-4.9 ± 3.5
AGDC	N-acetylglucosamine-6-phosphate deacetylase	h2o[c] + acgam6p[c] -> ac[c] + gam6p[c]	cg2929	cg2929	nagA1	Alternate Carbon Metabolism	0	0	1000	0	0	3.5.1.25	KEGG		-24.0 ± 7.5	-6.9 ± 7.5
ALCD19	alcohol dehydrogenase (glycerol)	nadh[c] + h[c] + glyald[c] <=> nad[c] + glyc[c]	(cg0400 or cg1423 or cg2714)	cg0400 cg1423 cg2714	adhC	Alternate Carbon Metabolism	1	-1000	1000	0	0	1.1.1.1	KEGG
ALDD19x	aldehyde dehydrogenase (phenylacetaldehyde, NAD)	h2o[c] + nad[c] + pacald[c] -> 2 h[c] + nadh[c] + pac[c]	cg3096	cg3096		Alternate Carbon Metabolism	0	0	1000	0	4	1.2.1.39	KEGG		-35.4 ± 5.9	-35.4 ± 5.9
ALDD2x	aldehyde dehydrogenase (acetaldehyde, NAD)	nad[c] + acald[c] + h2o[c] -> nadh[c] + 2 h[c] + ac[c]	cg2953	cg2953	xylC	Alternate Carbon Metabolism	0	0	1000	0	0	1.2.1.3	KEGG		-47.0 ± 2.6	-47.0 ± 2.6
AMALT1	Amylomaltase (maltotriose)	malt[c] + malttr[c] -> glc-D[c] + maltttr[c]	cg2523	cg2523	malQ	Alternate Carbon Metabolism	0	0	1000	0	4	2.4.1.25	KEGG		-64.8 ± 5.6	-64.8 ± 5.6
AMALT2	Amylomaltase (maltotetraose)	malt[c] + maltttr[c] -> glc-D[c] + maltpt[c]	cg2523	cg2523	malQ	Alternate Carbon Metabolism	0	0	1000	0	4	2.4.1.25	KEGG		-64.8 ± 5.6	-64.8 ± 5.6
AMALT3	Amylomaltase (maltopentaose)	malt[c] + maltpt[c] -> glc-D[c] + malthx[c]	cg2523	cg2523	malQ	Alternate Carbon Metabolism	0	0	1000	0	4	2.4.1.25	KEGG		-64.8 ± 5.6	-64.8 ± 5.6
AMALT4	Amylomaltase (maltohexaose)	malt[c] + malthx[c] -> glc-D[c] + malthp[c]	cg2523	cg2523	malQ	Alternate Carbon Metabolism	0	0	1000	0	4	2.4.1.25	KEGG		-64.8 ± 5.6	-64.8 ± 5.6
AMANAPEr	N-acetylmannosamine 6-phosphate epimerase	acmanap[c] <=> acgam6p[c]	cg2933	cg2933	nanE	Alternate Carbon Metabolism	1	-1000	1000	0	4	5.1.3.9	KEGG		2.2 ± 5.8	2.2 ± 5.8
APG	APG	glyc3p[c] + cdpdag[c] <=> cmp[c] + apg[c]				Alternate Carbon Metabolism	1	-1000	1000	0	0		ModelCg 2
ARAI	L-arabinose isomerase	arab-L[c] <=> rbl-L[c]	(cg1160 or cg3334)	cg1160 cg3334		Alternate Carbon Metabolism	1	-1000	1000	0	0	5.3.1.4	KEGG
BETALDHx	betaine-aldehyde dehydrogenase	nad[c] + betald[c] + h2o[c] -> nadh[c] + glyb[c] + 2 h[c]	cg0637	cg0637	betB	Alternate Carbon Metabolism	0	0	1000	0	0		KEGG
BETALDHy	betaine-aldehyde dehydrogenase	betald[c] + nadp[c] + h2o[c] -> nadph[c] + glyb[c] + 2 h[c]	cg0637	cg0637	betB	Alternate Carbon Metabolism	0	0	1000	0	0		KEGG
CBMKr	Carbamate kinase	atp[c] + co2[c] + nh4[c] <=> 2 h[c] + adp[c] + cbp[c]				Alternate Carbon Metabolism	1	-1000	1000	0	2	2.7.2.2	KEGG
DHACOAH	2,3-dehydroadipyl-CoA hydratase	23dhacoa[c] + h2o[c] <=> 3hadpcoa[c]	cg1049	cg1049		Alternate Carbon Metabolism	1	-1000	1000	0	0		KEGG
DHAPT	Dihydroxyacetone phosphotransferase	pep[c] + dha[c] -> pyr[c] + dhap[c]	cg1724	cg1724		Alternate Carbon Metabolism	0	0	1000	0	0		KEGG
DHPTDNRN	dihydropteridine reductase (NADH)	dhptdn[c] + nadh[c] + 3 h[c] <=> nad[c] + thptdn[c]	cg3141	cg3141		Alternate Carbon Metabolism	1	0	0	0	0		KEGG
DRPA	deoxyribose-phosphate aldolase	2dr5p[c] -> g3p[c] + acald[c]	cg0458	cg0458	deoC	Alternate Carbon Metabolism	0	0	1000	0	0	4.1.2.4	KEGG
F6PP	D-fructose 6-phosphate phosphatase	f6p[c] + h2o[c] -> pi[c] + fru[c]	(cg0045 or cg0046 or cg2120)	cg0045 cg0046 cg2120		Alternate Carbon Metabolism	0	0	1000	0	0		KEGG
FFSD	beta-fructofuranosidase	h2o[c] + suc6p[c] -> fru[c] + g6p[c]	(cg2927 or cg1267)	cg2927 cg1267	scrB	Alternate Carbon Metabolism	0	0	1000	0	0	3.2.1.26	KEGG		-42.0 ± 2.5	-24.8 ± 2.5
FRUK	fructose-1-phosphate kinase	atp[c] + f1p[c] -> h[c] + adp[c] + fdp[c]	cg2119	cg2119	pfkB	Alternate Carbon Metabolism	0	0	1000	0	0	2.7.1.56	KEGG		-12.2 ± 4.9	-12.2 ± 4.9
G3PD2	glycerol-3-phosphate dehydrogenase (NADP)	nadp[c] + glyc3p[c] <=> h[c] + nadph[c] + dhap[c]	cg1492	cg1492	gpsA	Alternate Carbon Metabolism	1	-1000	1000	0	0	1.1.1.94	KEGG
G3PT	glycerol-3-phosphatase	glyc3p[c] + h2o[c] -> pi[c] + glyc[c]	cg1700	cg1700	gpp	Alternate Carbon Metabolism	0	0	1000	0	0		KEGG
G6PDA	glucosamine-6-phosphate deaminase	h2o[c] + gam6p[c] -> f6p[c] + nh4[c]	cg2928	cg2928	nagB	Alternate Carbon Metabolism	0	0	1000	0	0	3.5.99.6	KEGG		-14.9 ± 4.1	2.2 ± 4.1
GLCATr	D-glucose O-acetyltransferase	glc-D[c] + accoa[c] <=> acglc-D[c] + coa[c]	cg0180	cg0180	maa	Alternate Carbon Metabolism	1	-1000	1000	0	0	2.3.1.79	KEGG		-2.7 ± 7.2	-2.7 ± 7.2
GLCRD	glucarate dehydratase	glcr[c] -> 5dh4dglc[c] + h2o[c]	cg0502	cg0502		Alternate Carbon Metabolism	0	0	1000	0	0	4.2.1.40	KEGG		-41.9 ± 2.4	-41.9 ± 2.4
GLYCDx	(S,S)-2,3-butanediol dehydrogenase	nadh[c] + dha[c] + h[c] -> nad[c] + glyc[c]	cg2958	cg2958	buta	Alternate Carbon Metabolism	0	0	1000	0	0		KEGG
GLYK	glycerol kinase	atp[c] + glyc[c] -> h[c] + adp[c] + glyc3p[c]	cg3198	cg3198	glpK	Alternate Carbon Metabolism	0	0	1000	0	0	2.7.1.30	KEGG		-15.6 ± 4.1	-15.6 ± 4.1
GNK	gluconokinase	atp[c] + glcn[c] -> h[c] + adp[c] + 6pgc[c]	(cg2732 or cg3336)	cg2732 cg3336	gntV gntK	Alternate Carbon Metabolism	0	0	1000	0	0	2.7.1.12	KEGG		-10.1 ± 6.4	-10.1 ± 6.4
GUI1	glucuronate isomerase (D-glucuronate)	glcur[c] <=> fruur[c]	cg2731	cg2731	uxaC	Alternate Carbon Metabolism	1	-1000	1000	0	4	5.3.1.12	KEGG		0.6 ± 5.8	0.6 ± 5.8
HCO3E	HCO3 equilibration reaction	h2o[c] + co2[c] <=> h[c] + hco3[c]	cg2954	cg2954	cynT	Alternate Carbon Metabolism	1	-1000	1000	0	3	4.2.1.1	KEGG
HEX7	hexokinase (D-fructose:ATP)	atp[c] + fru[c] -> h[c] + adp[c] + f6p[c]				Alternate Carbon Metabolism	0	0	1000	0	2	2.7.1.4	KEGG		-14.6 ± 1.2	-14.6 ± 1.2
HPYRI	hydroxypyruvate isomerase	hpyr[c] <=> 2h3oppan[c]	(cg2312 and cg2716)	cg2312 cg2716	gip hyi	Alternate Carbon Metabolism	1	-1000	1000	0	4	5.3.1.22	KEGG		1.4 ± 3.4	1.4 ± 3.4
HSST_2	HSST_2	succoa[c] + hom-L[c] -> coa[c] + suchms[c]				Alternate Carbon Metabolism	0	0	1000	0	0		ModelCg 2
HXCT	Acetyl-CoA:hexanoate-CoA transferase	accoa[c] + hxa[c] -> ac[c] + hxcoa[c]	(cg2840 and cg2592)	cg2840 cg2592		Alternate Carbon Metabolism	0	0	1000	0	0	2.8.3.8	KEGG
LYXI	Lyxose isomerase	lyx-L[c] -> xylu-L[c]	cg2704	cg2704		Alternate Carbon Metabolism	0	0	1000	0	0		KEGG
MALGT	maltose alpha-D-glucosyltransferase	malt[c] <=> tre[c]	cg2529	cg2529	treS	Alternate Carbon Metabolism	1	-1000	1000	0	0	5.4.99.16	KEGG		-2.9 ± 3.6	-2.9 ± 3.6
MALTATr	maltose O-acetyltransferase	accoa[c] + malt[c] <=> acmalt[c] + coa[c]	cg0180	cg0180	maa	Alternate Carbon Metabolism	1	-1000	1000	0	0	2.3.1.79	KEGG		-2.7 ± 7.2	-2.7 ± 7.2
MAN1PG	mannose-1-phosphate guanylyltransferase	man1p[c] + gtp <=> ppi[c] + gdpmann[c]	cg0849	cg0849	rmlA2	Alternate Carbon Metabolism	1	-1000	1000	0	0	2.7.7.13	KEGG
MAN6PI	mannose-6-phosphate isomerase	man6p[c] <=> f6p[c]	cg0856	cg0856	manA	Alternate Carbon Metabolism	1	-1000	1000	0	0	5.3.1.8	KEGG		-0.7 ± 2.3	-0.7 ± 2.3
MCITL2	methylisocitrate lyase	micit[c] <=> pyr[c] + succ[c]	(cg0760 and cg0797)	cg0760 cg0797	prpB2 prpB1	Alternate Carbon Metabolism	1	-1000	1000	0	2	4.1.3.30	KEGG
MM-COA_ADD5	Propanoyl-CoA:carbon-dioxide ligase (ADP-forming)	ppcoa[c] + atp[c] + hco3[c] <=> adp[c] + h[c] + mmcoa-S[c] + pi[c]	cg0811	cg0811	dtsR2	Alternate Carbon Metabolism	1	-1000	1000	0	0	6.4.1.3	KEGG		-1.9 ± 10.4	-1.9 ± 10.4
MMM2	Methylmalonyl-CoA mutase	succoa[c] <=> mmcoa-R[c]	(cg1725 and cg1726)	cg1725 cg1726	mcmB mcmA	Alternate Carbon Metabolism	0	0	1000	0	4	5.4.99.2	KEGG
MSDH	methylmalonate-semialdehyde dehydrogenase	2mop[c] + coa[c] + h2o[c] + nad[c] -> hco3[c] + nadh[c] + ppcoa[c]	(cg0199 or cg0355)	cg0199 cg0355	msmA	Alternate Carbon Metabolism	0	0	1000	0	0	1.2.1.27	KEGG		-27.8 ± 8.5	-27.8 ± 8.5
PFK_2	Phosphofructokinase	atp[c] + tag6p-D[c] -> adp[c] + h[c] + tagdp-D[c]	cg1409	cg1409	pfkA	Alternate Carbon Metabolism	0	0	1000	0	4	2.7.1.11	KEGG		-16.9 ± 2.4	-16.9 ± 2.4
PGLYCP	Phosphoglycolate phosphatase	2pglyc[c] + h2o[c] -> pi[c] + glyclt[c]	(cg2458 or cg1653)	cg2458 cg1653		Alternate Carbon Metabolism	0	0	1000	0	0	3.1.3.18	KEGG		-47.0 ± 4.1	-29.8 ± 4.1
PGMT	phosphoglucomutase	g1p[c] <=> g6p[c]	cg2800	cg2800	pgm	Alternate Carbon Metabolism	1	-1000	1000	0	0	5.4.2.2	KEGG
PMANM	phosphomannomutase	man1p[c] <=> man6p[c]	(cg0788 or cg0854)	cg0788 cg0854	pmmB pmmA	Alternate Carbon Metabolism	1	-1000	1000	0	0	5.4.2.8	KEGG
PPASUCC	PPASUCC	oaa[c] + ppa[c] -> pyr[c] + succ[c]				Alternate Carbon Metabolism	0	0	1000	0	0		ModelCg 2
RBK	ribokinase	atp[c] + rib-D[c] -> h[c] + adp[c] + r5p[c]	(cg1546 and cg2554)	cg1546 cg2554	rbsK1 rbsK2	Alternate Carbon Metabolism	0	0	1000	0	0	2.7.1.15	KEGG		-25.0 ± 3.4	-25.0 ± 3.4
SUCptsp	PTS system, sucrose-specific IIA component	h2o[c] + sucr[e] -> g6p[c] + f6p[c]	cg3365	cg3365	rmpC	Alternate Carbon Metabolism	0	0	1000	0	0	2.7.1.69	KEGG
TRE6p	trehalose-6-phosphate hydrolase	h2o[c] + tre6p[c] -> glc-D[c] + g6p[c]				Alternate Carbon Metabolism	0	0	1000	0	1	3.2.1.93	KEGG		-26.8 ± 3.8	-9.7 ± 3.8
TRE6PP	trehalose-phosphatase	h2o[c] + tre6p[c] -> pi[c] + tre[c]	cg2909	cg2909	otsB	Alternate Carbon Metabolism	0	0	1000	0	4	3.1.3.12	KEGG		-24.3 ± 4.4	-7.2 ± 4.4
TRE6PS	alpha,alpha-trehalose-phosphate synthase (UDP-forming)	udpg[c] + g6p[c] -> h[c] + udp[c] + tre6p[c]	cg2907	cg2907	otsA	Alternate Carbon Metabolism	0	0	1000	0	4	2.4.1.15	KEGG		-15.2 ± 3.7	-15.2 ± 3.7
UACGAMPpp	UDP-N-acetyl-D-glucosamine pyrophosphohydrolase	h2o[c] + uacgam[c] -> 2 h[c] + ump[c] + acgam1p[c]				Alternate Carbon Metabolism	0	0	1000	0	4	3.6.1.45	KEGG
UDPARA	UDPARA	h[c] + r5p[c] + utp[c] -> ppi[c] + udpara[c]				Alternate Carbon Metabolism	0	0	1000	0	0		ModelCg 2
UDPG4E	UDPglucose 4-epimerase	udpg[c] <=> udpgal[c]	cg2104	cg2104	galE	Alternate Carbon Metabolism	1	-1000	1000	0	0	5.1.3.2	KEGG		2.9 ± 1.6	2.9 ± 1.6
UDPGALPpp	UDPgalactose pyrophosphohydrolase	h2o[c] + udpgal[c] -> 2 h[c] + ump[c] + gal1p[c]				Alternate Carbon Metabolism	0	0	1000	0	4	3.6.1.45	KEGG
UDPGPpp	UDPglucose pyrophosphohydrolase	h2o[c] + udpg[c] -> 2 h[c] + ump[c] + g1p[c]	(cg0334 or cg3232)	cg0334 cg3232		Alternate Carbon Metabolism	0	0	1000	0	4	3.6.1.45	KEGG		-46.7 ± 7.5	-29.6 ± 7.5
UGLCURPpp	UDP-D-glucuronate pyrophosphohydrolase	h2o[c] + udpglcur[c] -> 2 h[c] + ump[c] + glcur1p[c]				Alternate Carbon Metabolism	0	0	1000	0	4	3.6.1.45	KEGG
XYLI1	xylose isomerase	xyl-D[c] <=> xylu-D[c]	cg0212	cg0212		Alternate Carbon Metabolism	1	-1000	1000	0	0	5.3.1.5	KEGG		3.7 ± 1.2	3.7 ± 1.2
XYLI2	xylose isomerase	fru[c] <=> glc-D[c]	cg0212	cg0212		Alternate Carbon Metabolism	1	0	1000	0	0	5.3.1.5	KEGG
XYLK	xylulokinase	xylu-D[c] + atp[c] -> h[c] + adp[c] + xu5p-D[c]	cg0147	cg0147	xylB	Alternate Carbon Metabolism	0	0	1000	0	4	2.7.1.17	KEGG		-23.2 ± 4.0	-23.2 ± 4.0
GALKr	galactokinase	atp[c] + gal[c] -> adp[c] + gal1p[c] + h[c]	cg2452	cg2452		Alternate Carbon Metabolism	0	0	1000	0	0	2.7.1.6	KEGG		-11.0 ± 3.8	-11.0 ± 3.8
M1PD	mannitol-1-phosphate 5-dehydrogenase	nadh[c] + h[c] + f6p[c] -> nad[c] + mnl1p[c]	cg0143	cg0143	mtlB	Alternate Carbon Metabolism	0	0	1000	0	0	1.1.1.17	KEGG		-11.3 ± 2.4	-11.3 ± 2.4
MAN2D	mannitol 2-dehydrogenase	nadh[c] + h[c] + fru[c] -> mnl[c] + nad[c]	cg0143	cg0143	mtlB	Alternate Carbon Metabolism	0	0	1000	0	0	1.1.1.67	KEGG		-10.4 ± 2.4	10.4 ± 2.4
MCITD	2-methylcitrate dehydratase	2mcit[c] <=> 2mcacn[c] + h2o[c]	(cg0759 or cg0796 or cg2796)	cg0759 cg0796 cg2796	prpD2 prpD1	Alternate Carbon Metabolism	1	-1000	1000	0	4	4.2.1.79	KEGG		-0.8 ± 5.6	-0.8 ± 5.6
HDPA1	dihydroxyacetone phosphate phosphatase	pi[c] + dha[c] -> dhap[c] + h2o[c]			hdpA	Alternate Carbon Metabolism	0	0	1000	0	0		KEGG
HDPA2	dihydroxyacetone phosphate phosphatase2	atp[c] + dha[c] -> dhap[c] + adp[c]			cg1474	Alternate Carbon Metabolism	0	0	1000	0	0		KEGG
ICL	Isocitrate lyase	icit[c] -> succ[c] + glx[c]	cg2560	cg2560	aceA	Anaplerotic Reactions	0	0	1000	0	0	4.1.3.1	KEGG
MALS	malate synthase	accoa[c] + h2o[c] + glx[c] -> coa[c] + h[c] + mal-L[c]	cg2559	cg2559	aceB	Anaplerotic Reactions	0	0	1000	0	0	2.3.3.9	KEGG		-32.7 ± 4.1	-32.7 ± 4.1
ME1	malic enzyme (NAD)	nad[c] + mal-L[c] -> nadh[c] + pyr[c] + co2[c]	(cg0287 or cg3335)	cg0287 cg3335		Anaplerotic Reactions	0	0	1000	0	0	1.1.1.38	KEGG
ME2	malic enzyme (NADP)	nadp[c] + mal-L[c] -> pyr[c] + co2[c] + nadph[c]	cg3335	cg3335	mez	Anaplerotic Reactions	0	0	1000	0	0	1.1.1.40	KEGG
PPA	inorganic diphosphatase	ppi[c] + h2o[c] -> h[c] + 2 pi[c]	cg2988	cg2988	ppa	Anaplerotic Reactions	0	0	1000	0	0	3.6.1.1	KEGG		-32.9 ± 0.4	-15.8 ± 0.4
PPA2	inorganic triphosphatase	h2o[c] + pppi[c] -> h[c] + ppi[c] + pi[c]	cg2988	cg2988	ppa	Anaplerotic Reactions	0	0	1000	0	3	3.6.1.1	KEGG
PPC	phosphoenolpyruvate carboxylase	h2o[c] + co2[c] + pep[c] -> h[c] + pi[c] + oaa[c]	cg1787	cg1787	ppc	Anaplerotic Reactions	0	0	1000	0	0	4.1.1.31	KEGG		-36.7 ± 6.2	-36.7 ± 6.2
PPCK	phosphoenolpyruvate carboxykinase	atp[c] + oaa[c] -> adp[c] + co2[c] + pep[c]	cg3170	cg3170	pck	Anaplerotic Reactions	0	0	1000	0	0	4.1.1.32	KEGG
ABTA	4-aminobutyrate transaminase	akg[c] + 4abut[c] -> glu-L[c] + sucsal[c]	cg0566	cg0566	gabT	Arginine and Proline Metabolism	0	0	1000	0	4	2.6.1.19	KEGG
ACGK	acetylglutamate kinase	atp[c] + acglu[c] -> adp[c] + acg5p[c]	cg1582	cg1582	argB	Arginine and Proline Metabolism	0	0	1000	0	0	2.7.2.8	KEGG		-29.8 ± 6.8	-29.8 ± 6.8
ACGS	N-acetylglutamate synthase	accoa[c] + glu-L[c] -> coa[c] + h[c] + acglu[c]	cg1581	cg1581	argJ	Arginine and Proline Metabolism	0	0	1000	0	0	2.3.1.1	KEGG		-27.7 ± 6.4	-27.7 ± 6.4
ACODA	acetylornithine deacetylase	h2o[c] + acorn[c] -> ac[c] + orn[c]	cg3131	cg3131		Arginine and Proline Metabolism	0	0	1000	0	0	3.5.1.16	KEGG		-16.3 ± 6.7	0.8 ± 6.7
ACOTA	acetylornithine transaminase	akg[c] + acorn[c] <=> glu-L[c] + acg5sa[c]	cg1583	cg1583	argD	Arginine and Proline Metabolism	1	-1000	1000	0	3	2.6.1.11	KEGG
AGPR	N-acetyl-g-glutamyl-phosphate reductase	pi[c] + nadp[c] + acg5sa[c] <=> h[c] + nadph[c] + acg5p[c]	cg1580	cg1580	argC	Arginine and Proline Metabolism	1	-1000	1000	0	0	1.2.1.38	KEGG
AMPTASEPG	aminopeptidase (pro-gly)	h2o[c] + progly[c] -> gly[c] + pro-L[c]	cg2662 or cg2419	cg2662 cg2419		Arginine and Proline Metabolism	0	0	1000	0	2	3.4.11.2	KEGG
ARGSL	argininosuccinate lyase	argsuc[c] <=> fum[c] + arg-L[c]	cg1588	cg1588	argH	Arginine and Proline Metabolism	1	-1000	1000	0	0	4.3.2.1	KEGG
CBPS	carbamoyl-phosphate synthase (glutamine-hydrolysing)	2 atp[c] + h2o[c] + gln-L[c] + hco3[c] -> 2 h[c] + glu-L[c] + 2 adp[c] + pi[c] + cbp[c]	(cg1813 and cg1814)	cg1813 cg1814	carB carA	Arginine and Proline Metabolism	0	0	1000	0	0	6.3.5.5	KEGG		-23.6 ± 5.2	-6.5 ± 5.2
CSND	Creatinine deaminase	crtn[c] + h2o[c] -> nmeth[c] + nh3[c]	cg0104	cg0104	codA	Arginine and Proline Metabolism	0	0	1000	0	3	3.5.4.21	KEGG		-28.8 ± 14.2	-45.9 ± 14.2
G5SADs	L-glutamate 5-semialdehyde dehydratase (spontaneous)	glu5sa[c] -> h[c] + h2o[c] + 1pyr5c[c]				Arginine and Proline Metabolism	0	0	1000	0	3		KEGG
G5SD	glutamate-5-semialdehyde dehydrogenase	h[c] + nadph[c] + glu5p[c] -> pi[c] + nadp[c] + glu5sa[c]	cg2586	cg2586	proA	Arginine and Proline Metabolism	0	0	1000	0	0	1.2.1.41	KEGG		-27.2 ± 3.1	-10.1 ± 3.1
GLU5K	glutamate 5-kinase	glu-L[c] + atp[c] -> adp[c] + glu5p[c]	cg2588	cg2588	proB	Arginine and Proline Metabolism	0	0	1000	0	0	2.7.2.11	KEGG		-26.5 ± 4.5	-26.5 ± 4.5
GLUNATF	glutamate N-acetyltransferase	glu-L[c] + acorn[c] <=> orn[c] + acglu[c]	cg1581	cg1581	argJ	Arginine and Proline Metabolism	1	-1000	1000	0	2	2.3.1.35	KEGG
OCBT	ornithine carbamoyltransferase	orn[c] + cbp[c] <=> h[c] + pi[c] + citr-L[c]	cg1584	cg1584	argF	Arginine and Proline Metabolism	1	-1000	1000	0	0	2.1.3.3	KEGG
ORNC	ornithine cyclase	orn[c] -> pro-L[c] + nh3[c]	cg1784	cg1784	ocd	Arginine and Proline Metabolism	0	0	1000	0	0	4.3.1.12	KEGG		-39.6 ± 8.2	-22.4 ± 8.2
P5CD	1-pyrroline-5-carboxylate dehydrogenase	nad[c] + 2 h2o[c] + 1pyr5c[c] -> nadh[c] + h[c] + glu-L[c]	cg0129	cg0129	putA	Arginine and Proline Metabolism	0	0	1000	0	0	1.2.1.88	KEGG
P5CR	pyrroline-5-carboxylate reductase	2 h[c] + nadph[c] + 1pyr5c[c] -> nadp[c] + pro-L[c]	cg0490	cg0490	proC	Arginine and Proline Metabolism	0	0	1000	0	0	1.5.1.2	KEGG		-52.0 ± 5.8	-52.0 ± 5.8
PROD2	Proline dehydrogenase	fad[c] + pro-L[c] -> 1pyr5c[c] + fadh2[c] + h[c]	cg0129	cg0129	putA	Arginine and Proline Metabolism	0	0	1000	0	0	1.5.99.8	KEGG		-36.9 ± 2.2	-36.9 ± 2.2
SPMDAT1	Spermidine acetyltransferase	accoa[c] + spmd[c] -> N1aspmd[c] + coa[c] + h[c]	cg1394	cg1394		Arginine and Proline Metabolism	0	0	1000	0	4	2.3.1.57	KEGG		-20.3 ± 3.4	-20.3 ± 3.4
SPMDAT2	Spermidine acetyltransferase (N8)	accoa[c] + spmd[c] -> coa[c] + h[c] + n8aspmd[c]	(cg0155 or cg0220 or cg0627 or cg0659 or cg1175 or cg3035)	cg0155 cg0220 cg0627 cg0659 cg1175 cg3035		Arginine and Proline Metabolism	0	0	1000	0	4	2.3.1.57	KEGG		-20.3 ± 3.4	-20.3 ± 3.4
SPMS	spermidine synthase	ametam[c] + ptrc[c] -> 5mta[c] + h[c] + spmd[c]	cg2990	cg2990	speE	Arginine and Proline Metabolism	0	0	1000	0	0	2.5.1.16	KEGG
SSALy	succinate-semialdehyde dehydrogenase (NADP)	h2o[c] + nadp[c] + sucsal[c] -> 2 h[c] + succ[c] + nadph[c]	(cg0067 or cg0567 or cg3004)	cg0067 cg0567 cg3004	gabD3 gabD2 gabD1	Arginine and Proline Metabolism	0	0	1000	0	4	1.2.1.16	KEGG		-31.9 ± 4.7	-31.9 ± 4.7
UREAAH	urea amidohydrolase	urea[c] + h2o[c] -> co2[c] + 2 nh4[c]	(cg0113 and cg0114 and cg0115)	cg0113 cg0114 cg0115	ureA ureB ureC	Arginine and Proline Metabolism	0	0	1000	0	0	3.5.1.5	KEGG		-64.1 ± 9.0	-29.9 ± 9.0
ARGSS	argininosuccinate synthase	atp[c] + asp-L[c] + citr-L[c] -> h[c] + amp[c] + ppi[c] + argsuc[c]	cg1586	cg1586	argG	Arginine and Proline Metabolism	0	0	1000	0	0	6.3.4.5
CG_biomass cgl ATCC13032	cgl biomass objective function (ATCC13032)	47.7 atp[c] + 47.7 h2o[c] + 0.098705 arabino[c] + 0.01039 dna[c] + 0.05195 rna[c] + 0.098705 peptid[c] + 0.10598 mycoli[c] + 0.029092 phosph[c] + 0.54028 protein[c] + 0.002679 soluble-pool[c] + 0.062224 ions[c] -> 47.7 h[c] + 47.7 adp[c] + 47.7 pi[c] + biomass[c]				Biomass	0	0	1000	1	0
BAMPN	Biotinyl-5'-AMP:apo-[carboxylase] ligase (AMP-forming)	btamp[c] + apo[c] <=> amp[c] + bccp[C] + h[c]				Biotin metabolism	1	-1000	1000	0	0		KEGG;iJM658
BIOTIN_t	BIOTIN_t	atp[c] + h2o[c] + btn[e] -> h[c] + adp[c] + pi[c] + btn[c]				Biotin metabolism	0	0	1000	0	0		iJM658
BTNAMP	Biotin:CoA ligase (AMP-forming)	atp[c] + h[c] + btn[c] -> ppi[c] + btamp[c]				Biotin metabolism	0	0	1000	0	0		KEGG;iJM658
3HAD100	3-hydroxyacyl-[acyl-carrier-protein] dehydratase (n-C10:0)	3hdecACP[c] -> h2o[c] + tdec2eACP[c]	cg0347	cg0347		Cell Envelope Biosynthesis	0	0	1000	0	4	2.3.1.85	KEGG
3HAD120	3-hydroxyacyl-[acyl-carrier-protein] dehydratase (n-C12:0)	3hddecACP[c] -> h2o[c] + tddec2eACP[c]	cg0347	cg0347		Cell Envelope Biosynthesis	0	0	1000	0	4	2.3.1.85	KEGG
3HAD121	3-hydroxyacyl-[acyl-carrier-protein] dehydratase (n-C12:1)	3hcddec5eACP[c] -> h2o[c] + t3c5ddeceACP[c]	cg0347	cg0347		Cell Envelope Biosynthesis	0	0	1000	0	4	2.3.1.85	KEGG
3HAD140	3-hydroxyacyl-[acyl-carrier-protein] dehydratase (n-C14:0)	3hmrsACP[c] -> h2o[c] + tmrs2eACP[c]	cg0347	cg0347		Cell Envelope Biosynthesis	0	0	1000	0	4	2.3.1.85	KEGG
3HAD141	3-hydroxyacyl-[acyl-carrier-protein] dehydratase (n-C14:1)	3hcmrs7eACP[c] -> h2o[c] + t3c7mrseACP[c]	cg0347	cg0347		Cell Envelope Biosynthesis	0	0	1000	0	4	2.3.1.85	KEGG
3HAD160	3-hydroxyacyl-[acyl-carrier-protein] dehydratase (n-C16:0)	3hpalmACP[c] -> h2o[c] + tpalm2eACP[c]	cg0347	cg0347		Cell Envelope Biosynthesis	0	0	1000	0	4	2.3.1.85	KEGG
3HAD161	3-hydroxyacyl-[acyl-carrier-protein] dehydratase (n-C16:1)	3hcpalm9eACP[c] -> h2o[c] + t3c9palmeACP[c]	cg0347	cg0347		Cell Envelope Biosynthesis	0	0	1000	0	4	2.3.1.85	KEGG
3HAD180	3-hydroxyacyl-[acyl-carrier-protein] dehydratase (n-C18:0)	3hoctaACP[c] -> h2o[c] + toctd2eACP[c]	cg0347	cg0347		Cell Envelope Biosynthesis	0	0	1000	0	4	2.3.1.85	KEGG
3HAD181	3-hydroxyacyl-[acyl-carrier-protein] dehydratase (n-C18:1)	3hcvac11eACP[c] -> h2o[c] + t3c11vaceACP[c]	cg0347	cg0347		Cell Envelope Biosynthesis	0	0	1000	0	4	2.3.1.85	KEGG
3HAD40	3-hydroxyacyl-[acyl-carrier-protein] dehydratase (n-C4:0)	3haACP[c] -> h2o[c] + but2eACP[c]	cg0347	cg0347		Cell Envelope Biosynthesis	0	0	1000	0	0		KEGG
3HAD60	3-hydroxyacyl-[acyl-carrier-protein] dehydratase (n-C6:0)	3hhexACP[c] -> h2o[c] + thex2eACP[c]	cg0347	cg0347		Cell Envelope Biosynthesis	0	0	1000	0	4	2.3.1.85	KEGG
3HAD80	3-hydroxyacyl-[acyl-carrier-protein] dehydratase (n-C8:0)	3hoctACP[c] -> h2o[c] + toct2eACP[c]	cg0347	cg0347		Cell Envelope Biosynthesis	0	0	1000	0	4	2.3.1.85	KEGG
3OAR100	3-oxoacyl-[acyl-carrier-protein] reductase (n-C10:0)	h[c] + nadph[c] + 3odecACP[c] <=> nadp[c] + 3hdecACP[c]	(cg0344 and cg0852)	cg0344 cg0852	fabG1 fabG	Cell Envelope Biosynthesis	1	-1000	1000	0	4	1.1.1.100	KEGG
3OAR120	3-oxoacyl-[acyl-carrier-protein] reductase (n-C12:0)	h[c] + nadph[c] + 3oddecACP[c] <=> nadp[c] + 3hddecACP[c]	(cg0344 and cg0852)	cg0344 cg0852	fabG1 fabG	Cell Envelope Biosynthesis	1	-1000	1000	0	4	1.1.1.100	KEGG
3OAR140	3-oxoacyl-[acyl-carrier-protein] reductase (n-C14:0)	h[c] + nadph[c] + 3omrsACP[c] <=> nadp[c] + 3hmrsACP[c]	(cg0344 and cg0852)	cg0344 cg0852	fabG1 fabG	Cell Envelope Biosynthesis	1	-1000	1000	0	4	1.1.1.100	KEGG
3OAR160	3-oxoacyl-[acyl-carrier-protein] reductase (n-C16:0)	h[c] + nadph[c] + 3opalmACP[c] <=> nadp[c] + 3hpalmACP[c]	(cg0344 and cg0852)	cg0344 cg0852	fabG1 fabG	Cell Envelope Biosynthesis	1	-1000	1000	0	4	1.1.1.100	KEGG
3OAR180	3-oxoacyl-[acyl-carrier-protein] reductase (n-C18:0)	h[c] + nadph[c] + 3ooctdACP[c] <=> nadp[c] + 3hoctaACP[c]	(cg0344 and cg0852)	cg0344 cg0852	fabG1 fabG	Cell Envelope Biosynthesis	1	-1000	1000	0	4	1.1.1.100	KEGG
3OAR40	3-oxoacyl-[acyl-carrier-protein] reductase (n-C4:0)	h[c] + nadph[c] + actACP[c] <=> nadp[c] + 3haACP[c]	(cg0344 and cg0852)	cg0344 cg0852	fabG1 fabG	Cell Envelope Biosynthesis	1	-1000	1000	0	4	1.1.1.100	KEGG
3OAR60	3-oxoacyl-[acyl-carrier-protein] reductase (n-C6:0)	h[c] + nadph[c] + 3ohexACP[c] <=> nadp[c] + 3hhexACP[c]	(cg0344 and cg0852)	cg0344 cg0852	fabG1 fabG	Cell Envelope Biosynthesis	1	-1000	1000	0	4	1.1.1.100	KEGG
3OAR80	3-oxoacyl-[acyl-carrier-protein] reductase (n-C8:0)	h[c] + nadph[c] + 3ooctACP[c] <=> nadp[c] + 3hoctACP[c]	(cg0344 and cg0852)	cg0344 cg0852	fabG1 fabG	Cell Envelope Biosynthesis	1	-1000	1000	0	4	1.1.1.100	KEGG
3OAS100	3-oxoacyl-[acyl-carrier-protein] synthase (n-C10:0)	h[c] + ocACP[c] + malACP[c] -> co2[c] + 3odecACP[c] + ACP[c]	(cg2738 or cg2969 or cg3179)	cg2738 cg2969 cg3179		Cell Envelope Biosynthesis	0	0	1000	0	4	2.3.1.41	KEGG
3OAS120	3-oxoacyl-[acyl-carrier-protein] synthase (n-C12:0)	h[c] + dcaACP[c] + malACP[c] -> co2[c] + 3oddecACP[c] + ACP[c]	(cg2738 or cg2969 or cg3179)	cg2738 cg2969 cg3179		Cell Envelope Biosynthesis	0	0	1000	0	4	2.3.1.41	KEGG
3OAS121	3-oxoacyl-[acyl-carrier-protein] synthase (n-C12:1)	h[c] + malACP[c] + cdec3eACP[c] -> co2[c] + 3ocddec5eACP[c] + ACP[c]	(cg2738 or cg2969 or cg3179)	cg2738 cg2969 cg3179		Cell Envelope Biosynthesis	0	0	1000	0	0		KEGG
3OAS140	3-oxoacyl-[acyl-carrier-protein] synthase (n-C14:0)	h[c] + ddcaACP[c] + malACP[c] -> co2[c] + 3omrsACP[c] + ACP[c]	(cg2738 or cg2969 or cg3179)	cg2738 cg2969 cg3179		Cell Envelope Biosynthesis	0	0	1000	0	4	2.3.1.41	KEGG
3OAS141	3-oxoacyl-[acyl-carrier-protein] synthase (n-C14:1)	h[c] + cddec5eACP[c] + malACP[c] -> co2[c] + 3ocmrs7eACP[c] + ACP[c]	(cg2738 or cg2969 or cg3179)	cg2738 cg2969 cg3179		Cell Envelope Biosynthesis	0	0	1000	0	0		KEGG
3OAS160	3-oxoacyl-[acyl-carrier-protein] synthase (n-C16:0)	h[c] + myrsACP[c] + malACP[c] -> co2[c] + 3opalmACP[c] + ACP[c]	(cg2738 or cg2969 or cg3179)	cg2738 cg2969 cg3179		Cell Envelope Biosynthesis	0	0	1000	0	0		KEGG
3OAS161	3-oxoacyl-[acyl-carrier-protein] synthase (n-C16:1)	h[c] + tdeACP[c] + malACP[c] -> co2[c] + 3ocpalm9eACP[c] + ACP[c]	(cg2738 or cg2969 or cg3179)	cg2738 cg2969 cg3179		Cell Envelope Biosynthesis	0	0	1000	0	0		KEGG
3OAS180	3-oxoacyl-[acyl-carrier-protein] synthase (n-C18:0)	h[c] + palmACP[c] + malACP[c] -> co2[c] + 3ooctdACP[c] + ACP[c]	(cg2738 or cg2969 or cg3179)	cg2738 cg2969 cg3179		Cell Envelope Biosynthesis	0	0	1000	0	0		KEGG
3OAS181	3-oxoacyl-[acyl-carrier-protein] synthase (n-C18:1)	h[c] + hdeACP[c] + malACP[c] -> co2[c] + 3ocvac11eACP[c] + ACP[c]	(cg2738 or cg2969 or cg3179)	cg2738 cg2969 cg3179		Cell Envelope Biosynthesis	0	0	1000	0	0		KEGG
3OAS60	3-oxoacyl-[acyl-carrier-protein] synthase (n-C6:0)	h[c] + butACP[c] + malACP[c] -> co2[c] + 3ohexACP[c] + ACP[c]	(cg2738 or cg2969 or cg3179)	cg2738 cg2969 cg3179		Cell Envelope Biosynthesis	0	0	1000	0	4	2.3.1.41	KEGG
3OAS80	3-oxoacyl-[acyl-carrier-protein] synthase (n-C8:0)	h[c] + hexACP[c] + malACP[c] -> co2[c] + 3ooctACP[c] + ACP[c]	(cg2738 or cg2969 or cg3179)	cg2738 cg2969 cg3179		Cell Envelope Biosynthesis	0	0	1000	0	0		KEGG
AACPS1	acyl-[acyl-carrier-protein] synthetase (n-C14:0)	atp[c] + ttdca[c] + ACP[c] -> amp[c] + ppi[c] + myrsACP[c]	(cg2738 or cg2969 or cg3179)	cg2738 cg2969 cg3179		Cell Envelope Biosynthesis	0	0	1000	0	0		KEGG
AACPS2	acyl-[acyl-carrier-protein] synthetase (n-C14:1)	atp[c] + ACP[c] + ttdcea[c] -> amp[c] + ppi[c] + tdeACP[c]	(cg2738 or cg2969 or cg3179)	cg2738 cg2969 cg3179		Cell Envelope Biosynthesis	0	0	1000	0	0		KEGG
AACPS3	acyl-[acyl-carrier-protein] synthetase (n-C16:0)	atp[c] + ACP[c] + hdca[c] -> amp[c] + ppi[c] + palmACP[c]	(cg2738 or cg2969 or cg3179)	cg2738 cg2969 cg3179		Cell Envelope Biosynthesis	0	0	1000	0	0		KEGG
AACPS4	acyl-[acyl-carrier-protein] synthetase (n-C16:1)	atp[c] + ACP[c] + hdcea[c] -> amp[c] + ppi[c] + hdeACP[c]	(cg2738 or cg2969 or cg3179)	cg2738 cg2969 cg3179		Cell Envelope Biosynthesis	0	0	1000	0	0		KEGG
AACPS5	acyl-[acyl-carrier-protein] synthetase (n-C18:1)	ocdcea[c] + ACP[c] + atp[c] -> ppi[c] + amp[c] + octeACP[c]	(cg2738 or cg2969 or cg3179)	cg2738 cg2969 cg3179		Cell Envelope Biosynthesis	0	0	1000	0	0		KEGG
AACPS6	acyl-[acyl-carrier-protein] synthetase (n-C18:0)	ocdca[c] + ACP[c] + atp[c] -> ocdcaACP[c] + ppi[c] + amp[c]	(cg2738 or cg2969 or cg3179)	cg2738 cg2969 cg3179		Cell Envelope Biosynthesis	0	0	1000	0	0		KEGG
AACPS7	acyl-[acyl-carrier-protein] synthetase (n-C12:0)	atp[c] + ACP[c] + ddca[c] -> amp[c] + ppi[c] + ddcaACP[c]	(cg2738 or cg2969 or cg3179)	cg2738 cg2969 cg3179		Cell Envelope Biosynthesis	0	0	1000	0	0		KEGG
AACPS8	acyl-[acyl-carrier-protein] synthetase (n-C10:0)	atp[c] + ACP[c] + dca[c] -> amp[c] + ppi[c] + dcaACP[c]	(cg2738 or cg2969 or cg3179)	cg2738 cg2969 cg3179		Cell Envelope Biosynthesis	0	0	1000	0	4	6.2.1.20	KEGG
AACPS9	acyl-[acyl-carrier-protein] synthetase (n-C8:0)	atp[c] + ACP[c] + octa[c] -> amp[c] + ppi[c] + ocACP[c]	(cg2738 or cg2969 or cg3179)	cg2738 cg2969 cg3179		Cell Envelope Biosynthesis	0	0	1000	0	4	6.2.1.20	KEGG
ALAALAr	D-alanine-D-alanine ligase (reversible)	2 ala-D[c] + atp[c] <=> h[c] + adp[c] + pi[c] + alaala[c]	cg1493	cg1493	ddl	Cell Envelope Biosynthesis	1	-1000	1000	0	0	6.3.2.4	KEGG
CDPDAG	CDPDAG	ctp[c] + pa[c] <=> ppi[c] + cdpdag[c]				Cell Envelope Biosynthesis	1	-1000	1000	0	0		ModelCg 2
CLPN	CLPN	apg[c] -> pi[c] + glyc[c] + clpn[c]				Cell Envelope Biosynthesis	0	0	1000	0	0		ModelCg 2
EAR100x	enoyl-[acyl-carrier-protein] reductase (NADH) (n-C10:0)	nadh[c] + h[c] + tdec2eACP[c] -> nad[c] + dcaACP[c]	cg0825	cg0825		Cell Envelope Biosynthesis	0	0	1000	0	4	1.3.1.9	KEGG
EAR100y	enoyl-[acyl-carrier-protein] reductase (NADPH) (n-C10:0)	h[c] + nadph[c] + tdec2eACP[c] -> nadp[c] + dcaACP[c]	cg0825	cg0825		Cell Envelope Biosynthesis	0	0	1000	0	4	1.3.1.10	KEGG
EAR120x	enoyl-[acyl-carrier-protein] reductase (NADH) (n-C12:0)	nadh[c] + h[c] + tddec2eACP[c] -> nad[c] + ddcaACP[c]	cg0825	cg0825		Cell Envelope Biosynthesis	0	0	1000	0	4	1.3.1.9	KEGG
EAR120y	enoyl-[acyl-carrier-protein] reductase (NADPH) (n-C12:0)	h[c] + nadph[c] + tddec2eACP[c] -> nadp[c] + ddcaACP[c]	cg0825	cg0825		Cell Envelope Biosynthesis	0	0	1000	0	4	1.3.1.10	KEGG
EAR121x	enoyl-[acyl-carrier-protein] reductase (NADH) (n-C12:1)	nadh[c] + h[c] + t3c5ddeceACP[c] -> nad[c] + cddec5eACP[c]	cg0825	cg0825		Cell Envelope Biosynthesis	0	0	1000	0	0	1.3.1.9	KEGG
EAR121y	enoyl-[acyl-carrier-protein] reductase (NADPH) (n-C12:1)	h[c] + nadph[c] + t3c5ddeceACP[c] -> nadp[c] + cddec5eACP[c]	cg0825	cg0825		Cell Envelope Biosynthesis	0	0	1000	0	0	1.3.1.10	KEGG
EAR140x	enoyl-[acyl-carrier-protein] reductase (NADH) (n-C14:0)	nadh[c] + h[c] + tmrs2eACP[c] -> nad[c] + myrsACP[c]	cg0825	cg0825		Cell Envelope Biosynthesis	0	0	1000	0	4	1.3.1.9	KEGG
EAR140y	enoyl-[acyl-carrier-protein] reductase (NADPH) (n-C14:0)	h[c] + nadph[c] + tmrs2eACP[c] -> nadp[c] + myrsACP[c]	cg0825	cg0825		Cell Envelope Biosynthesis	0	0	1000	0	4	1.3.1.10	KEGG
EAR141x	enoyl-[acyl-carrier-protein] reductase (NADH) (n-C14:1)	nadh[c] + h[c] + t3c7mrseACP[c] -> nad[c] + tdeACP[c]	cg0825	cg0825		Cell Envelope Biosynthesis	0	0	1000	0	0	1.3.1.9	KEGG
EAR141y	enoyl-[acyl-carrier-protein] reductase (NADPH) (n-C14:1)	h[c] + nadph[c] + t3c7mrseACP[c] -> nadp[c] + tdeACP[c]	cg0825	cg0825		Cell Envelope Biosynthesis	0	0	1000	0	0	1.3.1.10	KEGG
EAR160x	enoyl-[acyl-carrier-protein] reductase (NADH) (n-C16:0)	nadh[c] + h[c] + tpalm2eACP[c] -> nad[c] + palmACP[c]	cg0825	cg0825		Cell Envelope Biosynthesis	0	0	1000	0	0	1.3.1.9	KEGG
EAR160y	enoyl-[acyl-carrier-protein] reductase (NADPH) (n-C16:0)	h[c] + nadph[c] + tpalm2eACP[c] -> nadp[c] + palmACP[c]	cg0825	cg0825		Cell Envelope Biosynthesis	0	0	1000	0	0	1.3.1.10	KEGG
EAR161x	enoyl-[acyl-carrier-protein] reductase (NADH) (n-C16:1)	nadh[c] + h[c] + t3c9palmeACP[c] -> nad[c] + hdeACP[c]	cg0825	cg0825		Cell Envelope Biosynthesis	0	0	1000	0	0	1.3.1.9	KEGG
EAR161y	enoyl-[acyl-carrier-protein] reductase (NADPH) (n-C16:1)	h[c] + nadph[c] + t3c9palmeACP[c] -> nadp[c] + hdeACP[c]	cg0825	cg0825		Cell Envelope Biosynthesis	0	0	1000	0	0	1.3.1.10	KEGG
EAR180x	enoyl-[acyl-carrier-protein] reductase (NADH) (n-C18:0)	nadh[c] + h[c] + toctd2eACP[c] -> nad[c] + ocdcaACP[c]	cg0825	cg0825		Cell Envelope Biosynthesis	0	0	1000	0	0	1.3.1.9	KEGG
EAR180y	enoyl-[acyl-carrier-protein] reductase (NADPH) (n-C18:0)	h[c] + nadph[c] + toctd2eACP[c] -> nadp[c] + ocdcaACP[c]	cg0825	cg0825		Cell Envelope Biosynthesis	0	0	1000	0	0	1.3.1.10	KEGG
EAR181x	enoyl-[acyl-carrier-protein] reductase (NADH) (n-C18:1)	nadh[c] + h[c] + t3c11vaceACP[c] -> nad[c] + octeACP[c]	cg0825	cg0825		Cell Envelope Biosynthesis	0	0	1000	0	0	1.3.1.9	KEGG
EAR181y	enoyl-[acyl-carrier-protein] reductase (NADPH) (n-C18:1)	h[c] + nadph[c] + t3c11vaceACP[c] -> nadp[c] + octeACP[c]	cg0825	cg0825		Cell Envelope Biosynthesis	0	0	1000	0	0	1.3.1.10	KEGG
EAR40x	enoyl-[acyl-carrier-protein] reductase (NADH) (n-C4:0)	nadh[c] + h[c] + but2eACP[c] -> nad[c] + butACP[c]	cg0825	cg0825		Cell Envelope Biosynthesis	0	0	1000	0	4	1.3.1.9	KEGG
EAR40y	enoyl-[acyl-carrier-protein] reductase (NADPH) (n-C4:0)	h[c] + nadph[c] + but2eACP[c] -> nadp[c] + butACP[c]	cg0825	cg0825		Cell Envelope Biosynthesis	0	0	1000	0	4	1.3.1.10	KEGG
EAR60x	enoyl-[acyl-carrier-protein] reductase (NADH) (n-C6:0)	nadh[c] + h[c] + thex2eACP[c] -> nad[c] + hexACP[c]	cg0825	cg0825		Cell Envelope Biosynthesis	0	0	1000	0	4	1.3.1.9	KEGG
EAR60y	enoyl-[acyl-carrier-protein] reductase (NADPH) (n-C6:0)	h[c] + nadph[c] + thex2eACP[c] -> nadp[c] + hexACP[c]	cg0825	cg0825		Cell Envelope Biosynthesis	0	0	1000	0	4	1.3.1.10	KEGG
EAR80x	enoyl-[acyl-carrier-protein] reductase (NADH) (n-C8:0)	nadh[c] + h[c] + toct2eACP[c] -> nad[c] + ocACP[c]	cg0825	cg0825		Cell Envelope Biosynthesis	0	0	1000	0	4	1.3.1.9	KEGG
EAR80y	enoyl-[acyl-carrier-protein] reductase (NADPH) (n-C8:0)	h[c] + nadph[c] + toct2eACP[c] -> nadp[c] + ocACP[c]	cg0825	cg0825		Cell Envelope Biosynthesis	0	0	1000	0	4	1.3.1.10	KEGG
FA100ACPHi	fatty-acyl-ACP hydrolase	h2o[c] + dcaACP[c] -> h[c] + ACP[c] + dca[c]	(cg0358 or cg2472)	cg2472 cg0358		Cell Envelope Biosynthesis	0	0	1000	0	3	3.1.2.14	KEGG
FA120ACPHi	fatty-acyl-ACP hydrolase	h2o[c] + ddcaACP[c] -> h[c] + ACP[c] + ddca[c]	(cg0358 or cg2472)	cg2472 cg0358		Cell Envelope Biosynthesis	0	0	1000	0	3	3.1.2.14	KEGG
FA140ACPHi	fatty-acyl-ACP hydrolase	h2o[c] + myrsACP[c] -> h[c] + ttdca[c] + ACP[c]	(cg0358 or cg2472)	cg2472 cg0358		Cell Envelope Biosynthesis	0	0	1000	0	3	3.1.2.14	KEGG
FA141ACPHi	fatty-acyl-ACP hydrolase	h2o[c] + tdeACP[c] -> h[c] + ACP[c] + ttdcea[c]	(cg0358 or cg2472)	cg2472 cg0358		Cell Envelope Biosynthesis	0	0	1000	0	0	3.1.2.14	KEGG
FA160ACPHi	fatty-acyl-ACP hydrolase	h2o[c] + palmACP[c] -> h[c] + ACP[c] + hdca[c]	(cg0358 or cg2472)	cg2472 cg0358		Cell Envelope Biosynthesis	0	0	1000	0	0	3.1.2.14	KEGG
FA161ACPHi	fatty-acyl-ACP hydrolase	h2o[c] + hdeACP[c] -> h[c] + ACP[c] + hdcea[c]	(cg0358 or cg2472)	cg2472 cg0358		Cell Envelope Biosynthesis	0	0	1000	0	0	3.1.2.14	KEGG
FA80ACPHi	fatty-acyl-ACP hydrolase	h2o[c] + ocACP[c] -> h[c] + ACP[c] + octa[c]	(cg0358 or cg2472)	cg2472 cg0358		Cell Envelope Biosynthesis	0	0	1000	0	3	3.1.2.14	KEGG
FACOAL100t2pp	fatty-acid-CoA ligase (decanoate transport via vectoral Co-A coupling)	atp[c] + coa[c] + dca[e] + h[e] -> amp[c] + dcacoa[c] + h[c] + ppi[c]	((cg0480 and cg2521) or 0341)	cg0480 cg2521 0341	fadD5 fadD15	Cell Envelope Biosynthesis	0	0	1000	0	3	6.2.1.3	KEGG		-12.2 ± 12.4	-12.2 ± 12.4
FACOAL120t2pp	fatty-acid-CoA ligase (dodecanoate transport via vectoral Co-A coupling)	atp[c] + coa[c] + ddca[e] + h[e] -> amp[c] + ddcacoa[c] + h[c] + ppi[c]	((cg0480 and cg2521) or 0341)	cg0480 cg2521 0341	fadD5 fadD15	Cell Envelope Biosynthesis	0	0	1000	0	3	6.2.1.3	KEGG		-12.2 ± 12.4	-12.2 ± 12.4
FACOAL140t2pp	fatty-acid-CoA ligase (tetradecanoate transport via vectoral Co-A coupling)	atp[c] + coa[c] + h[e] + ttdca[e] -> amp[c] + h[c] + ppi[c] + tdcoa[c]	((cg0480 and cg2521) or 0341)	cg0480 cg2521 0341	fadD5 fadD15	Cell Envelope Biosynthesis	0	0	1000	0	3	6.2.1.3	KEGG		-12.2 ± 12.4	-12.2 ± 12.4
FACOAL141t2pp	fatty-acid-CoA ligase (tetradecenoate transport via vectoral Co-A coupling)	atp[c] + coa[c] + h[e] + ttdcea[e] -> amp[c] + h[c] + ppi[c] + tdecoa[c]	((cg0480 and cg2521) or 0341)	cg0480 cg2521 0341	fadD5 fadD15	Cell Envelope Biosynthesis	0	0	1000	0	3	6.2.1.3	KEGG		-12.2 ± 12.4	-12.2 ± 12.4
FACOAL160t2pp	fatty-acid-CoA ligase (hexadecanoate transport via vectoral Co-A coupling)	atp[c] + coa[c] + h[e] + hdca[e] -> amp[c] + h[c] + pmtcoa[c] + ppi[c]	((cg0480 and cg2521) or 0341)	cg0480 cg2521 0341	fadD5 fadD15	Cell Envelope Biosynthesis	0	0	1000	0	3	6.2.1.3	KEGG		-12.2 ± 12.4	-12.2 ± 12.4
FACOAL161t2pp	fatty-acid-CoA ligase (hexadecenoate transport via vectoral Co-A coupling)	atp[c] + coa[c] + h[e] + hdcea[e] -> amp[c] + h[c] + hdcoa[c] + ppi[c]	((cg0480 and cg2521) or 0341)	cg0480 cg2521 0341	fadD5 fadD15	Cell Envelope Biosynthesis	0	0	1000	0	3	6.2.1.3	KEGG		-12.2 ± 12.4	-12.2 ± 12.4
FACOAL180t2pp	fatty-acid-CoA ligase (octadecanoate transport via vectoral Co-A coupling)	atp[c] + coa[c] + h[e] + ocdca[e] -> amp[c] + h[c] + ppi[c] + stcoa[c]	((cg0480 and cg2521) or 0341)	cg0480 cg2521 0341	fadD5 fadD15	Cell Envelope Biosynthesis	0	0	1000	0	3	6.2.1.3	KEGG		-12.2 ± 12.4	-12.2 ± 12.4
FACOAL181t2pp	fatty-acid-CoA ligase (octadecenoate transport via vectoral Co-A coupling)	atp[c] + coa[c] + h[e] + ocdcea[e] -> amp[c] + h[c] + odecoa[c] + ppi[c]	((cg0480 and cg2521) or 0341)	cg0480 cg2521 0341	fadD5 fadD15	Cell Envelope Biosynthesis	0	0	1000	0	3	6.2.1.3	KEGG		-12.2 ± 12.4	-12.2 ± 12.4
FACOAL60t2pp	fatty-acid-CoA ligase (hexanoate transport via vectoral Co-A coupling)	atp[c] + coa[c] + h[e] + hxa[e] -> amp[c] + h[c] + hxcoa[c] + ppi[c]	((cg0480 and cg2521) or 0341)	cg0480 cg2521 0341	fadD5 fadD15	Cell Envelope Biosynthesis	0	0	1000	0	3	6.2.1.3	KEGG		-12.2 ± 12.4	-12.2 ± 12.4
FACOAL80t2pp	fatty-acid-CoA ligase (octanoate transport via vectoral Co-A coupling)	atp[c] + coa[c] + h[e] + octa[e] -> amp[c] + h[c] + occoa[c] + ppi[c]	((cg0480 and cg2521) or 0341)	cg0480 cg2521 0341	fadD5 fadD15	Cell Envelope Biosynthesis	0	0	1000	0	3	6.2.1.3	KEGG		-12.2 ± 12.4	-12.2 ± 12.4
G1PACT	glucosamine-1-phosphate N-acetyltransferase	accoa[c] + gam1p[c] -> coa[c] + h[c] + acgam1p[c]	cg1076	cg1076	glmU	Cell Envelope Biosynthesis	0	0	1000	0	0	2.3.1.157	KEGG		-18.6 ± 7.7	-18.6 ± 7.7
GF6PTA	glutamine-fructose-6-phosphate transaminase	f6p[c] + gln-L[c] -> glu-L[c] + gam6p[c]	cg2492	cg2492	glmS	Cell Envelope Biosynthesis	0	0	1000	0	0	2.6.1.16	KEGG		-13.7 ± 4.4	-13.7 ± 4.4
GLUR	glutamate racemase	glu-D[c] <=> glu-L[c]	cg2762	cg2762	murI	Cell Envelope Biosynthesis	1	-1000	1000	0	0	5.1.1.3	KEGG		0.6 ± 4.3	0.6 ± 4.3
INPTH	inositol-3-phosphate synthase	g6p[c] -> mi1p-D[c]	cg3323	cg3323		Cell Envelope Biosynthesis	0	0	1000	0	0	5.5.1.4	KEGG		-50.3 ± 9.7	-50.3 ± 9.7
MI1PP	myo-inositol 1-phosphatase	h2o[c] + mi1p-D[c] -> inost[c] + pi[c]	(cg2090 or cg2298)	cg2090 cg2298	suhB impA	Cell Envelope Biosynthesis	0	0	1000	0	4	3.1.3.25	KEGG		-37.8 ± 9.8	-20.7 ± 9.8
PGAMT	phosphoglucosamine mutase	gam1p[c] <=> gam6p[c]	cg0675	cg0675	glmM	Cell Envelope Biosynthesis	1	-1000	1000	0	0	5.4.2.10	KEGG		-2.8 ± 3.3	-2.8 ± 3.3
PIM	PIM	pit[c] -> pim[c]				Cell Envelope Biosynthesis	0	0	1000	0	0		ModelCg 2
PIT	PIT	cdpdag[c] -> pit[c]				Cell Envelope Biosynthesis	0	0	1000	0	0		ModelCg 2
T2DECAI	trans-2-decenoyl-ACP isomerase	tdec2eACP[c] <=> cdec3eACP[c]				Cell Envelope Biosynthesis	1	-1000	1000	0	0		ModelCg 2
TDPGDH	dTDPglucose 4,6-dehydratase	dtdpglu[c] -> dtdp4d6dg[c] + h2o[c]	(cg0391 and cg0403 and cg0417)	cg0391 cg0403 cg0417	rmlB2 rmlB1 capD	Cell Envelope Biosynthesis	0	0	1000	0	3	4.2.1.46	KEGG		-46.2 ± 5.9	-46.2 ± 5.9
UAAGDS	UDP-N-acetylmuramoyl-L-alanyl-D-glutamyl-meso-2,6-diaminopimelate synthetase	atp[c] + 26dap-M[c] + uamag[c] -> h[c] + adp[c] + pi[c] + ugmd[c]	cg2374	cg2374	murE	Cell Envelope Biosynthesis	0	0	1000	0	0	6.3.2.13	KEGG		-24.1 ± 6.3	-24.1 ± 6.3
UAGCVT	UDP-N-acetylglucosamine 1-carboxyvinyltransferase	pep[c] + uacgam[c] -> pi[c] + uaccg[c]	(cg0422 and cg2829)	cg0422 cg2829	murA	Cell Envelope Biosynthesis	0	0	1000	0	0	2.5.1.7	KEGG		-12.3 ± 13.5	-12.3 ± 13.5
UAGDP	UDP-N-acetylglucosamine diphosphorylase	h[c] + acgam1p[c] + utp[c] -> ppi[c] + uacgam[c]	cg1076	cg1076	glmU	Cell Envelope Biosynthesis	0	0	1000	0	0	2.3.1.157	KEGG		-18.6 ± 7.7	-18.6 ± 7.7
UAGPT3	UDP-N-acetylglucosamine-N-acetylmuramyl-(pentapeptide)pyrophosphoryl-undecaprenol N-acetylglucosamine transferase	uacgam[c] + uagmda[c] -> h[c] + uaagmda[c] + udp[c]	cg2369	cg2369	murG	Cell Envelope Biosynthesis	0	0	1000	0	0	2.4.1.227	KEGG		-13.7 ± 8.2	-13.7 ± 8.2
UAMAGS	UDP-N-acetylmuramoyl-L-alanyl-D-glutamate synthetase	atp[c] + glu-D[c] + uama[c] -> h[c] + adp[c] + pi[c] + uamag[c]	cg2371	cg2371	murD	Cell Envelope Biosynthesis	0	0	1000	0	0	6.3.2.9	KEGG		-27.0 ± 6.2	-27.0 ± 6.2
UAMAS	UDP-N-acetylmuramoyl-L-alanine synthetase	ala-L[c] + atp[c] + uamr[c] -> h[c] + adp[c] + pi[c] + uama[c]	cg2368	cg2368	murC	Cell Envelope Biosynthesis	0	0	1000	0	0	6.3.2.8	KEGG		-26.6 ± 4.3	-26.6 ± 4.3
UAMDH	UDP-N-acetylmuramate dehydrogenase	h[c] + nadph[c] + uaccg[c] -> nadp[c] + uamr[c]	(cg0423 and cg0476)	cg0423 cg0476	murB	Cell Envelope Biosynthesis	0	0	1000	0	0	1.3.1.98	KEGG
UDCPDP	undecaprenyl-diphosphatase	h2o[c] + udcpdp[c] -> h[c] + pi[c] + udcpp[c]	cg1710	cg1710	uppP	Cell Envelope Biosynthesis	0	0	1000	0	3	3.6.1.27	KEGG		-43.9 ± 2.5	-26.8 ± 2.5
UDPGALM	UDPgalactopyranose mutase	udpgal[c] -> udpgalfur[c]	cg3196	cg3196	glf	Cell Envelope Biosynthesis	0	0	1000	0	3	5.4.99.9	KEGG
UDPGD	UDPglucose 6-dehydrogenase	h2o[c] + 2 nad[c] + udpg[c] -> 3 h[c] + 2 nadh[c] + udpglcur[c]	(cg0435 or cg3154)	cg0435 cg3154	udgA1 udgA2	Cell Envelope Biosynthesis	0	0	1000	0	0	1.1.1.22	KEGG		-12.9 ± 4.3	-12.9 ± 4.3
UGMDDS	UDP-N-acetylmuramoyl-L-alanyl-D-glutamyl-meso-2,6-diaminopimeloyl-D-alanyl-D-alanine synthetase	alaala[c] + atp[c] + ugmd[c] -> adp[c] + h[c] + pi[c] + ugmda[c]	cg2373	cg2373	murF	Cell Envelope Biosynthesis	0	0	1000	0	0	6.3.2.10	KEGG		-28.3 ± 3.3	-28.3 ± 3.3
3OAR121	3-oxoacyl-[acyl-carrier-protein] reductase (n-C12:1)	h[c] + nadph[c] + 3ocddec5eACP[c] -> nadp[c] + 3hcddec5eACP[c]	(cg0344 and cg0852)	cg0344 cg0852	fabG1 fabG	Cell Envelope Biosynthesis	0	0	1000	0	4	1.1.1.100
3OAR141	3-oxoacyl-[acyl-carrier-protein] reductase (n-C14:1)	h[c] + nadph[c] + 3ocmrs7eACP[c] -> nadp[c] + 3hcmrs7eACP[c]	(cg0344 and cg0852)	cg0344 cg0852	fabG1 fabG	Cell Envelope Biosynthesis	0	0	1000	0	4	1.1.1.100
3OAR161	3-oxoacyl-[acyl-carrier-protein] reductase (n-C16:1)	h[c] + nadph[c] + 3ocpalm9eACP[c] -> nadp[c] + 3hcpalm9eACP[c]	(cg0344 and cg0852)	cg0344 cg0852	fabG1 fabG	Cell Envelope Biosynthesis	0	0	1000	0	4	1.1.1.100
3OAR181	3-oxoacyl-[acyl-carrier-protein] reductase (n-C18:1)	h[c] + nadph[c] + 3ocvac11eACP[c] -> nadp[c] + 3hcvac11eACP[c]	(cg0344 and cg0852)	cg0344 cg0852	fabG1 fabG	Cell Envelope Biosynthesis	0	0	1000	0	4	1.1.1.100
G1PTT	glucose-1-phosphate thymidylyltransferase	dttp[c] + g1p[c] + h[c] <=> dtdpglu[c] + ppi[c]	(cg0401 or cg0849)	cg0401 cg0849	rmlA1	Cell Envelope Biosynthesis	1	-1000	1000	0	3	2.7.7.24	KEGG		-2.0 ± 5.8	-2.0 ± 5.8
GALUi	UTP-glucose-1-phosphate uridylyltransferase (irreversible)	h[c] + utp[c] + g1p[c] <=> ppi[c] + udpg[c]	(cg0442 or cg1004)	cg0442 cg1004	galU2 galU1	Cell Envelope Biosynthesis	1	-1000	1000	0	3	2.7.7.9	KEGG		0.0 ± 1.1	0.0 ± 1.1
PAPPT3	phospho-N-acetylmuramoyl-pentapeptide-transferase (meso-2,6-diaminopimelate)	udcpp[c] + ugmda[c] <=> uagmda[c] + ump[c]	cg2372	cg2372	mraY	Cell Envelope Biosynthesis	1	-1000	1000	0	0	2.7.8.13	KEGG		2.7 ± 10.6	2.7 ± 10.6
ACONTa	aconitase (half-reaction A, Citrate hydro-lyase)	cit[c] <=> h2o[c] + acon-C[c]	cg1737	cg1737	acn	Citric Acid Cycle	1	-1000	1000	0	4	4.2.1.3	KEGG
ACONTb	aconitase (half-reaction B, Isocitrate hydro-lyase)	h2o[c] + acon-C[c] <=> icit[c]	cg1737	cg1737	acn	Citric Acid Cycle	1	-1000	1000	0	4	4.2.1.3	KEGG		0.7 ± 2.2	0.7 ± 2.2
AKGDH	2-Oxoglutarate dehydrogenase	nad[c] + coa[c] + akg[c] -> nadh[c] + succoa[c] + co2[c]	cg1280	cg1280	odhA	Citric Acid Cycle	0	0	1000	0	0	1.2.4.2	KEGG		-26.8 ± 7.0	-26.8 ± 7.0
CITL	Citrate lyase	cit[c] -> ac[c] + oaa[c]	cg0985	cg0985	citE	Citric Acid Cycle	0	0	1000	0	4	4.1.3.6	KEGG		-12.5 ± 0.9	4.6 ± 0.9
CS	citrate synthase	accoa[c] + h2o[c] + oaa[c] -> coa[c] + h[c] + cit[c]	cg0798 or cg0949	cg0798 cg0949	prpC1 gltA	Citric Acid Cycle	0	0	1000	0	0	2.3.3.1	KEGG		-34.6 ± 0.9	-34.6 ± 0.9
FRD2	fumarate reductase	fum[c] + mql8[c] -> succ[c] + mqn8[c]	(cg0446 and cg0445)	cg0446 cg0445	sdhA sdhCD	Citric Acid Cycle	0	0	1000	0	0	1.3.99.1	KEGG		-46.2 ± 7.1	-46.2 ± 7.1
FRD3	fumarate reductase	fum[c] + 2dmmql8[c] -> succ[c] + 2dmmq8[c]	(cg0446 and cg0445)	cg0446 cg0445	sdhA sdhCD	Citric Acid Cycle	0	0	1000	0	0	1.3.99.1	KEGG
FUM	fumarase	h2o[c] + fum[c] <=> mal-L[c]	cg1145	cg1145	fumC	Citric Acid Cycle	1	-1000	1000	0	0	4.2.1.2	KEGG
ICDHyr	isocitrate dehydrogenase (NADP)	icit[c] + nadp[c] -> akg[c] + co2[c] + nadph[c]	cg0766	cg0766	icd	Citric Acid Cycle	0	0	1000	0	0	1.1.1.42	KEGG		-10.7 ± 6.3	6.4 ± 6.3
MDH	malate dehydrogenase	nad[c] + mal-L[c] <=> nadh[c] + h[c] + oaa[c]	cg2613	cg2613	mdh	Citric Acid Cycle	1	-1000	1000	0	0	1.1.1.37	KEGG
MDH2	Malate dehydrogenase (ubiquinone 8 as acceptor)	mal-L[c] + q8[c] -> oaa[c] + q8h2[c]	cg2192	cg2192	mqo	Citric Acid Cycle	0	0	1000	0	4	1.1.5.4	KEGG		-13.3 ± 5.9	-13.3 ± 5.9
MDH3	Malate dehydrogenase (menaquinone 8 as acceptor)	mal-L[c] + mqn8[c] -> oaa[c] + mql8[c]	cg2613	cg2613	mdh	Citric Acid Cycle	0	0	1000	0	2	1.1.5.4	KEGG		-63.0 ± 5.9	-63.0 ± 5.9
PYRC	pyruvate carboxylase	pyr[c] + atp[c] + hco3[c] <=> h[c] + adp[c] + pi[c] + oaa[c]	cg0791	cg0791	pyc	Citric Acid Cycle	1	-1000	1000	0	0	6.4.1.1	KEGG
SUCOAS	succinyl-CoA synthetase (ADP-forming)	adp[c] + pi[c] + succoa[c] -> coa[c] + atp[c] + succ[c]	(cg2836 or cg2837)	cg2836 cg2837	sucD sucC	Citric Acid Cycle	0	0	1000	0	0	6.2.1.5	KEGG		-16.3 ± 12.9	-16.3 ± 12.9
2MAHMP	2-Methyl-4-amino-5-hydroxymethylpyrimidine diphosphatase	h2o[c] + 2mahmp[c] -> h[c] + pi[c] + 4ampm[c]	cg1329	cg1329		Cofactor and Prosthetic Group Biosynthesis	0	0	1000	0	0	3.6.1.-	KEGG
ACBIPGT	Adenosyl cobinamide phosphate guanyltransferase	adocbip[c] + gtp[c] + h[c] -> agdpcbi[c] + ppi[c]	cg2413	cg2413	cobU	Cofactor and Prosthetic Group Biosynthesis	0	0	1000	0	4	2.7.7.62	KEGG
ACPS1	acyl-carrier protein synthase	apoACP[c] + coa[c] -> ACP[c] + h[c] + pap[c]	(cg2738 or cg2969 or cg3179)	cg2738 cg2969 cg3179	acpS	Cofactor and Prosthetic Group Biosynthesis	0	0	1000	0	4	2.7.8.7	KEGG
ADCL	4-aminobenzoate synthase	4adcho[c] -> 4abz[c] + h[c] + pyr[c]	cg2851	cg2851		Cofactor and Prosthetic Group Biosynthesis	0	0	1000	0	0	4.1.3.38	KEGG		-78.5 ± 13.6	-61.4 ± 13.6
ADCS	4-amino-4-deoxychorismate synthase	chor[c] + gln-L[c] -> 4adcho[c] + glu-L[c]	cg1134	cg1134	folC	Cofactor and Prosthetic Group Biosynthesis	0	0	1000	0	0	2.6.1.85	KEGG		-16.2 ± 6.0	-16.2 ± 6.0
ADOCBIK	Adenosyl cobinamide kinase	adocbi[c] + atp[c] -> adocbip[c] + adp[c] + h[c]	cg2413	cg2413	cobU	Cofactor and Prosthetic Group Biosynthesis	0	0	1000	0	4	2.7.1.156	KEGG
ADOCBLS	Adenosylcobalamin 5'-phosphate synthase	rdmbzi[c] + agdpcbi[c] -> gmp[c] + adocbl[c] + h[c]	(cg0299 and cg2415)	cg0299 cg2415	cobQ cobS	Cofactor and Prosthetic Group Biosynthesis	0	0	1000	0	0		KEGG
ALATA_D2	D-alanine transaminase	ala-D[c] + pydx5p[c] -> pyam5p[c] + pyr[c]	cg1133	cg1133		Cofactor and Prosthetic Group Biosynthesis	0	0	1000	0	0	2.1.2.1	KEGG
ALATA_L2	alanine transaminase	ala-L[c] + pydx5p[c] -> pyam5p[c] + pyr[c]	cg1133	cg1133		Cofactor and Prosthetic Group Biosynthesis	0	0	1000	0	0	2.1.2.1	KEGG
AMAOTr	adenosylmethionine-8-amino-7-oxononanoate transaminase	8aonn[c] + amet[c] <=> amob[c] + dann[c]	cg2885	cg2885	bioA	Cofactor and Prosthetic Group Biosynthesis	1	-1000	1000	0	0	2.6.1.62	KEGG		-0.6 ± 0.0	-0.6 ± 0.0
AMMQLT8	S-adenosylmethione:2-demthylmenaquinole methyltransferase (menaquinone 8)	2dmmql8[c] + amet[c] -> ahcys[c] + h[c] + mql8[c]	cg0556	cg0556	ubiE	Cofactor and Prosthetic Group Biosynthesis	0	0	1000	0	3	2.1.1.163	KEGG
AMPMS2	4-amino-2-methyl-5-phosphomethylpyrimidine synthetase	nad[c] + air[c] + h2o[c] -> 4ampm[c] + nadh[c] + 2 for[c] + 3 h[c]	cg1476	cg1476	thiC	Cofactor and Prosthetic Group Biosynthesis	0	0	1000	0	0	4.1.99.17	KEGG
ASP1DC	aspartate 1-decarboxylase	h[c] + asp-L[c] -> co2[c] + ala-B[c]	cg0172	cg0172	panD	Cofactor and Prosthetic Group Biosynthesis	0	0	1000	0	0	4.1.1.11	KEGG		-38.1 ± 11.8	-21.0 ± 11.8
ASPO5	L-aspartate oxidase	asp-L[c] + fum[c] -> h[c] + succ[c] + iasp[c]				Cofactor and Prosthetic Group Biosynthesis	0	0	1000	0	0		ModelCg 2
BMOCOS	bis-molybdenum cofactor synthase	mptamp[c] + moco[c] -> bmoco[c] + amp[c] + cu2[c]	(cg0261 or cg1005 or cg1351)	cg0261 cg1005 cg1351	moeA1 moeA2 moeA3	Cofactor and Prosthetic Group Biosynthesis	0	0	1000	0	0		KEGG
BTS4	Biotin synthase	amet[c] + dtbt[c] + s[c] -> btn[c] + dad-5[c] + h[c] + met-L[c]	cg0095	cg0095	bioB	Cofactor and Prosthetic Group Biosynthesis	0	0	1000	0	2	2.8.1.6	KEGG
BWCOS	tungsten bispterin cofactor synthase	mptamp[c] + wco[c] -> bwco[c] + amp[c] + cu2[c]	(cg0261 or cg1005 or cg1351)	cg0261 cg1005 cg1351	moeA1 moeA2 moeA3	Cofactor and Prosthetic Group Biosynthesis	0	0	1000	0	0		KEGG
CDPMEK	4-(cytidine 5'-diphospho)-2-C-methyl-D-erythritol kinase	atp[c] + 4c2me[c] -> h[c] + adp[c] + 2p4c2me[c]	cg1039	cg1039	ispE	Cofactor and Prosthetic Group Biosynthesis	0	0	1000	0	0	2.7.1.148	KEGG
CPMPS	cyclic pyranopterin monophosphate synthase	gtp[c] + h2o[c] -> cpmp[c] + ppi[c]	(cg1352 or cg0259)	cg1352 cg0259	moaA moaB	Cofactor and Prosthetic Group Biosynthesis	0	0	1000	0	0	4.1.99.18	KEGG
CPPPGO	coproporphyrinogen oxidase (O2 required)	2 h[c] + cpppg3[c] + o2[c] -> 2 h2o[c] + 2 co2[c] + pppg9[c]				Cofactor and Prosthetic Group Biosynthesis	0	0	1000	0	0	1.3.3.3	KEGG		-375.8 ± 15.1	-358.7 ± 15.1
CPPPGO2	Oxygen Independent coproporphyrinogen-III oxidase	2 amet[c] + cpppg3[c] -> 2 co2[c] + 2 dad-5[c] + 2 met-L[c] + pppg9[c]	cg2517	cg2517	hemN	Cofactor and Prosthetic Group Biosynthesis	0	0	1000	0	3	1.3.99.22	KEGG
DB4PS	3,4-Dihydroxy-2-butanone-4-phosphate synthase	ru5p-D[c] -> db4p[c] + for[c] + h[c]	cg1798	cg1798	ribA	Cofactor and Prosthetic Group Biosynthesis	0	0	1000	0	0	4.1.99.12	KEGG		-98.7 ± 4.1	-81.5 ± 4.1
DBTS	dethiobiotin synthase	atp[c] + co2[c] + dann[c] -> adp[c] + dtbt[c] + 3 h[c] + pi[c]	cg2886	cg2886	bioD	Cofactor and Prosthetic Group Biosynthesis	0	0	1000	0	3	6.3.3.3	KEGG
DHFR	dihydrofolate reductase	h[c] + nadph[c] + dhf[c] <=> thf[c] + nadp[c]	cg0965	cg0965	folA	Cofactor and Prosthetic Group Biosynthesis	1	-1000	1000	0	4	1.5.1.3	KEGG
DHFS	dihydrofolate synthase	atp[c] + dhpt[c] + glu-L[c] -> adp[c] + dhf[c] + h[c] + pi[c]	cg2608	cg2608	folC	Cofactor and Prosthetic Group Biosynthesis	0	0	1000	0	0	6.3.2.12	KEGG
DHNCOAS	1,4-dihydroxy-2-napthoyl-CoA synthase	sbzcoa[c] + h[c] -> 14dhncoa[c] + h2o[c]	cg2548	cg2548	menB	Cofactor and Prosthetic Group Biosynthesis	0	0	1000	0	0	4.1.3.36	KEGG		-74.4 ± 14.8	-74.4 ± 14.8
DHNCOAT	1,4-dihydroxy-2-napthoyl-CoA thioesterase	14dhncoa[c] + h2o[c] -> dhna[c] + coa[c] + h[c]	cg1873	cg1873		Cofactor and Prosthetic Group Biosynthesis	0	0	1000	0	0		KEGG
DHPPDA2	diaminohydroxyphosphoribosylaminopryrimidine deaminase (25drapp)	25drapp[c] + h2o[c] + h[c] -> 5apru[c] + nh4[c]	(cg1800 or cg2076)	cg1800 cg2076	ribG ribD	Cofactor and Prosthetic Group Biosynthesis	0	0	1000	0	0	3.5.4.26	KEGG
DHPS2	dihydropteroate synthase	4abz[c] + 6hmhptpp[c] -> dhpt[c] + ppi[c]	(cg1262 and cg2982)	cg1262 cg2982	folP2 folP1	Cofactor and Prosthetic Group Biosynthesis	0	0	1000	0	0	2.5.1.15	KEGG		-48.3 ± 7.0	-48.3 ± 7.0
DHPTPE	dihydroneopterin triphosphate 2'-epimerase	ahdt[c] <=> dhmptp[c]	cg2981	cg2981	folX	Cofactor and Prosthetic Group Biosynthesis	1	-1000	1000	0	0		KEGG
DMATT	dimethylallyltranstransferase	ipdp[c] + dmpp[c] -> ppi[c] + grdp[c]	(cg0723 and cg2384)	cg0723 cg2384	crtE idsA	Cofactor and Prosthetic Group Biosynthesis	0	0	1000	0	0	2.5.1.1	KEGG		-71.2 ± 11.3	-71.2 ± 11.3
DMPPS	1-hydroxy-2-methyl-2-(E)-butenyl 4-diphosphate reductase (dmpp)	nadh[c] + h[c] + h2mb4p[c] -> nad[c] + h2o[c] + dmpp[c]	cg1164	cg1164	ispH	Cofactor and Prosthetic Group Biosynthesis	0	0	1000	0	1	1.17.1.2	KEGG		-62.5 ± 6.4	-62.5 ± 6.4
DPCOAK	dephospho-CoA kinase	atp[c] + dpcoa[c] -> coa[c] + h[c] + adp[c]	cg1538	cg1538	coaE	Cofactor and Prosthetic Group Biosynthesis	0	0	1000	0	4	2.7.1.24	KEGG
DPR	2-dehydropantoate 2-reductase	h[c] + nadph[c] + 2dhp[c] -> nadp[c] + pant-R[c]	cg1239	cg1239		Cofactor and Prosthetic Group Biosynthesis	0	0	1000	0	0	1.1.1.169	KEGG		-20.6 ± 5.8	-20.6 ± 5.8
DXPRIi	1-deoxy-D-xylulose reductoisomerase	h[c] + nadph[c] + dxyl5p[c] -> nadp[c] + 2me4p[c]	cg2208	cg2208	dxr	Cofactor and Prosthetic Group Biosynthesis	0	0	1000	0	3	1.1.1.267	KEGG		-23.2 ± 2.4	-23.2 ± 2.4
DXPS	1-deoxy-D-xylulose 5-phosphate synthase	h[c] + pyr[c] + g3p[c] -> co2[c] + dxyl5p[c]	cg2083	cg2083	dxs	Cofactor and Prosthetic Group Biosynthesis	0	0	1000	0	0	2.2.1.7	KEGG		-29.0 ± 6.7	-29.0 ± 6.7
FCLT	Ferrochelatase	ppp9[c] + fe2[c] -> 2 h[c] + pheme[c]	(cg1734 and cg2874)	cg2874 cg1734		Cofactor and Prosthetic Group Biosynthesis	0	0	1000	0	0	4.99.1.1	KEGG
FMNAT	FMN adenylyltransferase	atp[c] + fmn[c] + h[c] -> fad[c] + ppi[c]	cg2169	cg2169		Cofactor and Prosthetic Group Biosynthesis	0	0	1000	0	0	2.7.7.2	KEGG		-11.3 ± 9.4	-11.3 ± 9.4
G1SAT	glutamate-1-semialdehyde aminotransferase	glu1sa[c] <=> 5aop[c]	cg0518	cg0518	hemL	Cofactor and Prosthetic Group Biosynthesis	1	-1000	1000	0	3	5.4.3.8	KEGG
GDPDPK	GDP diphosphokinase	atp[c] + gdp[c] -> h[c] + amp[c] + ppgpp[c]	cg1330	cg1330		Cofactor and Prosthetic Group Biosynthesis	0	0	1000	0	0		KEGG
GDPTPDP	guanosine 3'-diphosphate 5'-triphosphate 3'-diphosphatase	h2o[c] + gdptp[c] -> ppi[c] + gtp[c]	cg1485	cg1485		Cofactor and Prosthetic Group Biosynthesis	0	0	1000	0	0	3.1.7.2	KEGG
GLUCYS	gamma-glutamylcysteine synthetase	glu-L[c] + cys-L[c] + atp[c] -> glucys[c] + pi[c] + adp[c] + h[c]	cg3031	cg3031		Cofactor and Prosthetic Group Biosynthesis	0	0	1000	0	0	6.3.2.2	KEGG		-31.2 ± 9.5	-31.2 ± 9.5
GLUTRR	glutamyl-tRNA reductase	h[c] + nadph[c] + glutrna[c] -> nadp[c] + glu1sa[c] + trnaglu[c]	cg0417	cg0417		Cofactor and Prosthetic Group Biosynthesis	0	0	1000	0	0	1.2.1.70	KEGG
GLYOD	glycolate oxidase	o2[c] + glyclt[c] -> glx[c] + h2o2[c]	cg2543	cg2543		Cofactor and Prosthetic Group Biosynthesis	0	0	1000	0	0	1.1.3.15	KEGG		-88.8 ± 8.4	-88.8 ± 8.4
GRTT	geranyltranstransferase	ipdp[c] + grdp[c] -> ppi[c] + frdp[c]	(cg0723 or cg2784)	cg0723 cg2784	crtE idsA	Cofactor and Prosthetic Group Biosynthesis	0	0	1000	0	0	2.5.1.10	KEGG		-72.9 ± 7.0	-72.9 ± 7.0
GTHOr	glutathione oxidoreductase	gthox[c] + nadph[c] + h[c] <=> 2 gthrd[c] + nadp[c]	cg2194	cg2194	gor	Cofactor and Prosthetic Group Biosynthesis	1	-1000	1000	0	0	1.8.1.7	KEGG
GTHRDHpp	glutathione hydralase	h2o[c] + gthrd[c] -> cgly[c] + glu-L[c]	cg1090	cg1090	ggtB	Cofactor and Prosthetic Group Biosynthesis	0	0	1000	0	4	2.3.2.2	KEGG		-20.4 ± 8.9	-3.3 ± 8.9
GTPCI	GTP cyclohydrolase I	gtp[c] + h2o[c] -> ahdt[c] + for[c] + h[c]	cg2983	cg2983	folE	Cofactor and Prosthetic Group Biosynthesis	0	0	1000	0	0	3.5.4.16	KEGG
GTPDPDP	guanosine-5'-triphosphate,3'-diphosphate diphosphatase	h2o[c] + gdptp[c] -> h[c] + pi[c] + ppgpp[c]	(cg1115 or cg0448)	cg1115 cg0448	cg1115 cg0448	Cofactor and Prosthetic Group Biosynthesis	0	0	1000	0	0	3.6.1.40	KEGG		-41.0 ± 2.5	-23.9 ± 2.5
GTPDPK	GTP diphosphokinase	atp[c] + gtp[c] -> h[c] + amp[c] + gdptp[c]	cg1861	cg1861	relA	Cofactor and Prosthetic Group Biosynthesis	0	0	1000	0	4	2.7.6.5	KEGG
HETZK	hydroxyethylthiazole kinase	4mhetz[c] + atp[c] -> 4mpetz[c] + adp[c] + h[c]	cg1655	cg1655	thiM	Cofactor and Prosthetic Group Biosynthesis	0	0	1000	0	0	2.7.1.50	KEGG
HMBS	hydroxymethylbilane synthase	h2o[c] + 4 ppbng[c] -> 4 nh4[c] + hmbil[c]	cg0498	cg0498	hemC	Cofactor and Prosthetic Group Biosynthesis	0	0	1000	0	0	2.5.1.61	KEGG		-145.8 ± 16.2	-128.7 ± 16.2
HPPK2	6-hydroxymethyl-dihydropterin pyrophosphokinase	6hmhpt[c] + atp[c] -> 6hmhptpp[c] + amp[c] + h[c]	cg2979	cg2979	folK	Cofactor and Prosthetic Group Biosynthesis	0	0	1000	0	0	2.7.6.3	KEGG
ICHORS	isochorismate synthase	chor[c] <=> ichor[c]	cg1462	cg1462	entC	Cofactor and Prosthetic Group Biosynthesis	1	-1000	1000	0	4	5.4.4.2	KEGG		1.0 ± 3.3	1.0 ± 3.3
IPDDI	isopentenyl-diphosphate D-isomerase	ipdp[c] <=> dmpp[c]	cg2531	cg2531	idi	Cofactor and Prosthetic Group Biosynthesis	1	-1000	1000	0	3	5.3.3.2	KEGG
IPDPS	1-hydroxy-2-methyl-2-(E)-butenyl 4-diphosphate reductase (ipdp)	nadh[c] + h[c] + h2mb4p[c] -> nad[c] + h2o[c] + ipdp[c]	cg1164	cg1164	ispH	Cofactor and Prosthetic Group Biosynthesis	0	0	1000	0	1	1.17.1.2	KEGG		-66.4 ± 6.4	-66.4 ± 6.4
LIPAMPL	Lipoyl-adenylate protein ligase	lipoamp[c] -> lipopb[c] + amp[c]	cg1222	cg1222	lplA	Cofactor and Prosthetic Group Biosynthesis	0	0	1000	0	0		KEGG
LIPATPT	Lipoate-ATP adenylate transferase	lipoate[c] + atp[c] -> lipoamp[c] + ppi[c]	cg1222	cg1222	lplA	Cofactor and Prosthetic Group Biosynthesis	0	0	1000	0	0		KEGG
LIPOCT	Lipoyl(octanoyl) transferase	ocACP[c] + h[c] -> octapb[c] + ACP[c]	cg2422	cg2422	lipB	Cofactor and Prosthetic Group Biosynthesis	0	0	1000	0	0	2.3.1.181	KEGG
LIPOS	Lipoate synthase	nad[c] + 4fe4s[c] + 2 amet[c] + octapb[c] + h[c] -> 2fe2s[c] + lipopb[c] + 2 fe2[c] + nadh[c] + 2 met-L[c] + 2 dad-5[c]	cg2423	cg2423	lipA	Cofactor and Prosthetic Group Biosynthesis	0	0	1000	0	0	2.8.1.8	KEGG
MECDPDH2	2C-methyl-D-erythritol 2,4 cyclodiphosphate dehydratase	nadh[c] + 2mecdp[c] -> nad[c] + h2o[c] + h2mb4p[c]	cg2206	cg2206	ispG	Cofactor and Prosthetic Group Biosynthesis	0	0	1000	0	1	1.17.7.1	KEGG
MECDPS	2-C-methyl-D-erythritol 2,4-cyclodiphosphate synthase	2p4c2me[c] -> cmp[c] + 2mecdp[c]	cg2944	cg2944	ispF	Cofactor and Prosthetic Group Biosynthesis	0	0	1000	0	0	4.6.1.12	KEGG
MEPCT	2-C-methyl-D-erythritol 4-phosphate cytidylyltransferase	h[c] + 2me4p[c] + ctp[c] -> ppi[c] + 4c2me[c]	cg2945	cg2945	ispD	Cofactor and Prosthetic Group Biosynthesis	0	0	1000	0	0	2.7.7.60	KEGG
MOCOS	molybdenum cofactor synthase	mptamp[c] + mobd[c] + 2 h[c] -> moco[c] + amp[c] + cu2[c] + h2o[c]	(cg0261 or cg1005 or cg1351)	cg0261 cg1005 cg1351	moeA1 moeA2 moeA3	Cofactor and Prosthetic Group Biosynthesis	0	0	1000	0	0		KEGG
MOHMT	3-methyl-2-oxobutanoate hydroxymethyltransferase	h2o[c] + 3mob[c] + mlthf[c] -> thf[c] + 2dhp[c]	cg0149	cg0149	panB	Cofactor and Prosthetic Group Biosynthesis	0	0	1000	0	0	2.1.2.11	KEGG		-19.9 ± 10.2	-19.9 ± 10.2
MPTAT	molybdopterin adenylyltransferase	mpt[c] + atp[c] + h[c] -> mptamp[c] + ppi[c]	cg1346	cg1346	mog	Cofactor and Prosthetic Group Biosynthesis	0	0	1000	0	0		KEGG
MPTS	molybdopterin synthase	cpmp[c] + cu2[c] + 2 moadcosh[c] -> 2 moadcoo[c] + mpt[c] + 5 h[c]	cg0258	cg0258	moaE	Cofactor and Prosthetic Group Biosynthesis	0	0	1000	0	0		KEGG
MPTSS	molybdopterin synthase sulfurylase	moadcoo[c] + atp[c] + h[c] -> moadamp[c] + ppi[c]	cg0257	cg0257		Cofactor and Prosthetic Group Biosynthesis	0	0	1000	0	0		KEGG
MSDHD	malonate-semialdehyde dehydrogenase	msa[c] + coa[c] + nad[c] -> accoa[c] + co2[c] + nadh[c]	(cg0199 or cg0355)	cg0199 cg0355	msmA	Cofactor and Prosthetic Group Biosynthesis	0	0	1000	0	0	1.2.1.18	KEGG		-24.5 ± 10.4	-24.5 ± 10.4
NADDP	NAD diphosphatase	h2o[c] + nad[c] -> amp[c] + 2 h[c] + nmn[c]	(cg0888 or cg1401)	cg0888 cg1401		Cofactor and Prosthetic Group Biosynthesis	0	0	1000	0	3	3.6.1.22	KEGG		-53.1 ± 5.9	-36.0 ± 5.9
NADK	NAD kinase	nad[c] + atp[c] -> h[c] + adp[c] + nadp[c]	cg1601	cg1601	nadK	Cofactor and Prosthetic Group Biosynthesis	0	0	1000	0	0	2.7.1.23	KEGG		-11.8 ± 5.8	-11.8 ± 5.8
NADPPPS	NADP phosphatase	h2o[c] + nadp[c] -> nad[c] + pi[c]	(cg0360 or cg0495 or cg1303)	cg0360 cg0495 cg1303		Cofactor and Prosthetic Group Biosynthesis	0	0	1000	0	0		KEGG
NADS1	NAD synthase (nh3)	atp[c] + dnad[c] + nh4[c] -> nad[c] + h[c] + amp[c] + ppi[c]	cg2792	cg2792	nadE	Cofactor and Prosthetic Group Biosynthesis	0	0	1000	0	0	6.3.1.5	KEGG		-16.4 ± 12.9	-16.4 ± 12.9
NNAM	nicotinamidase	h2o[c] + ncam[c] -> nh4[c] + nac[c]	cg2734	cg2734	pncA	Cofactor and Prosthetic Group Biosynthesis	0	0	1000	0	0	3.5.1.19	KEGG		-23.7 ± 6.3	-6.6 ± 6.3
NNDMBRT	Nicotinate-nucleotide dimethylbenzimidazole phosphoribosyltransferase	dmbzid[c] + nicrnt[c] -> 5prdmbz[c] + h[c] + nac[c]	cg2414	cg2414	cobT	Cofactor and Prosthetic Group Biosynthesis	0	0	1000	0	4	2.4.2.21	KEGG		-21.8 ± 7.6	-21.8 ± 7.6
NNDPR	nicotinate-nucleotide diphosphorylase (carboxylating)	2 h[c] + prpp[c] + quln[c] -> nicrnt[c] + ppi[c] + co2[c]	cg1215	cg1215	nadC	Cofactor and Prosthetic Group Biosynthesis	0	0	1000	0	0	2.4.2.19	KEGG		-40.1 ± 9.6	-40.1 ± 9.6
NPHS	naphthoate synthase	sbzcoa[c] -> coa[c] + dhna[c]	cg0548	cg0548	menB	Cofactor and Prosthetic Group Biosynthesis	0	0	1000	0	0	4.1.3.36	KEGG		-116.5 ± 22.1	-99.4 ± 22.1
OCTDPS	Octaprenyl pyrophosphate synthase	5 ipdp[c] + frdp[c] -> octdp[c] + 5 ppi[c]	cg0559	cg0559		Cofactor and Prosthetic Group Biosynthesis	0	0	1000	0	0		KEGG
OCTNLL	Octanoate non-lipoylated apo domain ligase	octa[c] + atp[c] + h[c] -> octapb[c] + ppi[c] + amp[c]	cg1222	cg1222	lplA	Cofactor and Prosthetic Group Biosynthesis	0	0	1000	0	0		KEGG
OHPBAT	O-Phospho-4-hydroxy-L-threonine:2-oxoglutarate aminotransferase	glu-L[c] + ohpb[c] <=> akg[c] + phthr[c]	cg0948	cg0948	serC	Cofactor and Prosthetic Group Biosynthesis	1	-1000	1000	0	0	2.6.1.52	KEGG
OMBZLM	2-Octaprenyl-6-methoxy-benzoquinol methylase	amet[c] + 2ombzl[c] -> 2ommbl[c] + ahcys[c] + h[c]	cg0556	cg0556	ubiE	Cofactor and Prosthetic Group Biosynthesis	0	0	1000	0	0		KEGG
PANTS	pantothenate synthase	atp[c] + pant-R[c] + ala-B[c] -> h[c] + amp[c] + ppi[c] + pnto-R[c]	(cg0148 and cg2975)	cg0148 cg2975	panC	Cofactor and Prosthetic Group Biosynthesis	0	0	1000	0	0	6.3.2.1	KEGG		-41.4 ± 2.6	-41.4 ± 2.6
PMPK	phosphomethylpyrimidine kinase	atp[c] + 4ampm[c] -> adp[c] + 2mahmp[c]	cg1654	cg1654	thiD1	Cofactor and Prosthetic Group Biosynthesis	0	0	1000	0	4	2.7.4.7	KEGG
PNTK	pantothenate kinase	atp[c] + pnto-R[c] -> h[c] + adp[c] + 4ppan[c]	cg1132	cg1132	coaA	Cofactor and Prosthetic Group Biosynthesis	0	0	1000	0	0	2.7.1.33	KEGG		-15.5 ± 2.4	-15.5 ± 2.4
PPBNGS	porphobilinogen synthase	2 5aop[c] -> h[c] + 2 h2o[c] + ppbng[c]	cg0512	cg0512	hemB	Cofactor and Prosthetic Group Biosynthesis	0	0	1000	0	0	4.2.1.24	KEGG		-92.4 ± 7.9	-109.5 ± 7.9
PPCDC	phosphopantothenoylcysteine decarboxylase	h[c] + 4ppcys[c] -> co2[c] + pan4p[c]	cg1807	cg1807	dfp	Cofactor and Prosthetic Group Biosynthesis	0	0	1000	0	4	4.1.1.36	KEGG		-38.2 ± 6.1	-21.1 ± 6.1
PPGPPDP	guanosine-3',5'-bis(diphosphate) 3'-diphosphatase	h2o[c] + ppgpp[c] -> ppi[c] + gdp[c]	cg1861	cg1861	relA	Cofactor and Prosthetic Group Biosynthesis	0	0	1000	0	4	2.7.6.5	KEGG
PPNCL2	phosphopantothenate-cysteine ligase	cys-L[c] + 4ppan[c] + ctp[c] -> h[c] + ppi[c] + 4ppcys[c] + cmp[c]	cg1807	cg1807	dfp	Cofactor and Prosthetic Group Biosynthesis	0	0	1000	0	4	6.3.2.5	KEGG		-45.9 ± 9.0	-45.9 ± 9.0
PPPGO	protoporphyrinogen oxidase (aerobic)	1.5 o2[c] + pppg9[c] -> 3 h2o[c] + ppp9[c]	cg0517	cg0517	hemY	Cofactor and Prosthetic Group Biosynthesis	0	0	1000	0	3	1.3.3.4	KEGG
PPPGO3	protoporphyrinogen oxidase (anaerobic)	3 fum[c] + pppg9[c] -> 3 succ[c] + ppp9[c]	cg0517	cg0517	hemY	Cofactor and Prosthetic Group Biosynthesis	0	0	1000	0	1	1.3.3.4	KEGG
PTPATi	pantetheine-phosphate adenylyltransferase	h[c] + atp[c] + pan4p[c] -> ppi[c] + dpcoa[c]	cg1501	cg1501	coaD	Cofactor and Prosthetic Group Biosynthesis	0	0	1000	0	0	2.7.7.3	KEGG		-17.4 ± 15.9	-17.4 ± 15.9
PY5PSH	pyridoxal 5'-phosphate synthase	g3p[c] + r5p[c] + gln-L[c] <=> h[c] + glu-L[c] + pi[c] + 3 h2o[c] + pydx5p[c]	(cg0898 and cg0899)	cg0898 cg0899	pdxS pdxT	Cofactor and Prosthetic Group Biosynthesis	1	-1000	1000	0	0	4.3.3.6	KEGG
PYDAMK	pyridoxamine kinase	atp[c] + pydam[c] -> adp[c] + h[c] + pyam5p[c]	(cg1041 and cg3409)	cg1041 cg3409	pdxK thiD2	Cofactor and Prosthetic Group Biosynthesis	0	0	1000	0	0	2.7.1.35	KEGG		-12.7 ± 8.7	-12.7 ± 8.7
PYDXK	pyridoxal kinase	atp[c] + pydx[c] -> h[c] + adp[c] + pydx5p[c]	(cg1041 and cg3409)	cg1041 cg3409	pdxK thiD2	Cofactor and Prosthetic Group Biosynthesis	0	0	1000	0	4	2.7.1.35	KEGG		-14.0 ± 8.0	-14.0 ± 8.0
PYDXNK	pyridoxine kinase	atp[c] + pydxn[c] -> adp[c] + h[c] + pdx5p[c]	(cg1041 and cg3409)	cg1041 cg3409	pdxK thiD2	Cofactor and Prosthetic Group Biosynthesis	0	0	1000	0	0	2.7.1.35	KEGG
QULNS	quinolinate synthase	dhap[c] + iasp[c] -> pi[c] + 2 h2o[c] + quln[c]	cg1216	cg1216	nadA	Cofactor and Prosthetic Group Biosynthesis	0	0	1000	0	0	2.5.1.72	KEGG		-223.2 ± 7.5	-223.2 ± 7.5
RBFSa	riboflavin synthase	4r5au[c] + db4p[c] -> dmlz[c] + 2 h2o[c] + pi[c]	cg1797	cg1797	ribH	Cofactor and Prosthetic Group Biosynthesis	0	0	1000	0	0	2.5.1.78	KEGG		-81.5 ± 21.1	-81.5 ± 21.1
RBFSb	riboflavin synthase	2 dmlz[c] -> 4r5au[c] + ribflv[c]	cg1799	cg1799	ribC	Cofactor and Prosthetic Group Biosynthesis	0	0	1000	0	0	2.5.1.9	KEGG		-162.7 ± 44.1	-162.7 ± 44.1
RZ5PP	alpha-ribazole 5-phosphate phosphatase	5prdmbz[c] + h2o[c] -> rdmbzi[c] + pi[c]	cg0745	cg0745	cobB	Cofactor and Prosthetic Group Biosynthesis	0	0	1000	0	0		KEGG
SEPHCHCS	2-succinyl-5-enolpyruvyl-6-hydroxy-3-cyclohexene-1-carboxylate synthase	ichor[c] + akg[c] + h[c] -> co2[c] + 2sephchc[c]	cg0552	cg0552	menD	Cofactor and Prosthetic Group Biosynthesis	0	0	1000	0	0		KEGG
SUCBZL	o-succinylbenzoate-CoA ligase	atp[c] + coa[c] + sucbz[c] -> amp[c] + ppi[c] + sbzcoa[c]	cg0533	cg0533	menE	Cofactor and Prosthetic Group Biosynthesis	0	0	1000	0	0	6.2.1.26	KEGG		-13.1 ± 15.3	-13.1 ± 15.3
TDPDSH	dTDP-4-dehydrorhamnose 3,5-epimerase	dtdp4d6dg[c] -> dtdp4d6dm[c]	cg0402	cg0402	rmlCD	Cofactor and Prosthetic Group Biosynthesis	0	0	1000	0	0	5.1.3.13	KEGG		-12.3 ± 12.0	-12.3 ± 12.0
TMPK	thiamine-phosphate kinase	atp[c] + thmmp[c] -> adp[c] + thmpp[c]	cg1495	cg1495	thiL	Cofactor and Prosthetic Group Biosynthesis	0	0	1000	0	4	2.7.4.16	KEGG
TMPPP	thiamine-phosphate diphosphorylase	2mahmp[c] + 4mpetz[c] + h[c] -> ppi[c] + thmmp[c]	(cg1654 or cg2236 or cg0127)	cg1654 cg2236 cg0127	thiD1 thiE	Cofactor and Prosthetic Group Biosynthesis	0	0	1000	0	4	2.5.1.3	KEGG
TRATF	taurine aminotransferase	tau[c] + akg[c] <=> 2saa[c] + glu-L[c]	(cg2680 or cg0250)	cg2680 cg0250		Cofactor and Prosthetic Group Biosynthesis	1	-1000	1000	0	0	2.6.1.55	KEGG		-0.2 ± 3.7	-0.2 ± 3.7
TYRL	tyrosine lyase	tyr-L[c] + amet[c] + nadph[c] -> dhgly[c] + met-L[c] + 4crsol[c] + nadp[c] + dad-5[c] + h[c]	cg2239	cg2239	thiG	Cofactor and Prosthetic Group Biosynthesis	0	0	1000	0	0	2.8.1.10	KEGG
UDCPDPS	Undecaprenyl diphosphate synthase	8 ipdp[c] + frdp[c] -> 8 ppi[c] + udcpdp[c]	cg2508	cg2508	uppS2	Cofactor and Prosthetic Group Biosynthesis	0	0	1000	0	0	2.5.1.31	KEGG		-583.2 ± 56.2	-583.2 ± 56.2
UPP3MT	uroporphyrinogen methyltransferase	2 amet[c] + uppg3[c] -> 2 ahcys[c] + dscL[c] + h[c]	(cg0510 or cg2189)	cg0510 cg2189	hemD cobA	Cofactor and Prosthetic Group Biosynthesis	0	0	1000	0	0	2.1.1.107	KEGG
UPP3S	uroporphyrinogen-III synthase	hmbil[c] -> h2o[c] + uppg3[c]	cg0510	cg0510	hemD	Cofactor and Prosthetic Group Biosynthesis	0	0	1000	0	0	4.2.1.75	KEGG
UPPDC1	uroporphyrinogen decarboxylase (uroporphyrinogen III)	4 h[c] + uppg3[c] -> 4 co2[c] + cpppg3[c]	cg0516	cg0516	hemE	Cofactor and Prosthetic Group Biosynthesis	0	0	1000	0	0	4.1.1.37	KEGG		-110.3 ± 24.5	-41.8 ± 24.5
WCOS	tungsten pterin cofactor synthase	mptamp[c] + tungs[c] + 2 h[c] -> wco[c] + amp[c] + cu2[c] + h2o[c]	(cg0261 or cg1005 or cg1351)	cg0261 cg1005 cg1351	moeA1 moeA2 moeA3	Cofactor and Prosthetic Group Biosynthesis	0	0	1000	0	0		KEGG
NAMNPP	nicotinic acid mononucleotide pyrophosphorylase	atp[c] + h2o[c] + prpp[c] + nac[c] <=> adp[c] + nicrnt[c] + ppi[c] + pi[c]	cg2774	cg2774		Cofactor and Prosthetic Group Biosynthesis	1	-1000	1000	0	0	2.4.2.11	KEGG		2.1 ± 5.8	2.1 ± 5.8
RBFK	riboflavin kinase	atp[c] + ribflv[c] <=> adp[c] + fmn[c] + h[c]	cg2169	cg2169	ribF	Cofactor and Prosthetic Group Biosynthesis	1	-1000	1000	0	0	2.7.1.26	KEGG		1.6 ± 19.6	1.6 ± 19.6
ADSK	adenylyl-sulfate kinase	atp[c] + aps[c] -> h[c] + adp[c] + paps[c]				Cysteine Metabolism	0	0	1000	0	0
AMPTASECG	alanyl aminopeptidase (cys-gly)	h2o[c] + cgly[c] -> cys-L[c] + gly[c]	cg2662 or cg2419	cg2662 cg2419		Cysteine Metabolism	0	0	1000	0	4	3.4.11.2	KEGG		-10.5 ± 9.5	6.6 ± 9.5
BPNT	3',5'-bisphosphate nucleotidase	h2o[c] + pap[c] -> amp[c] + pi[c]	cg0967	cg0967	cysQ	Cysteine Metabolism	0	0	1000	0	0	3.1.3.7	KEGG		-29.8 ± 11.5	-12.7 ± 11.5
CYSS	cysteine synthase	h2s[c] + acser[c] -> h[c] + cys-L[c] + ac[c]	cg2833	cg2833	cysK	Cysteine Metabolism	0	0	1000	0	4	2.5.1.47	KEGG		-49.2 ± 10.4	-49.2 ± 10.4
MCPST	3-mercaptopyruvate sulfurtransferase	cyan[c] + mercppyr[c] -> h[c] + pyr[c] + tcynt[c]	(cg0803 or cg1613 or cg3074)	cg0803 cg1613 cg3074	thtR sseA2 sseA2	Cysteine Metabolism	0	0	1000	0	4	2.8.1.2	KEGG		-79.1 ± 10.7	-79.1 ± 10.7
PAPSR	phosphoadenylyl-sulfate reductase (thioredoxin)	trdrd[c] + paps[c] -> 2 h[c] + trdox[c] + pap[c] + so3[c]	cg3116	cg3116	cysH	Cysteine Metabolism	0	0	1000	0	4	1.8.4.8	KEGG		-51.3 ± 12.1	-34.1 ± 12.1
PAPSR2	phosphoadenylyl-sulfate reductase (glutaredoxin)	grxrd[c] + paps[c] -> grxox[c] + 2 h[c] + pap[c] + so3[c]	cg3116	cg3116	cysH	Cysteine Metabolism	0	0	1000	0	4	1.8.4.8	KEGG
SADT2	Sulfate adenyltransferase	atp[c] + h2o[c] + gtp[c] + so4[c] -> ppi[c] + pi[c] + gdp[c] + aps[c]	(cg3114 and cg3115)	cg3115 cg3114		Cysteine Metabolism	0	0	1000	0	0	2.7.7.4	KEGG		-47.4 ± 2.3	-47.4 ± 2.3
SERAT	serine O-acetyltransferase	accoa[c] + ser-L[c] <=> coa[c] + acser[c]	cg2834	cg2834	cysE	Cysteine Metabolism	1	-1000	1000	0	0	2.3.1.30	KEGG
SULRi	sulfite reductase (NADPH2)	5 h[c] + 3 nadph[c] + so3[c] -> 3 h2o[c] + 3 nadp[c] + h2s[c]	(cg3118 and cg3119)	cg3118 cg3119	cysI cysJ	Cysteine Metabolism	0	0	1000	0	4	1.8.2.2	KEGG
EX_26dap-M(e)	meso-2,6-Diaminoheptanedioate exchange	26dap-M[e] <=>				Exchange	1	0	1000	0	0
EX_3amp(e)	3'-AMP exchange	3amp[e] <=>				Exchange	1	0	1000	0	0
EX_3cmp(e)	3'-cmp exchange	3cmp[e] <=>				Exchange	1	0	1000	0	0
EX_3gmp(e)	3'-GMP exchange	3gmp[e] <=>				Exchange	1	0	1000	0	0
EX_3ump(e)	3'-UMP exchange	3ump[e] <=>				Exchange	1	0	1000	0	0
EX_4abut(e)	4-Aminobutanoate exchange	4abut[e] ->				Exchange	0	0	1000	0	0
EX_ac(e)	Acetate exchange	ac[e] ->				Exchange	0	0	1000	0	0
EX_acald(e)	Acetaldehyde exchange	acald[e] <=>				Exchange	1	0	1000	0	0
EX_acgam(e)	N-Acetyl-D-glucosamine exchange	acgam[e] <=>				Exchange	1	0	1000	0	0
EX_acgam1p(e)	N-Acetyl-D-glucosamine 1-phosphate exchange	acgam1p[e] <=>				Exchange	1	0	1000	0	0
EX_acmana(e)	N-Acetyl-D-mannosamine exchange	acmana[e] <=>				Exchange	1	0	1000	0	0
EX_acser(e)	O-Acetyl-L-serine exchange	acser[e] <=>				Exchange	1	0	1000	0	0
EX_ade(e)	Adenine exchange	ade[e] <=>				Exchange	1	0	1000	0	0
EX_adn(e)	Adenosine exchange	adn[e] <=>				Exchange	1	0	1000	0	0
EX_akg(e)	2-Oxoglutarate exchange	akg[e] <=>				Exchange	1	0	1000	0	0
EX_ala_L(e)	L-Alanine exchange	ala-L[e] ->				Exchange	0	0	1000	0	0
EX_alaala(e)	D-Alanyl-D-alanine exchange	alaala[e] <=>				Exchange	1	0	1000	0	0
EX_ala-B(e)	beta-Alanine exchange	ala-B[e] <=>				Exchange	1	0	1000	0	0
EX_ala-D(e)	D-Alanine exchange	ala-D[e] <=>				Exchange	1	0	1000	0	0
EX_amp(e)	AMP exchange	amp[e] <=>				Exchange	1	0	1000	0	0
EX_arg_L(e)	L-Arginine exchange	arg-L[e] ->				Exchange	0	0	1000	0	0
EX_asn_L(e)	L-Asparagine exchange	asn-L[e] ->				Exchange	0	0	1000	0	0
EX_asp_L(e)	L-Aspartate exchange	asp-L[e] ->				Exchange	0	0	1000	0	0
EX_ca2(e)	Calcium exchange	ca2[e] <=>				Exchange	1	-1000	1000	0	0
EX_cgly(e)	Cys-Gly exchange	cgly[e] <=>				Exchange	1	0	1000	0	0
EX_cit(e)	Citrate exchange	cit[e] ->				Exchange	0	0	1000	0	0
EX_cmp(e)	CMP exchange	cmp[e] <=>				Exchange	1	0	1000	0	0
EX_co2(e)	CO2 exchange	co2[e] <=>				Exchange	1	-1000	1000	0	0
EX_cobalt2(e)	Co2+ exchange	cobalt2[e] <=>				Exchange	1	-1000	1000	0	0
EX_cu(e)	Cu+ exchange	cu[e] <=>				Exchange	1	0	1000	0	0
EX_cu2(e)	Cu2+ exchange	cu2[e] <=>				Exchange	1	-1000	1000	0	0
EX_cyan(e)	Hydrogen cyanide exchange	cyan[e] <=>				Exchange	1	0	1000	0	0
EX_cys_L(e)	L-Cysteine exchange	cys-L[e] ->				Exchange	0	0	1000	0	0
EX_cytd(e)	Cytidine exchange	cytd[e] <=>				Exchange	1	0	1000	0	0
EX_dad-2(e)	Deoxyadenosine exchange	dad-2[e] <=>				Exchange	1	0	1000	0	0
EX_damp(e)	dAMP exchange	damp[e] <=>				Exchange	1	0	1000	0	0
EX_dcmp(e)	dCMP exchange	dcmp[e] <=>				Exchange	1	0	1000	0	0
EX_dcyt(e)	Deoxycytidine exchange	dcyt[e] <=>				Exchange	1	0	1000	0	0
EX_dgmp(e)	dGMP exchange	dgmp[e] <=>				Exchange	1	0	1000	0	0
EX_dgsn(e)	Deoxyguanosine exchange	dgsn[e] <=>				Exchange	1	0	1000	0	0
EX_dha(e)	Dihydroxyacetone exchange	dha[e] <=>				Exchange	1	0	1000	0	0
EX_dimp(e)	dIMP exchange	dimp[e] <=>				Exchange	1	0	1000	0	0
EX_din(e)	Deoxyinosine exchange	din[e] <=>				Exchange	1	0	1000	0	0
EX_dms(e)	Dimethyl sulfide exchange	dms[e] <=>				Exchange	1	0	1000	0	0
EX_dmso(e)	Dimethyl sulfoxide exchange	dmso[e] <=>				Exchange	1	0	1000	0	0
EX_dtmp(e)	dTMP exchange	dtmp[e] <=>				Exchange	1	0	1000	0	0
EX_dump(e)	dUMP exchange	dump[e] <=>				Exchange	1	0	1000	0	0
EX_duri(e)	Deoxyuridine exchange	duri[e] <=>				Exchange	1	0	1000	0	0
EX_etha(e)	Ethanolamine exchange	etha[e] <=>				Exchange	1	0	1000	0	0
EX_etoh(e)	Ethanol exchange	etoh[e] <=>				Exchange	1	0	1000	0	0
EX_f6p(e)	D-fructose 6-phosphate exchange	f6p[e] <=>				Exchange	1	0	1000	0	0
EX_fe2(e)	Fe2+ exchange	fe2[e] <=>				Exchange	1	-1000	0	0	0
EX_fe3(e)	Fe3+ exchange	fe3[e] <=>				Exchange	1	-1000	0	0	0
EX_for(e)	Formate exchange	for[e] ->				Exchange	0	0	1000	0	0
EX_fru(e)	D-Fructose exchange	fru[e] ->				Exchange	0	0	1000	0	0
EX_fruur(e)	D-Fructuronate exchange	fruur[e] <=>				Exchange	1	0	1000	0	0
EX_fum(e)	Fumarate exchange	fum[e] <=>				Exchange	1	0	1000	0	0
EX_g1p(e)	D-Glucose 1-phosphate exchange	g1p[e] <=>				Exchange	1	0	1000	0	0
EX_g3pe(e)	sn-Glycero-3-phosphoethanolamine exchange	g3pe[e] <=>				Exchange	1	0	1000	0	0
EX_g3pg(e)	Glycerophosphoglycerol exchange	g3pg[e] <=>				Exchange	1	0	1000	0	0
EX_g3pi(e)	sn-Glycero-3-phospho-1-inositol exchange	g3pi[e] <=>				Exchange	1	0	1000	0	0
EX_g3ps(e)	Glycerophosphoserine exchange	g3ps[e] <=>				Exchange	1	0	1000	0	0
EX_g6p(e)	D-Glucose 6-phosphate exchange	g6p[e] <=>				Exchange	1	0	1000	0	0
EX_gal1p(e)	alpha-D-Galactose 1-phosphate exchange	gal1p[e] <=>				Exchange	1	0	1000	0	0
EX_gam(e)	D-Glucosamine exchange	gam[e] <=>				Exchange	1	0	1000	0	0
EX_gam6p(e)	D-Glucosamine 6-phosphate exchange	gam6p[e] <=>				Exchange	1	0	1000	0	0
EX_glc(e)	D-Glucose exchange	glc-D[e] <=>				Exchange	1	-4.67	1000	0	2
EX_glcn(e)	D-Gluconate exchange	glcn[e] <=>				Exchange	1	0	1000	0	0
EX_glcur(e)	D-Glucuronate exchange	glcur[e] <=>				Exchange	1	0	1000	0	0
EX_glcur1p(e)	D-Glucuronate 1-phosphate exchange	glcur1p[e] <=>				Exchange	1	0	1000	0	0
EX_gln_L(e)	L-gln exchange	gln-L[e] ->				Exchange	0	0	1000	0	0
EX_glu_L(e)	L-Glutamate exchange	glu-L[e] ->				Exchange	0	0	1000	0	0
EX_gly(e)	Glycine exchange	gly[e] ->				Exchange	0	0	1000	0	0
EX_glyald(e)	D-Glyceraldehyde exchange	glyald[e] ->				Exchange	0	0	1000	0	0
EX_glyc(e)	Glycerol exchange	glyc[e] ->				Exchange	0	0	1000	0	0
EX_glyc_R(e)	(R)-Glycerate exchange	glyc-R[e] ->				Exchange	0	0	1000	0	0
EX_glyc3p(e)	Glycerol 3-phosphate exchange	glyc3p[e] <=>				Exchange	1	0	1000	0	0
EX_gmp(e)	GMP exchange	gmp[e] <=>				Exchange	1	0	1000	0	0
EX_gsn(e)	Guanosine exchange	gsn[e] <=>				Exchange	1	0	1000	0	0
EX_gthrd(e)	Reduced glutathione exchange	gthrd[e] <=>				Exchange	1	0	1000	0	0
EX_gua(e)	Guanine exchange	gua[e] <=>				Exchange	1	0	1000	0	0
EX_h(e)	H+ exchange	h[e] <=>				Exchange	1	0	1000	0	0
EX_h2(e)	H2 exchange	h2[e] <=>				Exchange	1	0	1000	0	0
EX_h2o(e)	H2O exchange	h2o[e] <=>				Exchange	1	-1000	1000	0	0
EX_h2s(e)	Hydrogen sulfide exchange	h2s[e] <=>				Exchange	1	0	1000	0	0
EX_his_L(e)	L-Histidine exchange	his-L[e] ->				Exchange	0	0	1000	0	0
EX_hom-L(e)	L-Homoserine exchange	hom-L[e] <=>				Exchange	1	0	1000	0	0
EX_hxan(e)	Hypoxanthine exchange	hxan[e] <=>				Exchange	1	0	1000	0	0
EX_ile_L(e)	L-Isoleucine exchange	ile-L[e] ->				Exchange	0	0	1000	0	0
EX_imp(e)	IMP exchange	imp[e] <=>				Exchange	1	0	1000	0	0
EX_indole(e)	Indole exchange	indole[e] <=>				Exchange	1	0	1000	0	0
EX_inost(e)	myo-Inositol exchange	inost[e] <=>				Exchange	1	0	1000	0	0
EX_ins(e)	Inosine exchange	ins[e] <=>				Exchange	1	0	1000	0	0
EX_k(e)	K+ exchange	k[e] <=>				Exchange	1	-1000	1000	0	0
EX_lac_D(e)	D-lactate exchange	lac-D[e] ->				Exchange	0	0	1000	0	0
EX_lac_L(e)	L-Lactate exchange	lac-L[e] ->				Exchange	0	0	1000	0	0
EX_leu_L(e)	L-Leucine exchange	leu-L[e] ->				Exchange	0	0	1000	0	0
EX_lys_L(e)	L-Lysine exchange	lys-L[e] ->				Exchange	0	0	1000	0	0			Becker J, Zelder O, Hafner S, Schroder H, Wittmann C: From zero to hero-Design-based systems metabolic engineering of Corynebacterium glutamicum for L-lysine production. Metab Eng 2011, 13(2):159-168.
EX_mal-L(e)	L-Malate exchange	mal-L[e] <=>				Exchange	1	0	1000	0	0
EX_malt(e)	Maltose exchange	malt[e] <=>				Exchange	1	0	1000	0	0
EX_man(e)	D-Mannose exchange	man[e] <=>				Exchange	1	0	1000	0	0
EX_man6p(e)	D-Mannose 6-phosphate exchange	man6p[e] <=>				Exchange	1	0	1000	0	0
EX_met_L(e)	L-Methionine exchange	met-L[e] ->				Exchange	0	0	1000	0	0
EX_mg2(e)	Mg exchange	mg2[e] <=>				Exchange	1	-1000	1000	0	0
EX_mn2(e)	Mn2+ exchange	mn2[e] <=>				Exchange	1	-1000	1000	0	0
EX_mnl(e)	D-Mannitol exchange	mnl[e] <=>				Exchange	1	0	1000	0	0
EX_n2o(e)	Nitrous oxide exchange	n2o[e] <=>				Exchange	1	0	1000	0	0
EX_na1(e)	Sodium exchange	na1[e] <=>				Exchange	1	-1000	1000	0	0
EX_nac(e)	Nicotinate exchange	nac[e] <=>				Exchange	1	0	1000	0	0
EX_nh4(e)	Ammonia exchange	nh4[e] <=>				Exchange	1	-1000	1000	0	0
EX_ni2(e)	Ni2+ exchange	ni2[e] <=>				Exchange	1	-1000	1000	0	0
EX_nmn(e)	NMN exchange	nmn[e] <=>				Exchange	1	0	1000	0	0
EX_no(e)	Nitric oxide exchange	no[e] <=>				Exchange	1	0	1000	0	0
EX_no2(e)	Nitrite exchange	no2[e] ->				Exchange	0	0	1000	0	0
EX_no3(e)	Nitrate exchange	no3[e] ->				Exchange	0	0	1000	0	0
EX_o2(e)	O2 exchange	o2[e] <=>				Exchange	1	-1000	1000	0	0
EX_o2s(e)	Superoxide anion exchange	o2s[e] <=>				Exchange	0	0	1000	0	0
EX_orn(e)	Ornithine exchange	orn[e] ->				Exchange	0	0	1000	0	0
EX_orot(e)	Orotate exchange	orot[e] <=>				Exchange	1	0	1000	0	0
EX_phe_L(e)	L-Phenylalanine exchange	phe-L[e] ->				Exchange	0	0	1000	0	0
EX_pheme(e)	Protoheme exchange	pheme[e] <=>				Exchange	1	0	1000	0	0
EX_pi(e)	Phosphate exchange	pi[e] <=>				Exchange	1	-1000	1000	0	0
EX_pnto-R(e)	(R)-Pantothenate exchange	pnto-R[e] <=>				Exchange	1	0	1000	0	0
EX_ppa(e)	Propionate exchange	ppa[e] ->				Exchange	0	0	1000	0	0
EX_ppt(e)	Phosphonate exchange	ppt[e] <=>				Exchange	1	0	1000	0	0
EX_pro_L(e)	L-Proline exchange	pro-L[e] ->				Exchange	0	0	1000	0	0
EX_progly(e)	L-Prolinylglycine exchange	progly[e] <=>				Exchange	1	0	1000	0	0
EX_pydx(e)	Pyridoxal exchange	pydx[e] <=>				Exchange	1	0	1000	0	0
EX_pyr(e)	Pyruvate exchange	pyr[e] ->				Exchange	0	0	1000	0	0
EX_rib-D(e)	D-Ribose exchange	rib-D[e] <=>				Exchange	1	0	1000	0	0
EX_sbt-D(e)	D-Sorbitol exchange	sbt-D[e] <=>				Exchange	1	0	1000	0	0
EX_ser_L(e)	L-ser exchange	ser-L[e] ->				Exchange	0	0	1000	0	0
EX_skm(e)	Shikimate exchange	skm[e] <=>				Exchange	1	0	1000	0	0
EX_so3(e)	Sulfite exchange	so3[e] <=>				Exchange	1	0	1000	0	0
EX_so4(e)	Sulfate exchange	so4[e] <=>				Exchange	1	-1000	1000	0	0
EX_succ(e)	Succinate exchange	succ[e] <=>				Exchange	1	0	1000	0	0
EX_sucr(e)	Sucrose exchange	sucr[e] <=>				Exchange	1	0	1000	0	0
EX_tcynt(e)	Thiocyanate exchange	tcynt[e] <=>				Exchange	1	0	1000	0	0
EX_thr_L(e)	L-Threonine exchange	thr-L[e] ->				Exchange	0	0	1000	0	0
EX_thymd(e)	Thymidine exchange	thymd[e] <=>				Exchange	1	0	1000	0	0
EX_tma(e)	Trimethylamine exchange	tma[e] <=>				Exchange	1	0	1000	0	0
EX_tmao(e)	Trimethylamine N-oxide exchange	tmao[e] <=>				Exchange	1	0	1000	0	0
EX_tre(e)	Trehalose exchange	tre[e] ->				Exchange	0	0	1000	0	0
EX_trp_L(e)	L-Tryptophan exchange	trp-L[e] ->				Exchange	0	0	1000	0	0
EX_tsul(e)	Thiosulfate exchange	tsul[e] <=>				Exchange	1	0	1000	0	0
EX_tyr_L(e)	L-Tyrosine exchange	tyr-L[e] ->				Exchange	0	0	1000	0	0
EX_uacgam(e)	UDP-N-acetyl-D-glucosamine exchange	uacgam[e] <=>				Exchange	1	0	1000	0	0
EX_udpg(e)	UDPglucose exchange	udpg[e] <=>				Exchange	1	0	1000	0	0
EX_udpgal(e)	UDPgalactose exchange	udpgal[e] <=>				Exchange	1	0	1000	0	0
EX_udpglcur(e)	UDP-D-glucuronate exchange	udpglcur[e] <=>				Exchange	1	0	1000	0	0
EX_ump(e)	UMP exchange	ump[e] <=>				Exchange	1	0	1000	0	0
EX_ura(e)	Uracil exchange	ura[e] ->				Exchange	0	0	1000	0	0
EX_urea(e)	Urea exchange	urea[e] <=>				Exchange	0	0	1000	0	0
EX_uri(e)	Uridine exchange	uri[e] <=>				Exchange	1	0	1000	0	0
EX_val_L(e)	L-Valine exchange	val-L[e] ->				Exchange	0	0	1000	0	0
EX_xan(e)	Xanthine exchange	xan[e] <=>				Exchange	1	0	1000	0	0
EX_xmp(e)	Xanthosine 5'-phosphate exchange	xmp[e] <=>				Exchange	1	0	1000	0	0
EX_xtsn(e)	Xanthosine exchange	xtsn[e] <=>				Exchange	1	0	1000	0	0
EX_xyl-D(e)	D-Xylose exchange	xyl-D[e] <=>				Exchange	1	0	1000	0	0
EX_zn2(e)	Zinc exchange	zn2[e] <=>	(cg0041 or cg1447)	cg0041 cg1447		Exchange	1	-1000	1000	0	0		KEGG
ACBCP	Acetyl-CoA carboxylase	accoa[c] + cbccp[c] <=> malcoa[c] + bccp[c]				Fatty acid biosynthesis	1	-1000	1000	0	0		KEGG
BTNC	Biotin carboxylase	h2o[c] + atp[c] + co2[c] + bccp[C] -> 2 h[c] + pi[c] + adp[c] + cbccp[C]				Fatty acid biosynthesis	0	0	1000	0	0		KEGG
5FTHFC	5-formyltetrahydrofolate cyclo-ligase	5fthf[c] + atp[c] -> adp[c] + pi[c] + mlthf[c]	cg1003	cg1003		Folate Metabolism	0	0	1000	0	0	6.3.3.2	KEGG
FOMETRi	Aminomethyltransferase	5fthf[c] + h[c] -> methf[c] + h2o[c]	cg1003	cg1003		Folate Metabolism	0	0	1000	0	0		KEGG
FTHFD	formyltetrahydrofolate deformylase	h2o[c] + 10fthf[c] -> h[c] + thf[c] + for[c]	cg0457	cg0457	purU	Folate Metabolism	0	0	1000	0	0	3.5.1.10	KEGG		-38.7 ± 3.9	-21.6 ± 3.9
GLYCL	Glycine Cleavage System	nad[c] + gly[c] + thf[c] -> nadh[c] + co2[c] + nh4[c] + mlthf[c]				Folate Metabolism	0	0	1000	0	0	2.1.2.10	KEGG
MTHFC	methenyltetrahydrofolate cyclohydrolase	h2o[c] + methf[c] <=> h[c] + 10fthf[c]	cg0750	cg0750	folD	Folate Metabolism	1	-1000	1000	0	0	3.5.4.9	KEGG
MTHFD	methylenetetrahydrofolate dehydrogenase (NADP)	nadp[c] + mlthf[c] <=> nadph[c] + methf[c]	cg0750	cg0750	folD	Folate Metabolism	1	-1000	1000	0	0	1.5.1.5	KEGG
MTHFR2	5,10-methylenetetrahydrofolate reductase (NADH)	nadh[c] + 2 h[c] + mlthf[c] -> nad[c] + 5mthf[c]	cg2383	cg2383	metF	Folate Metabolism	0	0	1000	0	0	1.5.1.20	KEGG		-37.9 ± 8.3	-37.9 ± 8.3
TMDS2	thymidylate synthase2	h[c] + nadph[c] + mlthf[c] + dump[c] -> thf[c] + nadp[c] + dtmp[c]	cg2162	cg2162	thyX	Folate Metabolism	0	0	1000	0	0	2.1.1.148	KEGG		-53.4 ± 11.2	-53.4 ± 11.2
GLNS	glutamine synthetase	glu-L[c] + atp[c] + nh4[c] -> h[c] + adp[c] + pi[c] + gln-L[c]	(cg2429 and cg2447)	cg2429 cg2447	glnA glnA2	Glutamate metabolism	0	0	1000	0	0	6.3.1.2	KEGG		-15.0 ± 1.6	-15.0 ± 1.6
GLUDC	Glutamate Decarboxylase	h[c] + glu-L[c] -> co2[c] + 4abut[c]				Glutamate Metabolism	0	0	1000	0	0	4.1.1.15	KEGG		-42.1 ± 6.9	-25.0 ± 6.9
GLUDy	glutamate dehydrogenase (NADP)	h[c] + akg[c] + nadph[c] + nh4[c] -> glu-L[c] + h2o[c] + nadp[c]	cg2280	cg2280	gdh	Glutamate Metabolism	0	0	1000	0	0	1.4.1.4	KEGG		-21.8 ± 0.7	-38.9 ± 0.7
GLUN	glutaminase	h2o[c] + gln-L[c] -> glu-L[c] + nh4[c]	cg2728	cg2728	glsK	Glutamate Metabolism	0	0	1000	0	4	3.5.1.2	KEGG		-28.5 ± 1.7	-11.4 ± 1.7
GLUSy	glutamate synthase (NADPH)	h[c] + akg[c] + nadph[c] + gln-L[c] -> 2 glu-L[c] + nadp[c]	(cg0229 and cg0230)	cg0229 cg0230	gltB gltD	Glutamate metabolism	0	0	1000	0	0	1.4.1.13	KEGG		-50.3 ± 1.9	-50.3 ± 1.9
ACPPAT120	acyl-(acyl carrier protein):phosphate acyltransferase (C12:0)	pi[c] + ddcaACP[c] + h[c] -> ACP[c] + ddcap[c]	cg2473	cg2473	acpM	Glycerophospholipid Metabolism	0	0	1000	0	0		KEGG
ACPPAT140	acyl-(acyl carrier protein):phosphate acyltransferase (C14:0)	h[c] + pi[c] + myrsACP[c] -> ttdcap[c] + ACP[c]	cg2473	cg2473	acpM	Glycerophospholipid Metabolism	0	0	1000	0	0		KEGG
ACPPAT141	acyl-(acyl carrier protein):phosphate acyltransferase (C14:1)	tdeACP[c] + pi[c] + h[c] -> ttdceap[c] + ACP[c]	cg2473	cg2473	acpM	Glycerophospholipid Metabolism	0	0	1000	0	0		KEGG
ACPPAT160	acyl-(acyl carrier protein):phosphate acyltransferase (C16:0)	pi[c] + palmACP[c] + h[c] -> ACP[c] + hdcap[c]	cg2473	cg2473	acpM	Glycerophospholipid Metabolism	0	0	1000	0	0		KEGG
ACPPAT161	acyl-(acyl carrier protein):phosphate acyltransferase (C16:1)	pi[c] + hdeACP[c] + h[c] -> hdceap[c] + ACP[c]	cg2473	cg2473	acpM	Glycerophospholipid Metabolism	0	0	1000	0	0		KEGG
ACPPAT180	acyl-(acyl carrier protein):phosphate acyltransferase (C18:0)	pi[c] + ocdcaACP[c] + h[c] -> ACP[c] + ocdcap[c]	cg2473	cg2473	acpM	Glycerophospholipid Metabolism	0	0	1000	0	0		KEGG
ACPPAT181	acyl-(acyl carrier protein):phosphate acyltransferase (C18:1)	pi[c] + octeACP[c] + h[c] -> ocdceap[c] + ACP[c]	cg2473	cg2473	acpM	Glycerophospholipid Metabolism	0	0	1000	0	0		KEGG
AGPAT120	1-tetradecanoyl-sn-glycerol 3-phosphate O-acyltransferase (n-C12:0)	1ddecg3p[c] + ddcaACP[c] -> ACP[c] + pa120[c]	cg2398	cg2398	plsC	Glycerophospholipid Metabolism	0	0	1000	0	4	2.3.1.51	KEGG
AGPAT140	1-tetradecanoyl-sn-glycerol 3-phosphate O-acyltransferase (n-C14:0)	1tdecg3p[c] + myrsACP[c] -> ACP[c] + pa140[c]	cg2398	cg2398	plsC	Glycerophospholipid Metabolism	0	0	1000	0	4	2.3.1.51	KEGG
AGPAT141	1-tetradec-7-enoyl-sn-glycerol 3-phosphate O-acyltransferase (n-C14:1)	1tdec7eg3p[c] + tdeACP[c] -> ACP[c] + pa141[c]	cg2398	cg2398	plsC	Glycerophospholipid Metabolism	0	0	1000	0	4	2.3.1.51	KEGG
AGPAT160	1-hexadecanoyl-sn-glycerol 3-phosphate O-acyltransferase (n-C16:0)	1hdecg3p[c] + palmACP[c] -> ACP[c] + pa160[c]	cg2398	cg2398	plsC	Glycerophospholipid Metabolism	0	0	1000	0	4	2.3.1.51	KEGG
AGPAT161	1-hexadec-7-enoyl-sn-glycerol 3-phosphate O-acyltransferase (n-C16:1)	1hdec9eg3p[c] + hdeACP[c] -> ACP[c] + pa161[c]	cg2398	cg2398	plsC	Glycerophospholipid Metabolism	0	0	1000	0	4	2.3.1.51	KEGG
AGPAT180	1-octadecanoyl-sn-glycerol 3-phosphate O-acyltransferase (n-C18:0)	1odecg3p[c] + ocdcaACP[c] -> ACP[c] + pa180[c]	cg2398	cg2398	plsC	Glycerophospholipid Metabolism	0	0	1000	0	4	2.3.1.51	KEGG
AGPAT181	1-octadec-7-enoyl-sn-glycerol 3-phosphate O-acyltransferase (n-C18:1)	1odec11eg3p[c] + octeACP[c] -> ACP[c] + pa181[c]	cg2398	cg2398	plsC	Glycerophospholipid Metabolism	0	0	1000	0	4	2.3.1.51	KEGG
APH140	acylphosphatase (C14:0)	h2o[c] + ttdcap[c] -> 2 h[c] + pi[c] + ttdca[c]	cg2266	cg2266	acyP	Glycerophospholipid Metabolism	0	0	1000	0	0	3.6.1.7	KEGG		-56.9 ± 1.3	-39.8 ± 1.3
DASYN120	CDP-diacylglycerol synthetase (n-C12:0)	ctp[c] + h[c] + pa120[c] -> cdpdddecg[c] + ppi[c]	cg2216	cg2216	cdsA	Glycerophospholipid Metabolism	0	0	1000	0	4	2.7.7.41	KEGG
DASYN140	CDP-diacylglycerol synthetase (n-C14:0)	ctp[c] + h[c] + pa140[c] -> cdpdtdecg[c] + ppi[c]	cg2216	cg2216	cdsA	Glycerophospholipid Metabolism	0	0	1000	0	4	2.7.7.41	KEGG
DASYN141	CDP-diacylglycerol synthetase (n-C14:1)	ctp[c] + h[c] + pa141[c] -> cdpdtdec7eg[c] + ppi[c]	cg2216	cg2216	cdsA	Glycerophospholipid Metabolism	0	0	1000	0	4	2.7.7.41	KEGG
DASYN160	CDP-diacylglycerol synthetase (n-C16:0)	ctp[c] + h[c] + pa160[c] -> cdpdhdecg[c] + ppi[c]	cg2216	cg2216	cdsA	Glycerophospholipid Metabolism	0	0	1000	0	4	2.7.7.41	KEGG
DASYN161	CDP-diacylglycerol synthetase (n-C16:1)	ctp[c] + h[c] + pa161[c] -> cdpdhdec9eg[c] + ppi[c]	cg2216	cg2216	cdsA	Glycerophospholipid Metabolism	0	0	1000	0	4	2.7.7.41	KEGG
DASYN180	CDP-diacylglycerol synthetase (n-C18:0)	ctp[c] + h[c] + pa180[c] -> cdpdodecg[c] + ppi[c]	cg2216	cg2216	cdsA	Glycerophospholipid Metabolism	0	0	1000	0	4	2.7.7.41	KEGG
DASYN181	CDP-diacylglycerol synthetase (n-C18:1)	ctp[c] + h[c] + pa181[c] -> cdpdodec11eg[c] + ppi[c]	cg2216	cg2216	cdsA	Glycerophospholipid Metabolism	0	0	1000	0	4	2.7.7.41	KEGG
G3PAT120	glycerol-3-phosphate acyltransferase (C12:0)	glyc3p[c] + ddcaACP[c] -> 1ddecg3p[c] + ACP[c]	(cg1578 or cg2472 or cg3050 or cg3163 or cg3200)	cg1578 cg2472 cg3050 cg3163 cg3200		Glycerophospholipid Metabolism	0	0	1000	0	0	2.3.1.15	KEGG
G3PAT140	glycerol-3-phosphate acyltransferase (C14:0)	myrsACP[c] + glyc3p[c] -> 1tdecg3p[c] + ACP[c]	(cg1578 or cg2472 or cg3050 or cg3163 or cg3200)	cg1578 cg2472 cg3050 cg3163 cg3200		Glycerophospholipid Metabolism	0	0	1000	0	0	2.3.1.15	KEGG
G3PAT141	glycerol-3-phosphate acyltransferase (C14:1)	tdeACP[c] + glyc3p[c] -> 1tdec7eg3p[c] + ACP[c]	(cg1578 or cg2472 or cg3050 or cg3163 or cg3200)	cg1578 cg2472 cg3050 cg3163 cg3200		Glycerophospholipid Metabolism	0	0	1000	0	0	2.3.1.15	KEGG
G3PAT160	glycerol-3-phosphate acyltransferase (C16:0)	glyc3p[c] + palmACP[c] -> ACP[c] + 1hdecg3p[c]	(cg1578 or cg2472 or cg3050 or cg3163 or cg3200)	cg1578 cg2472 cg3050 cg3163 cg3200		Glycerophospholipid Metabolism	0	0	1000	0	0	2.3.1.15	KEGG
G3PAT161	glycerol-3-phosphate acyltransferase (C16:1)	glyc3p[c] + hdeACP[c] -> 1hdec9eg3p[c] + ACP[c]	(cg1578 or cg2472 or cg3050 or cg3163 or cg3200)	cg1578 cg2472 cg3050 cg3163 cg3200		Glycerophospholipid Metabolism	0	0	1000	0	0	2.3.1.15	KEGG
G3PAT180	glycerol-3-phosphate acyltransferase (C18:0)	glyc3p[c] + ocdcaACP[c] -> ACP[c] + 1odecg3p[c]	(cg1578 or cg2472 or cg3050 or cg3163 or cg3200)	cg1578 cg2472 cg3050 cg3163 cg3200		Glycerophospholipid Metabolism	0	0	1000	0	0	2.3.1.15	KEGG
G3PAT181	glycerol-3-phosphate acyltransferase (C18:1)	glyc3p[c] + octeACP[c] -> 1odec11eg3p[c] + ACP[c]	(cg1578 or cg2472 or cg3050 or cg3163 or cg3200)	cg1578 cg2472 cg3050 cg3163 cg3200		Glycerophospholipid Metabolism	0	0	1000	0	0	2.3.1.15	KEGG
GPDDA2	Glycerophosphodiester phosphodiesterase (Glycerophosphoethanolamine)1	g3pe[c] + h2o[c] -> etha[c] + glyc3p[c] + h[c]	(cg1572 and cg3215)	cg1572 cg3215	glpQ2 glpQ1	Glycerophospholipid Metabolism	0	0	1000	0	3	3.1.4.46	KEGG
GPDDA3	Glycerophosphodiester phosphodiesterase (Glycerophosphoserine)1	h2o[c] + g3ps[c] -> h[c] + glyc3p[c] + ser-L[c]	(cg1572 and cg3215)	cg1572 cg3215	glpQ2 glpQ1	Glycerophospholipid Metabolism	0	0	1000	0	3	3.1.4.46	KEGG
GPDDA4	Glycerophosphodiester phosphodiesterase (Glycerophosphoglycerol)	h2o[c] + g3pg[c] -> h[c] + glyc[c] + glyc3p[c]	(cg1572 and cg3215)	cg1572 cg3215	glpQ2 glpQ1	Glycerophospholipid Metabolism	0	0	1000	0	3	3.1.4.46	KEGG
GPDDA5	Glycerophosphodiester phosphodiesterase (Glycerophosphoinositol)	g3pi[c] + h2o[c] -> glyc3p[c] + h[c] + inost[c]	(cg1572 and cg3215)	cg1572 cg3215	glpQ2 glpQ1	Glycerophospholipid Metabolism	0	0	1000	0	3	3.1.4.46	KEGG
LPLIPAL1A180pp	Lysophospholipase L1 (2-acylglycerophosphotidate, n-C18:0)	1odecg3p[c] + h2o[c] -> glyc3p[c] + ocdca[c] + h[c]	(cg0109 or cg0110)	cg0109 cg0110		Glycerophospholipid Metabolism	0	0	1000	0	0	3.1.1.5	KEGG
PGSA120	Phosphatidylglycerol synthase (n-C12:0)	cdpdddecg[c] + glyc3p[c] -> cmp[c] + h[c] + pgp120[c]	(cg1878 and cg2154)	cg1878 cg2154	pgsA1 pgsA2	Glycerophospholipid Metabolism	0	0	1000	0	4	2.7.8.5	KEGG
PGSA140	Phosphatidylglycerol synthase (n-C14:0)	cdpdtdecg[c] + glyc3p[c] -> cmp[c] + h[c] + pgp140[c]	(cg1878 and cg2154)	cg1878 cg2154	pgsA1 pgsA2	Glycerophospholipid Metabolism	0	0	1000	0	4	2.7.8.5	KEGG
PGSA141	Phosphatidylglycerol synthase (n-C14:1)	cdpdtdec7eg[c] + glyc3p[c] -> cmp[c] + h[c] + pgp141[c]	(cg1878 and cg2154)	cg1878 cg2154	pgsA1 pgsA2	Glycerophospholipid Metabolism	0	0	1000	0	4	2.7.8.5	KEGG
PGSA160	Phosphatidylglycerol synthase (n-C16:0)	cdpdhdecg[c] + glyc3p[c] -> cmp[c] + h[c] + pgp160[c]	(cg1878 and cg2154)	cg1878 cg2154	pgsA1 pgsA2	Glycerophospholipid Metabolism	0	0	1000	0	4	2.7.8.5	KEGG
PGSA161	Phosphatidylglycerol synthase (n-C16:1)	cdpdhdec9eg[c] + glyc3p[c] -> cmp[c] + h[c] + pgp161[c]	(cg1878 and cg2154)	cg1878 cg2154	pgsA1 pgsA2	Glycerophospholipid Metabolism	0	0	1000	0	4	2.7.8.5	KEGG
PGSA180	Phosphatidylglycerol synthase (n-C18:0)	cdpdodecg[c] + glyc3p[c] -> cmp[c] + h[c] + pgp180[c]	(cg1878 and cg2154)	cg1878 cg2154	pgsA1 pgsA2	Glycerophospholipid Metabolism	0	0	1000	0	4	2.7.8.5	KEGG
PGSA181	Phosphatidylglycerol synthase (n-C18:1)	cdpdodec11eg[c] + glyc3p[c] -> cmp[c] + h[c] + pgp181[c]	(cg1878 and cg2154)	cg1878 cg2154	pgsA1 pgsA2	Glycerophospholipid Metabolism	0	0	1000	0	4	2.7.8.5	KEGG
GHMT2r	glycine hydroxymethyltransferase, reversible	thf[c] + ser-L[c] <=> h2o[c] + gly[c] + mlthf[c]	cg1133	cg1133		Glycine and Serine Metabolism	1	-1000	1000	0	3	2.1.2.1	KEGG
GLYCK2	glycerate kinase	atp[c] + glyc-R[c] -> h[c] + adp[c] + 2pg[c]	cg2284	cg2284	glxK	Glycine and Serine Metabolism	0	0	1000	0	4	2.7.1.31	KEGG
PGCD	phosphoglycerate dehydrogenase	nad[c] + 3pg[c] -> nadh[c] + h[c] + 3php[c]	cg1451	cg1451	serA	Glycine and Serine Metabolism	0	0	1000	0	0	1.1.1.95	KEGG		-34.6 ± 1.1	-34.6 ± 1.1
PSERT	phosphoserine transaminase	glu-L[c] + 3php[c] -> akg[c] + pser-L[c]	cg0948	cg0948	serC	Glycine and Serine Metabolism	0	0	1000	0	0	2.6.1.52	KEGG
PSP_L	phosphoserine phosphatase (L-serine)	h2o[c] + pser-L[c] -> pi[c] + ser-L[c]	cg2779	cg2779	serB	Glycine and Serine Metabolism	0	0	1000	0	0	3.1.3.3	KEGG		-27.5 ± 0.5	-10.4 ± 0.5
SARCOX	sarcosine oxidase	h2o[c] + o2[c] + sarcs[c] -> fald[c] + gly[c] + h2o2[c]	cg1783	cg1783	soxA	Glycine and Serine Metabolism	0	0	1000	0	3	1.5.3.1	KEGG		-94.1 ± 11.4	-77.0 ± 11.4
SERD_L	L-serine deaminase	ser-L[c] -> pyr[c] + nh4[c]	cg1852	cg1852	sdaA	Glycine and Serine Metabolism	0	0	1000	0	0	4.3.1.17	KEGG		-45.8 ± 1.8	-28.7 ± 1.8
ENO	enolase	2pg[c] <=> h2o[c] + pep[c]	cg1111	cg1111	eno	Glycolysis/Gluconeogenesis	1	-1000	1000	0	0	4.2.1.11	KEGG
FBA	fructose-bisphosphate aldolase	fdp[c] <=> g3p[c] + dhap[c]	cg3068	cg3068	fda	Glycolysis/Gluconeogenesis	1	-1000	1000	0	0	4.1.2.13	KEGG		2.7 ± 1.0	19.8 ± 1.0
FBP	fructose-bisphosphatase	h2o[c] + fdp[c] -> f6p[c] + pi[c]	cg1157	cg1157	glpX	Glycolysis/Gluconeogenesis	0	0	1000	0	0	3.1.3.11	KEGG		-28.5 ± 1.4	-11.4 ± 1.4
GAPD	glyceraldehyde-3-phosphate dehydrogenase	nad[c] + g3p[c] + pi[c] <=> nadh[c] + h[c] + 13dpg[c]	(cg1069 or cg1791)	cg1069 cg1791	gapX gap	Glycolysis/Gluconeogenesis	1	-1000	1000	0	4	1.2.1.12	KEGG
GLBRAN2	1,4-alpha-glucan branching enzyme (glycogen -> bglycogen)	glycogen[c] -> bglycogen[c]	cg1381	cg1381	glgB	Glycolysis/Gluconeogenesis	0	0	1000	0	3	2.4.1.18	KEGG
GLCP	glycogen phosphorylase	pi[c] + glycogen[c] -> g1p[c]	(cg1479 or cg2289)	cg1479 cg2289	glgP1 glgP2	Glycolysis/Gluconeogenesis	0	0	1000	0	4	2.4.1.1	KEGG
GLCP2	glycogen phosphorylase	pi[c] + bglycogen[c] -> g1p[c]	(cg1479 or cg2289)	cg1479 cg2289	glgP1 glgP2	Glycolysis/Gluconeogenesis	0	0	1000	0	4	2.4.1.1	KEGG
GLCS1	glycogen synthase (ADPGlc)	adpglc[c] -> h[c] + adp[c] + glycogen[c]	cg1268	cg1268	glgA	Glycolysis/Gluconeogenesis	0	0	1000	0	0	2.4.1.21	KEGG
GLGC	glucose-1-phosphate adenylyltransferase	h[c] + atp[c] + g1p[c] -> ppi[c] + adpglc[c]	cg1269	cg1269	glgC	Glycolysis/Gluconeogenesis	0	0	1000	0	0	2.7.7.27	KEGG
HEX1	hexokinase (D-glucose:ATP)	atp[c] + glc-D[c] -> h[c] + adp[c] + g6p[c]	cg2399	cg2399	glk	Glycolysis/Gluconeogenesis	0	0	1000	0	4	2.7.1.2	KEGG		-17.3 ± 0.9	-17.3 ± 0.9
PDH	pyruvate dehydrogenase	nad[c] + coa[c] + pyr[c] -> nadh[c] + accoa[c] + co2[c]	cg2466	cg2466	aceE	Glycolysis/Gluconeogenesis	0	0	1000	0	0	1.2.4.1	KEGG		-35.3 ± 6.4	-35.3 ± 6.4
PFK	phosphofructokinase	atp[c] + f6p[c] -> h[c] + adp[c] + fdp[c]	cg1409	cg1409	pfkA	Glycolysis/Gluconeogenesis	0	0	1000	0	0	2.7.1.11	KEGG		-15.0 ± 1.3	-15.0 ± 1.3
PGI	glucose-6-phosphate isomerase	g6p[c] <=> f6p[c]	cg0973	cg0973	pgi	Glycolysis/Gluconeogenesis	1	-1000	1000	0	0	5.3.1.9	KEGG		2.5 ± 0.8	2.5 ± 0.8
PGK	phosphoglycerate kinase	adp[c] + 13dpg[c] <=> atp[c] + 3pg[c]	cg1790	cg1790	pgk	Glycolysis/Gluconeogenesis	1	-1000	1000	0	0	2.7.2.3	KEGG
PGM	phosphoglycerate mutase	3pg[c] <=> 2pg[c]	(cg1204 or cg2455 or cg2581 or cg3506 or cg0482)	cg1204 cg2455 cg2581 cg3506 cg0482		Glycolysis/Gluconeogenesis	1	-1000	1000	0	4	5.4.2.12	KEGG
PPS	phosphoenolpyruvate synthase	pyr[c] + atp[c] + h2o[c] -> 2 h[c] + amp[c] + pi[c] + pep[c]	(cg0642 and cg0645)	cg0642 cg0645		Glycolysis/Gluconeogenesis	0	0	1000	0	0	2.7.9.2	KEGG
PYK	pyruvate kinase	h[c] + adp[c] + pep[c] -> pyr[c] + atp[c]	(cg2291 or cg3218)	cg2291 cg3218	pyk	Glycolysis/Gluconeogenesis	0	0	1000	0	0	2.7.1.40	KEGG		-27.7 ± 0.8	-27.7 ± 0.8
TPI	triose-phosphate isomerase	dhap[c] <=> g3p[c]	cg1789	cg1789	tpiA	Glycolysis/Gluconeogenesis	1	-1000	1000	0	0	5.3.1.1	KEGG
GLYCK	glycerate kinase	atp[c] + glyc-R[c] -> h[c] + adp[c] + 3pg[c]	cg2283	cg2283	glxK	Glyoxylate Metabolism	0	0	1000	0	4	2.7.1.31	KEGG		-11.0 ± 1.2	-11.0 ± 1.2
ATPPRT	ATP phosphoribosyltransferase	atp[c] + prpp[c] -> ppi[c] + prbatp[c]	cg1698	cg1698	hisG	Histidine Metabolism	0	0	1000	0	0	2.4.2.17	KEGG
HISTD	histidinol dehydrogenase	2 nad[c] + h2o[c] + histd[c] -> 2 nadh[c] + 3 h[c] + his-L[c]	cg2305	cg2305	hisD	Histidine Metabolism	0	0	1000	0	0	1.1.1.23	KEGG
HISTP	histidinol-phosphatase	h2o[c] + hisp[c] -> pi[c] + histd[c]	cg0910	cg0910	hisN	Histidine Metabolism	0	0	1000	0	0	3.1.3.15	KEGG		-33.9 ± 8.6	-16.8 ± 8.6
HSTPT	histidinol-phosphate transaminase	glu-L[c] + imacp[c] -> akg[c] + hisp[c]	(cg0267 or cg2304)	cg0267 cg2304	pat hisC	Histidine Metabolism	0	0	1000	0	0	2.6.1.9	KEGG
IG3PS	Imidazole-glycerol-3-phosphate synthase	gln-L[c] + prlp[c] -> h[c] + glu-L[c] + eig3p[c] + aicar[c]	(cg2297 and cg2300)	cg2297 cg2300	hisF hisH	Histidine Metabolism	0	0	1000	0	0	2.4.2.-	KEGG
IGPDH	imidazoleglycerol-phosphate dehydratase	eig3p[c] -> h2o[c] + imacp[c]	cg2303	cg2303	hisB	Histidine Metabolism	0	0	1000	0	0	4.2.1.19	KEGG		-41.7 ± 8.2	-41.7 ± 8.2
PRAMPC	phosphoribosyl-AMP cyclohydrolase	h2o[c] + prbamp[c] -> prfp[c]	cg2296	cg2296	hisI	Histidine Metabolism	0	0	1000	0	0	3.5.4.19	KEGG
PRATPP	phosphoribosyl-ATP pyrophosphatase	h2o[c] + prbatp[c] -> h[c] + ppi[c] + prbamp[c]	cg1699	cg1699	hisE	Histidine Metabolism	0	0	1000	0	0	3.6.1.31	KEGG
PRMICI	1-(5-phosphoribosyl)-5-[(5-phosphoribosylamino)methylideneamino)imidazole-4-carboxamide isomerase	prfp[c] <=> prlp[c]	cg2299	cg2299	hisA	Histidine Metabolism	1	-1000	1000	0	3	5.3.1.16	KEGG
PRPPS	phosphoribosylpyrophosphate synthetase	atp[c] + r5p[c] -> h[c] + amp[c] + prpp[c]	cg1075	cg1075	prsA	Histidine Metabolism	1	-1000	1000	0	0	2.7.6.1	KEGG		0.4 ± 2.9	0.4 ± 2.9
CA2t3pp	calcium (Ca+2) transport out via proton antiport	h[e] + ca2[c] -> h[c] + ca2[e]	cg1231	cg1231	chaA	Inorganic Ion Transport and Metabolism	0	0	1000	0	0		KEGG
CAt6pp	calcium / sodium antiporter (1:1)	na1[e] + ca2[c] <=> na1[c] + ca2[e]	(cg0321 or cg0322 or cg0323 or cg0324 or cg0325)	cg0321 cg0322 cg0323 cg0324 cg0325		Inorganic Ion Transport and Metabolism	1	-1000	1000	0	1		KEGG
COBALT2abcpp	Cobalt (Co+2) ABC transporter	atp[c] + h2o[c] + cobalt2[e] -> h[c] + adp[c] + pi[c] + cobalt2[c]	(cg0080 or cg0622 or cg0623)	cg0080 cg0622 cg0623		Inorganic Ion Transport and Metabolism	0	0	1000	0	3		KEGG
COBALT2tpp	cobalt transport in via permease (no H+)	cobalt2[e] -> cobalt2[c]	cg1623	cg1623	zupT	Inorganic Ion Transport and Metabolism	0	0	1000	0	0		KEGG
CYANSTpp	Cyanide sulfurtransferase	cyan[c] + tsul[c] -> h[c] + so3[c] + tcynt[c]	(cg0803 or cg1613 or cg3074 or cg0073 or cg0074)	cg0803 cg1613 cg3074 cg0073 cg0074	thtR sseA2 sseA2	Inorganic Ion Transport and Metabolism	0	0	1000	0	3	2.8.1.1	KEGG
FDMO	FMNH2-dependent monooxygenase	o2[c] + isetac[c] + fmnh2[c] -> gcald[c] + so3[c] + fmn[c] + h2o[c] + h[c]	cg3256	cg3256		Inorganic Ion Transport and Metabolism	0	0	1000	0	0		KEGG
FE3abcpp	iron (III) transport via ABC system	atp[c] + h2o[c] + fe3[e] -> h[c] + adp[c] + pi[c] + fe3[c]	(cg0405 or cg0467 or cg0468 or cg0469 or cg0052 or cg0053)	cg0405 cg0467 cg0468 cg0469 cg0052 cg0053		Inorganic Ion Transport and Metabolism	0	0	1000	0	1		KEGG
FEROpp	ferroxidase	4 fe2[c] + 4 h[c] + o2[c] -> 2 h2o[c] + 4 fe3[c]	cg2782	cg2782	ftn	Inorganic Ion Transport and Metabolism	0	0	1000	0	4	1.16.3.1	KEGG		-29.8 ± 33.5	-46.9 ± 33.5
Kabcpp	Potassium ABC transporter	atp[c] + h2o[c] + k[e] -> h[c] + adp[c] + pi[c] + k[c]	(cg0887 or cg3084 or cg3195)	cg0887 cg3084 cg3195		Inorganic Ion Transport and Metabolism	0	0	1000	0	0		KEGG
Kt2pp	potassium transport in via proton symport	h[e] + k[e] -> h[c] + k[c]	cg0817	cg0817	kup	Inorganic Ion Transport and Metabolism	0	0	1000	0	3		KEGG
Kt3pp	potassium transport out via proton antiport	h[e] + k[c] -> h[c] + k[e]	cg0817	cg0817	kup	Inorganic Ion Transport and Metabolism	0	0	1000	0	4		KEGG
MG2t3_2pp	magnesium (Mg+2) transport in/out via proton antiport	2 h[c] + mg2[e] <=> 2 h[e] + mg2[c]	(cg1276 or cg0275)	cg1276 cg0275	mgtE1 mgtE2	Inorganic Ion Transport and Metabolism	1	-1000	1000	0	2		KEGG
MG2uabcpp	Magnesium (Mg+2) ABC transporter (ubtake)	atp[c] + h2o[c] + mg2[e] -> h[c] + adp[c] + pi[c] + mg2[c]				Inorganic Ion Transport and Metabolism	0	0	1000	0	4
MN2tpp	manganese transport in via permease (no H+)	mn2[e] -> mn2[c]	cg1623	cg1623	zupT	Inorganic Ion Transport and Metabolism	0	0	1000	0	0		KEGG
NAt3_1p5pp	sodium proton antiporter (H:NA is 1.5)	3 h[e] + 2 na1[c] -> 3 h[c] + 2 na1[e]	(cg3024 or cg3025 or cg3026 or cg3027 or cg3028 or cg3029)	cg3024 cg3025 cg3026 cg3027 cg3028 cg3029		Inorganic Ion Transport and Metabolism	0	0	1000	0	0		KEGG
NAt3_2pp	sodium proton antiporter (H:NA is 2)	2 h[e] + na1[c] -> 2 h[c] + na1[e]	(cg3024 or cg3025 or cg3026 or cg3027 or cg3028 or cg3029)	cg3024 cg3025 cg3026 cg3027 cg3028 cg3029		Inorganic Ion Transport and Metabolism	0	0	1000	0	0		KEGG
NAt3pp	sodium transport out via proton antiport	h[e] + na1[c] -> h[c] + na1[e]	cg1419	cg1419		Inorganic Ion Transport and Metabolism	0	0	1000	0	3		KEGG
NH4tpp	ammonia reversible transport	nh4[e] <=> nh4[c]	(cg2261 and cg1785)	cg2261 cg1785	amtB amt	Inorganic Ion Transport and Metabolism	1	-1000	1000	0	3		KEGG
NI2tpp	nickel (+2) transport in via permease (no H+)	ni2[e] -> ni2[c]				Inorganic Ion Transport and Metabolism	0	0	1000	0	4
NI2uabcpp	nickel transport via ABC system (uptake)	atp[c] + h2o[c] + ni2[e] -> h[c] + adp[c] + pi[c] + ni2[c]				Inorganic Ion Transport and Metabolism	0	0	1000	0	4
NO2t2rpp	nitrite transport in via proton symport, reversible	h[e] + no2[e] <=> h[c] + no2[c]				Inorganic Ion Transport and Metabolism	1	-1000	1000	0	2
NO3t7pp	nitrate transport in via nitrite antiport	no3[e] + no2[c] -> no2[e] + no3[c]	cg1345	cg1345	narK	Inorganic Ion Transport and Metabolism	0	0	1000	0	4		KEGG
O2tpp	o2 transport via diffusion	o2[e] <=> o2[c]				Inorganic Ion Transport and Metabolism	1	-1000	1000	0	3
PIt2rpp	phosphate reversible transport via symport	h[e] + pi[e] <=> h[c] + pi[c]	cg0545	cg0545	pitA	Inorganic Ion Transport and Metabolism	1	-1000	1000	0	0		KEGG
PIuabcpp	phosphate transport via ABC system (uptake)	atp[c] + h2o[c] + pi[e] -> h[c] + adp[c] + 2 pi[c]	(cg2843 or cg2844 or cg2845 or cg2846)	cg2843 cg2844 cg2845 cg2846	pstB pstA pstC pstS	Inorganic Ion Transport and Metabolism	0	0	1000	0	0		KEGG
PPTHpp	Phosphonate hydrogenase	h2o[c] + ppt[c] -> pi[c] + h2[c]	cg2700	cg2700		Inorganic Ion Transport and Metabolism	0	0	1000	0	0	3.1.3.1	KEGG
SFRD	sulfite reductase	h2s[c] + fdxox[c] + 3 h2o[c] -> so3[c] + 6 h[c] + 6 fdxrd[c]	cg3118	cg3118	cysI	Inorganic Ion Transport and Metabolism	0	0	1000	0	0	1.8.7.1	KEGG		-176.1 ± 36.1	-176.1 ± 36.1
SO3TRDRD	SO3TRDRD	trdrd[c] + aps[c] -> 2 h[c] + amp[c] + trdox[c] + so3[c]				Inorganic Ion Transport and Metabolism	0	0	1000	0	0		ModelCg 2
SULabcpp	sulfate transport via ABC system	atp[c] + h2o[c] + so4[e] -> h[c] + adp[c] + pi[c] + so4[c]	(cg0262 or cg0263)	cg0262 cg0263	modB modA	Inorganic Ion Transport and Metabolism	0	0	1000	0	4		KEGG
ZN2abcpp	Zinc (Zn+2) ABC transporter, efflux	atp[c] + h2o[c] + zn2[c] -> h[c] + adp[c] + pi[c] + zn2[e]	(cg0042 or cg0043 or cg2911 or cg2912)	cg0042 cg0043 cg2911 cg2912		Inorganic Ion Transport and Metabolism	0	0	1000	0	0		KEGG
ZN2t3pp	zinc (Zn+2) transport out via proton antiport	h[e] + zn2[c] -> h[c] + zn2[e]	cg1623	cg1623	zupT	Inorganic Ion Transport and Metabolism	0	0	1000	0	0		KEGG
ZN2tpp	zinc transport in via permease (no H+)	zn2[e] -> zn2[c]				Inorganic Ion Transport and Metabolism	0	0	1000	0	0
ZNabcpp	zinc (Zn+2) transport via ABC system	atp[c] + h2o[c] + zn2[e] -> h[c] + adp[c] + pi[c] + zn2[c]				Inorganic Ion Transport and Metabolism	0	0	1000	0	0
CD2tpp	cadmium (+2) transport in via permease (no H+)	cd2[e] -> cd2[c]	cg1623	cg1623		Inorganic Ion Transport and Metabolism	0	0	1000	0	0
CU2tpp	copper transport in via permease (no H+)	cu2[e] -> cu2[c]	cg0464	cg0464		Inorganic Ion Transport and Metabolism	0	0	1000	0	0
FE2tpp	iron (+2) transport in via permease (no H+)	fe2[e] -> fe2[c]	(cg0054 or cg1623)	cg1623 cg0054		Inorganic Ion Transport and Metabolism	0	0	1000	0	0
D52DGK	5-dehydro-2-deoxygluconokinase	d52dg[c] + atp[c] -> adp[c] + 6p5d2dg[c]	cg0197	cg0197	iolC	Inositol phosphate metabolism	0	0	1000	0	0	2.7.1.92	KEGG		-14.6 ± 2.4	-14.6 ± 2.4
D5GIS	5-deoxy-glucuronate isomerase	d5dg[c] <=> d52dg[c]	cg0201	cg0201	iolB	Inositol phosphate metabolism	1	-1000	1000	0	0	5.3.1.30	KEGG
MI1PS	myo-inositol 1-phosphate synthase	g6p[c] -> mi3p-D[c]	cg3323	cg3323		Inositol phosphate metabolism	0	0	1000	0	0	5.5.1.4	KEGG		-50.3 ± 9.7	-50.3 ± 9.7
MI2DH	myo-inositol 2-dehydrogenase	inost[c] + nad[c] <=> nadh[c] + h[c] + 2ins[c]	(cg0204 or cg2313 or cg3391 or cg3392)	cg0204 cg2313 cg3391 cg3392	iolG idhA3 idhA1 idhA2	Inositol phosphate metabolism	1	-1000	1000	0	0	1.1.1.18	KEGG
MI2DHT	myo-inosose-2 dehydratase	2ins[c] <=> h2o[c] + thcd[c]	cg0203	cg0203	iolE	Inositol phosphate metabolism	1	-1000	1000	0	0	4.2.1.44	KEGG
THCDH	THcHDO hydrolase	thcd[c] + h2o[c] -> d5dg[c]	cg0202	cg0202	iolD	Inositol phosphate metabolism	0	0	1000	0	0	3.7.1.22	KEGG
U23GAAT	UDP-3-O-(3-hydroxymyristoyl)glucosamine acyltransferase	3hmrsACP[c] + u3hga[c] -> ACP[c] + h[c] + u23ga[c]	(cg1578 or cg2472 or cg3050 or cg3163 or cg3200)	cg1578 cg2472 cg3050 cg3163 cg3200		Lipopolysaccharide Biosynthesis / Recycling	0	0	1000	0	4	2.3.1.119	KEGG		-85.5 ± 7.0	-85.5 ± 7.0
UAGAAT	UDP-N-acetylglucosamine acyltransferase	3hmrsACP[c] + uacgam[c] <=> ACP[c] + u3aga[c]	(cg1578 or cg2472 or cg3050 or cg3163 or cg3200)	cg1578 cg2472 cg3050 cg3163 cg3200		Lipopolysaccharide Biosynthesis / Recycling	1	-1000	1000	0	4	2.3.1.129	KEGG
ACACT1r	acetyl-CoA C-acetyltransferase	2 accoa[c] <=> aacoa[c] + coa[c]	cg2625	cg2625	pcaF	Membrane Lipid Metabolism	1	-1000	1000	0	0	2.3.1.9	KEGG
ACCOAC	acetyl-CoA carboxylase	accoa[c] + atp[c] + hco3[c] -> h[c] + adp[c] + pi[c] + malcoa[c]	cg0951	cg0951	accDA	Membrane Lipid Metabolism	0	0	1000	0	4	6.4.1.2	KEGG
ACOAD1f	acyl-CoA dehydrogenase (butanoyl-CoA)	btcoa[c] + fad[c] <=> fadh2[c] + b2coa[c]	cg0346	cg0346	fadE	Membrane Lipid Metabolism	1	-1000	1000	0	0		KEGG
ACOAD2f	acyl-CoA dehydrogenase (hexanoyl-CoA)	fad[c] + hxcoa[c] <=> fadh2[c] + hx2coa[c]	cg0346	cg0346	fadE	Membrane Lipid Metabolism	1	-1000	1000	0	0		KEGG
ACOAD3f	acyl-CoA dehydrogenase (octanoyl-CoA)	fad[c] + occoa[c] <=> oc2coa[c] + fadh2[c]	cg0346	cg0346	fadE	Membrane Lipid Metabolism	1	-1000	1000	0	0		KEGG
ACOAD4f	acyl-CoA dehydrogenase (decanoyl-CoA)	fad[c] + dcacoa[c] <=> fadh2[c] + dc2coa[c]	cg0346	cg0346	fadE	Membrane Lipid Metabolism	1	-1000	1000	0	0		KEGG
ACOAD5f	acyl-CoA dehydrogenase (dodecanoyl-CoA)	fad[c] + ddcacoa[c] <=> fadh2[c] + dd2coa[c]	cg0346	cg0346	fadE	Membrane Lipid Metabolism	1	-1000	1000	0	0		KEGG
ACOAD6f	acyl-CoA dehydrogenase (tetradecanoyl-CoA)	fad[c] + tdcoa[c] <=> fadh2[c] + td2coa[c]	cg0346	cg0346	fadE	Membrane Lipid Metabolism	1	-1000	1000	0	0		KEGG
ACOAD7f	acyl-CoA dehydrogenase (hexadecanoyl-CoA)	pmtcoa[c] + fad[c] <=> fadh2[c] + hdd2coa[c]	cg0346	cg0346	fadE	Membrane Lipid Metabolism	1	-1000	1000	0	0		KEGG
ACOAD8f	acyl-CoA dehydrogenase (octadecanoyl-CoA)	fad[c] + stcoa[c] <=> fadh2[c] + od2coa[c]	cg0346	cg0346	fadE	Membrane Lipid Metabolism	1	-1000	1000	0	0		KEGG
ACOATA	Acetyl-CoA ACP transacylase	accoa[c] + ACP[c] <=> coa[c] + acACP[c]	(cg1578 or cg2472 or cg3050 or cg3163 or cg3200)	cg1578 cg2472 cg3050 cg3163 cg3200		Membrane Lipid Metabolism	1	-1000	1000	0	4	2.3.1.38	KEGG
KAS14	beta-ketoacyl-ACP synthase	h[c] + malACP[c] + acACP[c] -> co2[c] + actACP[c] + ACP[c]	(cg2738 or cg2969 or cg3179)	cg2738 cg2969 cg3179		Membrane Lipid Metabolism	0	0	1000	0	0	2.3.1.41	KEGG
KAS15	beta-ketoacyl-ACP synthase (2)	accoa[c] + h[c] + malACP[c] -> coa[c] + co2[c] + actACP[c]	(cg2738 or cg2969 or cg3179)	cg2738 cg2969 cg3179		Membrane Lipid Metabolism	0	0	1000	0	0	2.3.1.180	KEGG
MACPD	Malonyl-ACP decarboxylase	h[c] + malACP[c] -> co2[c] + acACP[c]				Membrane Lipid Metabolism	0	0	1000	0	0		ModelCg 2
MCOATA	Malonyl-CoA-ACP transacylase	ACP[c] + malcoa[c] <=> coa[c] + malACP[c]	(cg1578 or cg2472 or cg3050 or cg3163 or cg3200)	cg1578 cg2472 cg3050 cg3163 cg3200		Membrane Lipid Metabolism	1	-1000	1000	0	4	2.3.1.39	KEGG
TDCM-FREE	TDCM-FREE	atp[c] + tre[c] + tmcm[c] <=> adp[c] + tdcm[c]				Membrane Lipid Metabolism	1	-1000	1000	0	0		ModelCg 2
TMCM-FREE	TMCM-FREE	atp[c] + tre[c] + freemyco[c] -> adp[c] + tmcm[c]				Membrane Lipid Metabolism	0	0	1000	0	0		ModelCg 2
ACHACB	O-acetylhomoserine aminocarboxypropyltransferase	achms[c] + ch4s[c] -> hcys-L[c] + ac[c]	cg0755	cg0755	metY	Methionine Metabolism	0	0	1000	0	0	2.5.1.49	KEGG		-65.2 ± 10.7	-65.2 ± 10.7
AHCYSNS	S-adenosylhomocysteine nucleosidase	ahcys[c] + h2o[c] -> ade[c] + rhcys[c]	cg3102	cg3102		Methionine Metabolism	0	0	1000	0	4	3.2.2.9	KEGG		-32.0 ± 8.8	-14.9 ± 8.8
CYSTL	cystathionine b-lyase	h2o[c] + cyst-L[c] -> pyr[c] + hcys-L[c] + nh4[c]	cg2536	cg2536	aecD	Methionine Metabolism	0	0	1000	0	0	4.4.1.8	KEGG		-36.9 ± 8.5	-2.7 ± 8.5
HSST	homoserine O-acetyltransferase	accoa[c] + hom-L[c] -> coa[c] + achms[c]	(cg0754 and cg0961)	cg0754 cg0961	metX	Methionine Metabolism	0	0	1000	0	0	2.3.1.31	KEGG		-20.6 ± 9.3	-20.6 ± 9.3
METAT	methionine adenosyltransferase	atp[c] + h2o[c] + met-L[c] -> ppi[c] + pi[c] + amet[c]	cg1806	cg1806	metK	Methionine Metabolism	0	0	1000	0	0	2.5.1.6	KEGG
METS	methionine synthase	5mthf[c] + hcys-L[c] -> h[c] + met-L[c] + thf[c]	(cg1701 and cg1290)	cg1701 cg1290	metH metE	Methionine Metabolism	0	0	1000	0	0	2.1.1.13	KEGG		-10.1 ± 10.2	-10.1 ± 10.2
METSOXR1	L-methionine-S-oxide reductase	trdrd[c] + metsox-S-L[c] -> met-L[c] + h2o[c] + trdox[c]	(cg3423 or cg3236)	cg3423 cg3236		Methionine Metabolism	0	0	1000	0	0	1.8.4.5	KEGG
SHSL1	cystathionine gamma-synthase	cys-L[c] + suchms[c] -> h[c] + succ[c] + cyst-L[c]	(cg2687 and cg3086)	cg2687 cg3086	metB	Methionine Metabolism	0	0	1000	0	0	2.5.1.48	KEGG		-60.2 ± 10.8	-60.2 ± 10.8
GLYOX	hydroxyacylglutathione hydrolase	h2o[c] + lgt-S[c] -> gthrd[c] + h[c] + lac-D[c]	cg0071	cg0071		Methylglyoxal Metabolism	0	0	1000	0	2	3.1.2.6	KEGG
LGTHL	lactoylglutathione lyase	gthrd[c] + mthgxl[c] -> lgt-S[c]	cg1073	cg1073		Methylglyoxal Metabolism	0	0	1000	0	0	4.4.1.5	KEGG
MCTP1App	murein crosslinking transpeptidase 1A:(A2pm->D-ala)	murein5p5p[c] -> ala-D[c] + murein5px4p[c]	cg3313	cg3313	mrcB	Murein Biosynthesis	0	0	1000	0	0		KEGG
MCTP1Bpp	murein crosslinking transpeptidase 1B:(A2pm->A2pm)	murein5p5p[c] -> alaala[c] + murein5px3p[c]	cg3313	cg3313	mrcB	Murein Biosynthesis	0	0	1000	0	0		KEGG
MCTP2App	murein crosslinking transpeptidase 1A:(A2pm->D-ala)	murein5p5p5p[c] -> murein5px4px4p[c] + 2 ala-D[c]	cg3313	cg3313	mrcB	Murein Biosynthesis	0	0	1000	0	0		KEGG
MDDCP3pp	murein D,D-carboxypeptidase (murein5p5p)	h2o[c] + murein5p5p[c] -> ala-D[c] + murein5p4p[c]	(cg0782 and cg2987)	cg0782 cg2987	dac dacB	Murein Biosynthesis	0	0	1000	0	3	3.4.16.4	KEGG
MDDCP4pp	murein D,D-carboxypeptidase (murein5p4p)	h2o[c] + murein5p4p[c] -> ala-D[c] + murein4p4p[c]	(cg0782 and cg2987)	cg0782 cg2987	dac dacB	Murein Biosynthesis	0	0	1000	0	3	3.4.16.4	KEGG
MDDCP5pp	murein D,D-carboxypeptidase (murein5p3p)	h2o[c] + murein5p3p[c] -> ala-D[c] + murein4p3p[c]	(cg0782 and cg2987)	cg0782 cg2987	dac dacB	Murein Biosynthesis	0	0	1000	0	3	3.4.16.4	KEGG
MPTG	murein polymerizing transglycosylase	2 uaagmda[c] -> 2 udcpdp[c] + 2 h[c] + murein5p5p[e]	(cg3313 or cg0394 or cg0396 or cg0419)	cg3313 cg0394 cg0396 cg0419	mrcB	Murein Biosynthesis	0	0	1000	0	0		KEGG
MPTG2	murein polymerizing transglycosylase 2 (three linked units)	uaagmda[c] + murein5p5p[e] -> udcpdp[c] + h[c] + murein5p5p5p[e]	(cg3313 or cg0394 or cg0396 or cg0419)	cg3313 cg0394 cg0396 cg0419	mrcB	Murein Biosynthesis	0	0	1000	0	0		KEGG
AGM4PApp	N-Acetyl-D-glucosamine(anhydrous)N-Acetylmuramyl-tetrapeptide amidase	anhgm4p[c] + h2o[c] -> anhgm[c] + LalaDgluMdapDala[c]	cg0789	cg0789	amiA	Murein Recycling	0	0	1000	0	0		KEGG
NHFRBO	NADH:flavorubredoxin oxidoreductase	nadh[c] + 2 no[c] + h[c] -> nad[c] + n2o[c] + h2o[c]	(cg2999 or cg0131)	cg2999 cg0131		Nitrogen Metabolism	0	0	1000	0	0		KEGG
NO3R1bpp	Nitrate reductase (Ubiquinol-8)	q8h2[c] + no3[e] -> h2o[e] + q8[c] + no2[e]	(cg1341 and cg1342 and cg1343 and cg1344)	cg1341 cg1342 cg1343 cg1344	narI narJ narH narG	Nitrogen Metabolism	0	0	1000	0	4	1.7.99.4	KEGG		-60.9 ± 10.2	-60.9 ± 10.2
NO3R2bpp	Nitrate reductase (Menaquinol-8)	mql8[c] + no3[e] -> h2o[e] + mqn8[c] + no2[e]	(cg1341 and cg1342 and cg1343 and cg1344)	cg1341 cg1342 cg1343 cg1344	narI narJ narH narG	Nitrogen Metabolism	0	0	1000	0	4	1.7.99.4	KEGG
NTRIR3pp	nitrite Reductase (Ubiquinole-8)	2 h[e] + 3 q8h2[c] + no2[e] -> 2 h2o[e] + 3 q8[c] + nh4[e]				Nitrogen Metabolism	0	0	1000	0	3
NTRIR4pp	nitrite Reductase (Menaquinole-8)	2 h[e] + 3 mql8[c] + no2[e] -> 2 h2o[e] + 3 mqn8[c] + nh4[e]				Nitrogen Metabolism	0	0	1000	0	3
3NTD2pp	3'-nucleotidase (UMP)	h2o[c] + 3ump[c] -> pi[c] + uri[c]				Nucleotide Salvage Pathway	0	0	1000	0	4
3NTD4pp	3'-nucleotidase (CMP)	h2o[c] + 3cmp[c] -> pi[c] + cytd[c]				Nucleotide Salvage Pathway	0	0	1000	0	4
3NTD7pp	3'-nucleotidase (AMP)	h2o[c] + 3amp[c] -> pi[c] + adn[c]	cg0397	cg0397		Nucleotide Salvage Pathway	0	0	1000	0	4		KEGG
3NTD9pp	3'-nucleotidase (GMP)	h2o[c] + 3gmp[c] -> pi[c] + gsn[c]	cg0397	cg0397		Nucleotide Salvage Pathway	0	0	1000	0	4		KEGG
ADK1	adenylate kinase	amp[c] + atp[c] <=> 2 adp[c]	cg0648	cg0648	adk	Nucleotide Salvage Pathway	1	-1000	1000	0	0	2.7.4.3	KEGG		-2.6 ± 0.3	-2.6 ± 0.3
ADK2	adenylate kinase	atp[c] + damp[c] <=> adp[c] + dadp[c]	cg0648	cg0648	adk	Nucleotide Salvage Pathway	1	-1000	1000	0	0	2.7.4.3	KEGG		-0.4 ± 2.9	-0.4 ± 2.9
ADK3	adentylate kinase (GTP)	amp[c] + gtp[c] <=> adp[c] + gdp[c]	cg0382	cg0382		Nucleotide Salvage Pathway	1	-1000	1000	0	0		KEGG
ADK4	adentylate kinase (ITP)	amp[c] + itp[c] <=> adp[c] + idp[c]	cg0382	cg0382		Nucleotide Salvage Pathway	1	-1000	1000	0	0		KEGG
ADNCYC	adenylate cyclase	atp[c] -> camp[c] + ppi[c]	cg0375	cg0375	cyaB	Nucleotide Salvage Pathway	0	0	1000	0	0	4.6.1.1	KEGG		-10.1 ± 2.0	7.0 ± 2.0
ADNK1	adenosine kinase	atp[c] + adn[c] -> h[c] + amp[c] + adp[c]	cg0648	cg0648	adk	Nucleotide Salvage Pathway	0	0	1000	0	0		KEGG
ADPRDP	ADPribose diphosphatase	adprib[c] + h2o[c] -> amp[c] + 2 h[c] + r5p[c]	cg1607	cg1607		Nucleotide Salvage Pathway	0	0	1000	0	4	3.6.1.13	KEGG		-39.3 ± 7.3	-22.2 ± 7.3
ADPT	adenine phosphoribosyltransferase	prpp[c] + ade[c] -> amp[c] + ppi[c]	cg1862	cg1862	apt	Nucleotide Salvage Pathway	0	0	1000	0	0	2.4.2.7	KEGG		-17.1 ± 2.6	-17.1 ± 2.6
AMPN	AMP nucleosidase	amp[c] + h2o[c] -> r5p[c] + ade[c]	cg0124	cg0124	amn	Nucleotide Salvage Pathway	0	0	1000	0	0	3.2.2.4	KEGG		-34.8 ± 3.0	-17.7 ± 3.0
AP5AH	Ap5A hydrolase	ap5a[c] + h2o[c] -> adp[c] + atp[c] + 2 h[c]	cg1930	cg1930		Nucleotide Salvage Pathway	0	0	1000	0	4		KEGG
ATPHs	ATP amine hydrolysis (spontaneous)	h[c] + atp[c] + h2o[c] -> nh4[c] + itp[c]				Nucleotide Salvage Pathway	0	0	1000	0	2
CYTDK2	cytidine kinase (GTP)	gtp[c] + cytd[c] -> h[c] + gdp[c] + cmp[c]				Nucleotide Salvage Pathway	0	0	1000	0	0
CYTK1	cytidylate kinase (CMP)	atp[c] + cmp[c] <=> adp[c] + cdp[c]	cg1616	cg1616	cmk	Nucleotide Salvage Pathway	1	-1000	1000	0	0	2.7.4.14	KEGG
CYTK2	cytidylate kinase (dCMP)	atp[c] + dcmp[c] <=> adp[c] + dcdp[c]	cg1616	cg1616	cmk	Nucleotide Salvage Pathway	1	-1000	1000	0	0	2.7.4.14	KEGG
DCTPD	dCTP deaminase	h[c] + h2o[c] + dctp[c] -> nh4[c] + dutp[c]	(cg3155 or cg0281)	cg3155 cg0281	dcd	Nucleotide Salvage Pathway	0	0	1000	0	0	3.5.4.13	KEGG		-41.9 ± 3.8	-24.8 ± 3.8
DGK1	deoxyguanylate kinase (dGMP:ATP)	atp[c] + dgmp[c] <=> adp[c] + dgdp[c]	cg1810	cg1810	gmk	Nucleotide Salvage Pathway	1	-1000	1000	0	0	2.7.4.8	KEGG		0.1 ± 5.8	0.1 ± 5.8
DTMPK	dTMP kinase	atp[c] + dtmp[c] <=> adp[c] + dtdp[c]	cg0861	cg0861	tmk	Nucleotide Salvage Pathway	1	-1000	1000	0	0	2.7.4.9	KEGG
DURIK1	deoxyuridine kinase (ATP:Deoxyuridine)	atp[c] + duri[c] -> h[c] + adp[c] + dump[c]				Nucleotide Salvage Pathway	0	0	1000	0	0
DUTPDP	dUTP diphosphatase	h2o[c] + dutp[c] -> h[c] + ppi[c] + dump[c]	cg2086	cg2086	dut	Nucleotide Salvage Pathway	0	0	1000	0	3	3.6.1.23	KEGG		-55.4 ± 4.9	-38.3 ± 4.9
GK1	guanylate kinase (GMP:ATP)	atp[c] + gmp[c] <=> adp[c] + gdp[c]	cg1810	cg1810	gmk	Nucleotide Salvage Pathway	1	-1000	1000	0	0	2.7.4.8	KEGG
GP4GH	Gp4G hydrolase	gp4g[c] + h2o[c] -> 2 gdp[c] + 2 h[c]	(cg1139 or cg1140)	cg1139 cg1140		Nucleotide Salvage Pathway	0	0	1000	0	4		KEGG
GSNHYDRO	GSNHYDROLASE	h2o[c] + gsn[c] -> rib-D[c] + gua[c]	(cg1294 or cg1295)	cg1294 cg1295		Nucleotide Salvage Pathway	0	0	1000	0	4	3.2.2.8	KEGG		-18.9 ± 5.4	-1.8 ± 5.4
GSNK	guanosine kinase	atp[c] + gsn[c] -> h[c] + adp[c] + gmp[c]				Nucleotide Salvage Pathway	0	0	1000	0	0
GTPHs	GTP amine hydrolysis (spontaneous)	h[c] + h2o[c] + gtp[c] -> nh4[c] + xtp[c]				Nucleotide Salvage Pathway	0	0	1000	0	2
GUAPRT	guanine phosphoribosyltransferase	prpp[c] + gua[c] -> ppi[c] + gmp[c]	cg2985	cg2985	hpt	Nucleotide Salvage Pathway	0	0	1000	0	0	2.4.2.8	KEGG		-28.6 ± 4.4	-28.6 ± 4.4
HXPRT	hypoxanthine phosphoribosyltransferase (Hypoxanthine)	prpp[c] + hxan[c] -> ppi[c] + imp[c]	(cg2986 or cg1659)	cg2986 cg1659	hpt	Nucleotide Salvage Pathway	0	0	1000	0	0	2.4.2.8	KEGG		-26.7 ± 3.1	-26.7 ± 3.1
INSH	Inosine hydrolase	h2o[c] + ins[c] -> rib-D[c] + hxan[c]	cg3137	cg3137		Nucleotide Salvage Pathway	0	0	1000	0	4	3.2.2.8	KEGG		-21.0 ± 3.5	-3.9 ± 3.5
NDPK1	nucleoside-diphosphate kinase (ATP:GDP)	atp[c] + gdp[c] <=> adp[c] + gtp[c]	cg2603	cg2603	ndk	Nucleotide Salvage Pathway	1	-1000	1000	0	4	2.7.4.6	KEGG		-2.5 ± 2.6	-2.5 ± 2.6
NDPK2	nucleoside-diphosphate kinase (ATP:UDP)	atp[c] + udp[c] <=> adp[c] + utp[c]	cg2603	cg2603	ndk	Nucleotide Salvage Pathway	1	-1000	1000	0	4	2.7.4.6	KEGG		-2.3 ± 2.5	-2.3 ± 2.5
NDPK3	nucleoside-diphosphate kinase (ATP:CDP)	atp[c] + cdp[c] <=> adp[c] + ctp[c]	cg2603	cg2603	ndk	Nucleotide Salvage Pathway	1	-1000	1000	0	4	2.7.4.6	KEGG		-0.5 ± 4.6	-0.5 ± 4.6
NDPK4	nucleoside-diphosphate kinase (ATP:dTDP)	atp[c] + dtdp[c] <=> adp[c] + dttp[c]	cg2603	cg2603	ndk	Nucleotide Salvage Pathway	1	-1000	1000	0	4	2.7.4.6	KEGG		2.9 ± 5.1	2.9 ± 5.1
NDPK5	nucleoside-diphosphate kinase (ATP:dGDP)	atp[c] + dgdp[c] <=> adp[c] + dgtp[c]	cg2603	cg2603	ndk	Nucleotide Salvage Pathway	1	-1000	1000	0	4	2.7.4.6	KEGG
NDPK6	nucleoside-diphosphate kinase (ATP:dUDP)	atp[c] + dudp[c] <=> adp[c] + dutp[c]	cg2603	cg2603	ndk	Nucleotide Salvage Pathway	1	-1000	1000	0	4	2.7.4.6	KEGG		1.8 ± 2.5	1.8 ± 2.5
NDPK7	nucleoside-diphosphate kinase (ATP:dCDP)	atp[c] + dcdp[c] <=> adp[c] + dctp[c]	cg2603	cg2603	ndk	Nucleotide Salvage Pathway	1	-1000	1000	0	4	2.7.4.6	KEGG
NDPK8	nucleoside-diphosphate kinase (ATP:dADP)	atp[c] + dadp[c] <=> adp[c] + datp[c]	cg2603	cg2603	ndk	Nucleotide Salvage Pathway	1	-1000	1000	0	4	2.7.4.6	KEGG
NNATr	nicotinate-nucleotide adenylyltransferase	h[c] + atp[c] + nicrnt[c] <=> dnad[c] + ppi[c]	cg2584	cg2584	nadD	Nucleotide Salvage Pathway	1	-1000	1000	0	4	2.7.7.18	KEGG		1.6 ± 5.8	1.6 ± 5.8
NTD1	5'-nucleotidase (dUMP)	h2o[c] + dump[c] -> pi[c] + duri[c]	cg0397	cg0397		Nucleotide Salvage Pathway	0	0	1000	0	4	3.1.3.5	KEGG		-30.7 ± 2.4	-13.6 ± 2.4
NTD10	5'-nucleotidase (XMP)	h2o[c] + xmp[c] -> pi[c] + xtsn[c]	cg0397	cg0397		Nucleotide Salvage Pathway	0	0	1000	0	4	3.1.3.5	KEGG
NTD11	5'-nucleotidase (IMP)	h2o[c] + imp[c] -> pi[c] + ins[c]	cg0397	cg0397		Nucleotide Salvage Pathway	0	0	1000	0	4	3.1.3.5	KEGG		-22.7 ± 3.7	-5.6 ± 3.7
NTD12	5'-nucleotidase (dIMP)	dimp[c] + h2o[c] -> din[c] + pi[c]	cg0397	cg0397		Nucleotide Salvage Pathway	0	0	1000	0	4	3.1.3.5	KEGG
NTD2	5'-nucleotidase (UMP)	h2o[c] + ump[c] -> pi[c] + uri[c]	cg0397	cg0397		Nucleotide Salvage Pathway	0	0	1000	0	4	3.1.3.5	KEGG		-27.1 ± 8.2	-10.0 ± 8.2
NTD3	5'-nucleotidase (dCMP)	dcmp[c] + h2o[c] -> dcyt[c] + pi[c]	cg0397	cg0397		Nucleotide Salvage Pathway	0	0	1000	0	4	3.1.3.5	KEGG
NTD4	5'-nucleotidase (CMP)	h2o[c] + cmp[c] -> pi[c] + cytd[c]	cg0397	cg0397		Nucleotide Salvage Pathway	0	0	1000	0	4	3.1.3.5	KEGG		-32.5 ± 5.4	-15.4 ± 5.4
NTD5	5'-nucleotidase (dTMP)	h2o[c] + dtmp[c] -> pi[c] + thymd[c]	cg0397	cg0397		Nucleotide Salvage Pathway	0	0	1000	0	4	3.1.3.5	KEGG		-28.9 ± 5.8	-11.7 ± 5.8
NTD6	5'-nucleotidase (dAMP)	damp[c] + h2o[c] -> dad-2[c] + pi[c]	cg0397	cg0397		Nucleotide Salvage Pathway	0	0	1000	0	4	3.1.3.5	KEGG
NTD7	5'-nucleotidase (AMP)	amp[c] + h2o[c] -> pi[c] + adn[c]	cg0397	cg0397		Nucleotide Salvage Pathway	0	0	1000	0	4	3.1.3.5	KEGG
NTD8	5'-nucleotidase (dGMP)	dgmp[c] + h2o[c] -> dgsn[c] + pi[c]	cg0397	cg0397		Nucleotide Salvage Pathway	0	0	1000	0	4	3.1.3.5	KEGG
NTD9	5'-nucleotidase (GMP)	h2o[c] + gmp[c] -> pi[c] + gsn[c]	cg0397	cg0397		Nucleotide Salvage Pathway	0	0	1000	0	4	3.1.3.5	KEGG		-23.0 ± 6.7	-5.9 ± 6.7
NTPP1	Nucleoside triphosphate pyrophosphorylase (dgtp)	h2o[c] + dgtp[c] -> h[c] + ppi[c] + dgmp[c]	cg2751	cg2751		Nucleotide Salvage Pathway	0	0	1000	0	4	3.6.1.19	KEGG
NTPP10	Nucleoside triphosphate pyrophosphorylase (ditp)	ditp[c] + h2o[c] -> dimp[c] + ppi[c] + h[c]	cg2751	cg2751		Nucleotide Salvage Pathway	0	0	1000	0	4	3.6.1.19	KEGG		-56.8 ± 4.9	-39.7 ± 4.9
NTPP11	Nucleoside triphosphate pyrophosphorylase (xtp)	h2o[c] + xtp[c] -> h[c] + ppi[c] + xmp[c]	cg2751	cg2751		Nucleotide Salvage Pathway	0	0	1000	0	4	3.6.1.19	KEGG		-56.8 ± 4.9	-39.7 ± 4.9
NTPP3	Nucleoside triphosphate pyrophosphorylase (dctp)	h2o[c] + dctp[c] -> h[c] + ppi[c] + dcmp[c]	cg2751	cg2751		Nucleotide Salvage Pathway	0	0	1000	0	4	3.6.1.19	KEGG
NTPP4	Nucleoside triphosphate pyrophosphorylase (ctp)	h2o[c] + ctp[c] -> h[c] + ppi[c] + cmp[c]	cg2751	cg2751		Nucleotide Salvage Pathway	0	0	1000	0	4	3.6.1.19	KEGG
NTPP5	Nucleoside triphosphate pyrophosphorylase (datp)	h2o[c] + datp[c] -> h[c] + damp[c] + ppi[c]	cg2751	cg2751		Nucleotide Salvage Pathway	0	0	1000	0	4	3.6.1.19	KEGG
NTPP9	Nucleoside triphosphate pyrophosphorylase (itp)	h2o[c] + itp[c] -> h[c] + ppi[c] + imp[c]	cg2751	cg2751		Nucleotide Salvage Pathway	0	0	1000	0	4	3.6.1.19	KEGG		-25.3 ± 5.8	-8.2 ± 5.8
NTPTP1	Nucleoside triphosphate tripolyhydrolase	dgtp[c] + h2o[c] -> dgsn[c] + pppi[c]	cg2494	cg2494	dgt	Nucleotide Salvage Pathway	0	0	1000	0	4	3.1.5.1	KEGG
NTPTP2	Nucleoside triphosphate tripolyhydrolase	h2o[c] + gtp[c] -> gsn[c] + pppi[c]	cg2494	cg2494	dgt	Nucleotide Salvage Pathway	0	0	1000	0	4	3.1.5.1	KEGG
RNDR1	ribonucleoside-diphosphate reductase (ADP)	adp[c] + trdrd[c] -> dadp[c] + h2o[c] + trdox[c]	(cg2781 and cg2786)	cg2781 cg2786	nrdF nrdE	Nucleotide Salvage Pathway	0	0	1000	0	3	1.17.4.1	KEGG		-44.3 ± 7.1	-44.3 ± 7.1
RNDR1b	ribonucleoside-diphosphate reductase (ADP) (glutaredoxin)	adp[c] + grxrd[c] -> dadp[c] + grxox[c] + h2o[c]	cg2786	cg2786		Nucleotide Salvage Pathway	0	0	1000	0	2		KEGG
RNDR2	ribonucleoside-diphosphate reductase (GDP)	gdp[c] + trdrd[c] -> h2o[c] + trdox[c] + dgdp[c]	(cg2781 and cg2786)	cg2781 cg2786	nrdF nrdE	Nucleotide Salvage Pathway	0	0	1000	0	3	1.17.4.1	KEGG		-38.3 ± 5.8	-38.3 ± 5.8
RNDR2b	ribonucleoside-diphosphate reductase (GDP) (glutaredoxin)	gdp[c] + grxrd[c] -> dgdp[c] + grxox[c] + h2o[c]	cg2786	cg2786		Nucleotide Salvage Pathway	0	0	1000	0	2		KEGG
RNDR3	ribonucleoside-diphosphate reductase (CDP)	trdrd[c] + cdp[c] -> h2o[c] + trdox[c] + dcdp[c]	(cg2781 and cg2786)	cg2781 cg2786	nrdF nrdE	Nucleotide Salvage Pathway	0	0	1000	0	3	1.17.4.1	KEGG		-40.3 ± 5.7	-40.3 ± 5.7
RNDR3b	ribonucleoside-diphosphate reductase (CDP) (glutaredoxin)	cdp[c] + grxrd[c] -> dcdp[c] + grxox[c] + h2o[c]	cg2786	cg2786		Nucleotide Salvage Pathway	0	0	1000	0	2		KEGG
RNDR4	ribonucleoside-diphosphate reductase (UDP)	udp[c] + trdrd[c] -> h2o[c] + trdox[c] + dudp[c]	(cg2781 and cg2786)	cg2781 cg2786	nrdF nrdE	Nucleotide Salvage Pathway	0	0	1000	0	3	1.17.4.1	KEGG		-39.5 ± 9.7	-39.5 ± 9.7
RNDR4b	ribonucleoside-diphosphate reductase (UDP) (glutaredoxin)	grxrd[c] + udp[c] -> dudp[c] + grxox[c] + h2o[c]	cg2786	cg2786		Nucleotide Salvage Pathway	0	0	1000	0	2		KEGG
RNTR2c	ribonucleoside-triphosphate reductase (GTP) (flavodoxin)	fldrd[c] + gtp[c] -> dgtp[c] + fldox[c] + h2o[c]	cg0253	cg0253		Nucleotide Salvage Pathway	0	0	1000	0	3		KEGG
RNTR3c	ribonucleoside-triphosphate reductase (CTP) (flavodoxin)	ctp[c] + fldrd[c] -> dctp[c] + fldox[c] + h2o[c]	cg0253	cg0253		Nucleotide Salvage Pathway	0	0	1000	0	3		KEGG
RNTR4c	ribonucleoside-triphosphate reductase (UTP) (flavodoxin)	fldrd[c] + utp[c] -> dutp[c] + fldox[c] + h2o[c]	cg0253	cg0253		Nucleotide Salvage Pathway	0	0	1000	0	3		KEGG
TMDS	thymidylate synthase	mlthf[c] + dump[c] -> dtmp[c] + dhf[c]	cg0966	cg0966	thyA	Nucleotide Salvage Pathway	0	0	1000	0	0	2.1.1.45	KEGG		-44.0 ± 9.8	-44.0 ± 9.8
UMPK	UMP kinase	atp[c] + ump[c] <=> adp[c] + udp[c]	cg2218	cg2218	pyrH	Nucleotide Salvage Pathway	1	-1000	1000	0	0	2.7.4.22	KEGG
UPPRT	uracil phosphoribosyltransferase	prpp[c] + ura[c] -> ppi[c] + ump[c]	(cg0786 or cg1817)	cg0786 cg1817	upp pyrR	Nucleotide Salvage Pathway	0	0	1000	0	0	2.4.2.9	KEGG		-13.8 ± 8.6	-13.8 ± 8.6
URIDK2r	uridylate kinase (dUMP)	atp[c] + dump[c] <=> adp[c] + dudp[c]	cg0861	cg0861	tmk	Nucleotide Salvage Pathway	1	-1000	1000	0	0	2.7.4.9	KEGG		-0.5 ± 2.5	-0.5 ± 2.5
XTSNH	Xanthosine hydrolase	h2o[c] + xtsn[c] -> rib-D[c] + xan[c]	(cg1577 or cg1332 or cg3093)	cg1577 cg1332 cg3093		Nucleotide Salvage Pathway	0	0	1000	0	4	3.2.2.8	KEGG		-13.6 ± 8.7	3.5 ± 8.7
NTP1	nucleoside-triphosphatase (ATP)	atp[c] + h2o[c] -> pi[c] + adp[c] + h[c]				Nucleotide Salvage Pathway	0	0	1000	0	4	3.6.1.15	KEGG
NTP10	nucleoside-triphosphatase (ITP)	itp[c] + h2o[c] -> pi[c] + idp[c] + h[c]				Nucleotide Salvage Pathway	0	0	1000	0	4	3.6.1.15	KEGG		-25.3 ± 5.8	-8.2 ± 5.8
NTP11	nucleoside-triphosphatase (dITP)	ditp[c] + h2o[c] -> didp[c] + pi[c] + h[c]				Nucleotide Salvage Pathway	0	0	1000	0	4	3.6.1.15	KEGG
NTP12	nucleoside-triphosphatase (XTP)	xtp[c] + h2o[c] -> pi[c] + xdp[c] + h[c]				Nucleotide Salvage Pathway	0	0	1000	0	4	3.6.1.15	KEGG
NTP3	nucleoside-triphosphatase (GTP)	gtp[c] + h2o[c] -> pi[c] + gdp[c] + h[c]				Nucleotide Salvage Pathway	0	0	1000	0	4	3.6.1.15	KEGG		-48.2 ± 3.7	-31.1 ± 3.7
NTP5	nucleoside-triphosphatase (CTP)	ctp[c] + h2o[c] -> pi[c] + cdp[c] + h[c]				Nucleotide Salvage Pathway	0	0	1000	0	4	3.6.1.15	KEGG
NTPP2	Nucleoside triphosphate pyrophosphorylase (gtp)	gtp[c] + h2o[c] -> gmp[c] + ppi[c] + h[c]	cg2751	cg2751		Nucleotide Salvage Pathway	0	0	1000	0	4	3.6.1.19	KEGG
NTPP6	Nucleoside triphosphate pyrophosphorylase (atp)	atp[c] + h2o[c] -> ppi[c] + amp[c] + h[c]	cg2751	cg2751		Nucleotide Salvage Pathway	0	0	1000	0	4	3.6.1.19	KEGG
NTPP7	Nucleoside triphosphate pyrophosphorylase (dttp)	dttp[c] + h2o[c] -> ppi[c] + dtmp[c] + h[c]	cg2751	cg2751		Nucleotide Salvage Pathway	0	0	1000	0	4	3.6.1.19	KEGG
NTPP8	Nucleoside triphosphate pyrophosphorylase (utp)	utp[c] + h2o[c] -> ump[c] + ppi[c] + h[c]	cg2751	cg2751		Nucleotide Salvage Pathway	0	0	1000	0	4	3.6.1.19	KEGG		-46.6 ± 7.6	-29.5 ± 7.6
ATPS4rpp	ATP synthase (four protons for one ATP)	adp[c] + pi[c] + 4 h[e] <=> 3 h[c] + atp[c] + h2o[c]	(cg1362 and cg1362 and cg1364 and cg1365 and cg1366 and cg1367 and cg1368 and cg1369)	cg1362 cg1364 cg1365 cg1366 cg1367 cg1368 cg1369		Oxidative Phosphorylation	1	-1000	1000	0	3	3.6.3.14	KEGG
CAT	catalase	2 h2o2[c] -> 2 h2o[c] + o2[c]	cg0310	cg0310	katA	Oxidative Phosphorylation	0	0	0	0	0	1.11.1.6	KEGG		-175.9 ± 13.3	-193.1 ± 13.3
CRNCAL2	Carnitine-CoA Ligase	crn[c] + atp[c] + coa[c] -> pi[c] + adp[c] + crncoa[c]	cg1353	cg1353		Oxidative Phosphorylation	0	0	1000	0	0		KEGG
CRNDCAL2	D-Carnitine-CoA Ligase	crn-D[c] + atp[c] + coa[c] -> pi[c] + crnDcoa[c] + adp[c]	cg1353	cg1353		Oxidative Phosphorylation	0	0	1000	0	0		KEGG
CTBTCAL2	Crotonobetaine-CoA Ligase	ctbt[c] + atp[c] + coa[c] -> ctbtcoa[c] + pi[c] + adp[c]	cg1353	cg1353		Oxidative Phosphorylation	0	0	1000	0	0		KEGG
CYTBD2pp	cytochrome oxidase bd (menaquinol-8: 2 protons)	2 h[c] + 0.5 o2[c] + mql8[c] -> h2o[c] + 2 h[e] + mqn8[c]	(cg2406 and cg2409 and cg2780)	cg2406 cg2409 cg2780	ctaE ctaC ctaD	Oxidative Phosphorylation	0	0	1000	0	3	1.9.3.1	KEGG
CYTBDpp	cytochrome oxidase bd (ubiquinol-8: 2 protons)	2 h[c] + 0.5 o2[c] + q8h2[c] -> h2o[c] + 2 h[e] + q8[c]	(cg2406 and cg2409 and cg2780)	cg2406 cg2409 cg2780	ctaE ctaC ctaD	Oxidative Phosphorylation	0	0	1000	0	3	1.9.3.1	KEGG
CYTBO3_4pp	cytochrome oxidase bo3 (ubiquinol-8: 4 protons)	4 h[c] + 0.5 o2[c] + q8h2[c] -> h2o[c] + 4 h[e] + q8[c]	(cg2406 and cg2409 and cg2780)	cg2406 cg2409 cg2780	ctaE ctaC ctaD	Oxidative Phosphorylation	0	0	1000	0	3	1.9.3.1	KEGG
DMSOR1pp	Dimethyl sulfoxide reductase (Menaquinol 8)	mql8[c] + dmso[e] -> h2o[e] + mqn8[c] + dms[e]				Oxidative Phosphorylation	0	0	1000	0	4
DMSOR2pp	Dimethyl sulfoxide reductase (Demethylmenaquinol 8)	2dmmql8[c] + dmso[e] -> h2o[e] + 2dmmq8[c] + dms[e]				Oxidative Phosphorylation	0	0	1000	0	4
FDH4pp	formate dehydrogenase (quinone-8)	2 h[c] + q8[c] + for[e] -> co2[c] + h[e] + q8h2[c]	(cg0616 or cg0618)	cg0616 cg0618		Oxidative Phosphorylation	0	0	1000	0	4	1.2.2.1	KEGG
FDH5pp	Formate Dehydrogenase (menaquinone-8)	2 h[c] + mqn8[c] + for[e] -> co2[c] + h[e] + mql8[c]	(cg0616 or cg0618)	cg0616 cg0618		Oxidative Phosphorylation	0	0	1000	0	4	1.2.2.1	KEGG
G3PD5	glycerol-3-phosphate dehydrogenase (ubiquinone-8)	glyc3p[c] + q8[c] -> dhap[c] + q8h2[c]	cg1853	cg1853	glpD	Oxidative Phosphorylation	0	0	1000	0	0	1.1.99.5	KEGG
G3PD6	glycerol-3-phosphate dehydrogenase (menaquinone-8)	glyc3p[c] + mqn8[c] -> dhap[c] + mql8[c]				Oxidative Phosphorylation	0	0	1000	0	0	1.1.99.5	KEGG
G3PD7	glycerol-3-phosphate dehydrogenase (demethylmenaquinone-8)	glyc3p[c] + 2dmmq8[c] -> dhap[c] + 2dmmql8[c]				Oxidative Phosphorylation	0	0	1000	0	0	1.1.99.5	KEGG
HYD1pp	hydrogenase (ubiquinone-8: 2 protons)	2 h[c] + q8[c] + h2[c] -> 2 h[e] + q8h2[c]				Oxidative Phosphorylation	0	0	1000	0	0	1.18.99.1	KEGG
HYD2pp	Hydrogenase (menaquinone8: 2 protons)	2 h[c] + mqn8[c] + h2[c] -> 2 h[e] + mql8[c]				Oxidative Phosphorylation	0	0	1000	0	0	1.18.99.1	KEGG
HYD3pp	Hydrogenase (Demethylmenaquinone-8: 2 protons)	2 h[c] + 2dmmq8[c] + h2[c] -> 2 h[e] + 2dmmql8[c]				Oxidative Phosphorylation	0	0	1000	0	0	1.18.99.1	KEGG
LDH_D2	D-lactate dehydrogenase	lac-D[c] + q8[c] -> pyr[c] + q8h2[c]	cg1027	cg1027		Oxidative Phosphorylation	0	0	1000	0	0	1.1.2.4	KEGG
NADH10	NADH dehydrogenase (menaquinone-8 & 0 protons)	nadh[c] + h[c] + mqn8[c] -> nad[c] + mql8[c]	cg1656	cg1656	ndh	Oxidative Phosphorylation	0	0	1000	0	4	1.6.99.3	KEGG
NADH16pp	NADH dehydrogenase (ubiquinone-8 & 3 protons)	nadh[c] + 4 h[c] + q8[c] -> nad[c] + 3 h[e] + q8h2[c]	cg0326	cg0326	nuoL	Oxidative Phosphorylation	0	0	1000	0	3	1.6.5.3	KEGG		-84.7 ± 5.9	-84.7 ± 5.9
NADH17pp	NADH dehydrogenase (menaquinone-8 & 3 protons)	nadh[c] + 4 h[c] + mqn8[c] -> nad[c] + 3 h[e] + mql8[c]	cg0326	cg0326	nuoL	Oxidative Phosphorylation	0	0	1000	0	3	1.6.5.3	KEGG
NADH18pp	NADH dehydrogenase (demethylmenaquinone-8 & 3 protons)	nadh[c] + 4 h[c] + 2dmmq8[c] -> nad[c] + 3 h[e] + 2dmmql8[c]	cg0326	cg0326	nuoL	Oxidative Phosphorylation	0	0	1000	0	3	1.6.5.3	KEGG
NADH5	NADH dehydrogenase (ubiquinone-8 )	nadh[c] + h[c] + q8[c] -> nad[c] + q8h2[c]	cg0404	cg0404		Oxidative Phosphorylation	0	0	1000	0	0	1.6.5.3	KEGG
NADH9	NADH dehydrogenase (demethylmenaquinone-8 & 0 protons)	nadh[c] + h[c] + 2dmmq8[c] -> nad[c] + 2dmmql8[c]				Oxidative Phosphorylation	0	0	1000	0	4	1.6.5.3	KEGG
NADPHQR2	NADPH Quinone Reductase (Ubiquinone-8)	h[c] + nadph[c] + q8[c] -> nadp[c] + q8h2[c]	(cg1771 or cg2795 or cg3332 or cg0251)	cg1771 cg2795 cg3332 cg0251		Oxidative Phosphorylation	0	0	1000	0	2	1.6.99.6	KEGG
NADPHQR3	NADPH Quinone Reductase (Menaquinone-8)	h[c] + nadph[c] + mqn8[c] -> nadp[c] + mql8[c]	(cg1771 or cg2795 or cg3332 or cg0251)	cg1771 cg2795 cg3332 cg0251		Oxidative Phosphorylation	0	0	1000	0	2	1.6.99.6	KEGG
NADPHQR4	NADPH Quinone Reductase (2-Demethylmenaquinone-8)	h[c] + nadph[c] + 2dmmq8[c] -> nadp[c] + 2dmmql8[c]	(cg1771 or cg2795 or cg3332 or cg0251)	cg1771 cg2795 cg3332 cg0251		Oxidative Phosphorylation	0	0	1000	0	2	1.6.99.6	KEGG
NO3R1pp	Nitrate reductase (Ubiquinol-8)	2 h[c] + q8h2[c] + no3[c] -> h2o[c] + 2 h[e] + q8[c] + no2[c]	(cg1341 and cg1342 and cg1343 and cg1344)	cg1341 cg1342 cg1343 cg1344	narI narJ narH narG	Oxidative Phosphorylation	0	0	1000	0	4	1.7.99.4	KEGG
NO3R2pp	Nitrate reductase (Menaquinol-8)	2 h[c] + mql8[c] + no3[c] -> h2o[c] + 2 h[e] + mqn8[c] + no2[c]				Oxidative Phosphorylation	0	0	1000	0	4
NTRIR2x	nitrite Reductase (NADH)	3 nadh[c] + 5 h[c] + no2[c] -> 3 nad[c] + 2 h2o[c] + nh4[c]				Oxidative Phosphorylation	0	0	1000	0	4
POX	pyruvate oxidase	pyr[c] + h2o[c] + q8[c] -> co2[c] + ac[c] + q8h2[c]	cg2891	cg2891	poxB	Oxidative Phosphorylation	0	0	1000	0	0	1.2.2.2	KEGG
PPKr	polyphosphate kinase	atp[c] + pi[c] <=> adp[c] + ppi[c]				Oxidative Phosphorylation	1	-1000	1000	0	4	2.7.4.1	KEGG
SPODM	superoxide dismutase	2 o2s[c] + 2 h[c] -> o2[c] + h2o2[c]	cg3237	cg3237	sod	Oxidative Phosphorylation	0	0	0	0	0	1.15.1.1	KEGG
SUCDi	succinate dehydrogenase (irreversible)	succ[c] + q8[c] -> fum[c] + q8h2[c]				Oxidative Phosphorylation	0	0	1000	0	4	1.3.99.1	KEGG
TMAOR1pp	Trimethylamine N-oxide reductase (menaquinol 8)	h[e] + mql8[c] + tmao[e] -> h2o[e] + mqn8[c] + tma[e]				Oxidative Phosphorylation	0	0	1000	0	4
TMAOR2pp	Trimethylamine N-oxide reductase (demethylmenaquinol 8)	h[e] + 2dmmql8[c] + tmao[e] -> h2o[e] + 2dmmq8[c] + tma[e]				Oxidative Phosphorylation	0	0	1000	0	4
TRDR	thioredoxin reductase (NADPH)	h[c] + nadph[c] + trdox[c] -> nadp[c] + trdrd[c]	(cg3422 and cg3299)	cg3422 cg3299	trxB trxB1	Oxidative Phosphorylation	0	0	1000	0	3	1.8.1.9	KEGG		-12.2 ± 2.9	-12.2 ± 2.9
L_LACD2	L-Lactate dehydrogenase (ubiquinone)	lac-L[c] + q8[c] -> pyr[c] + q8h2[c]	cg3227	cg3227	lldA	Oxidative Phosphorylation	0	0	1000	0	2	1.1.2.3
L_LACD3	L-Lactate dehydrogenase (menaquinone)	lac-L[c] + mqn8[c] -> pyr[c] + mql8[c]	cg3227	cg3227	lldA	Oxidative Phosphorylation	0	0	1000	0	2	1.1.2.3
G6PDH2r	glucose 6-phosphate dehydrogenase	nadp[c] + g6p[c] <=> h[c] + nadph[c] + 6pgl[c]	cg1778	cg1778	zwf	Pentose Phosphate Pathway	1	-1000	1000	0	3	1.1.1.49	KEGG		-2.3 ± 2.6	-2.3 ± 2.6
GND	phosphogluconate dehydrogenase	6pgc[c] + nadp[c] -> ru5p-D[c] + co2[c] + nadph[c]	cg1643	cg1643	gnd	Pentose Phosphate Pathway	0	0	1000	0	0	1.1.1.44	KEGG
PGL	6-phosphogluconolactonase	h2o[c] + 6pgl[c] -> h[c] + 6pgc[c]	cg1780	cg1780	devB	Pentose Phosphate Pathway	0	0	1000	0	4	3.1.1.31	KEGG
RPE	ribulose 5-phosphate 3-epimerase	ru5p-D[c] <=> xu5p-D[c]	cg1801	cg1801	rpe	Pentose Phosphate Pathway	1	-1000	1000	0	0	5.1.3.1	KEGG
RPI	ribose-5-phosphate isomerase	r5p[c] <=> ru5p-D[c]	cg2658	cg2658	rpi	Pentose Phosphate Pathway	1	-1000	1000	0	0	5.3.1.6	KEGG		1.9 ± 1.5	1.9 ± 1.5
TALA	transaldolase	g3p[c] + s7p[c] <=> f6p[c] + e4p[c]	cg1776	cg1776	tal	Pentose Phosphate Pathway	1	-1000	1000	0	0	2.2.1.2	KEGG		-0.7 ± 2.8	-0.7 ± 2.8
TKT1	transketolase	xu5p-D[c] + r5p[c] <=> g3p[c] + s7p[c]	cg1774	cg1774	tkt	Pentose Phosphate Pathway	1	-1000	1000	0	0	2.2.1.1	KEGG
TKT2	transketolase	e4p[c] + xu5p-D[c] <=> f6p[c] + g3p[c]	cg1776	cg1776	tal	Pentose Phosphate Pathway	1	-1000	1000	0	0	2.2.1.2	KEGG		-0.7 ± 2.8	-0.7 ± 2.8
ADSL1r	adenylsuccinate lyase	dcamp[c] <=> amp[c] + fum[c]	cg2876	cg2876	purB	Purine and Pyrimidine Biosynthesis	1	-1000	1000	0	4	4.3.2.2	KEGG
ADSL2r	adenylosuccinate lyase	25aics[c] <=> fum[c] + aicar[c]	cg2876	cg2876	purB	Purine and Pyrimidine Biosynthesis	1	-1000	1000	0	4	4.3.2.2	KEGG
ADSS	adenylosuccinate synthase	asp-L[c] + gtp[c] + imp[c] -> 2 h[c] + pi[c] + dcamp[c] + gdp[c]	cg3063	cg3063	purA	Purine and Pyrimidine Biosynthesis	0	0	1000	0	0	6.3.4.4	KEGG		-11.5 ± 4.2	-11.5 ± 4.2
AICART	phosphoribosylaminoimidazolecarboxamide formyltransferase	10fthf[c] + aicar[c] <=> thf[c] + fprica[c]	cg0984	cg0984	purH	Purine and Pyrimidine Biosynthesis	1	-1000	1000	0	0	2.1.2.3	KEGG
AIRC2	phosphoribosylaminoimidazole carboxylase	atp[c] + hco3[c] + air[c] -> h[c] + adp[c] + pi[c] + 5caiz[c]	cg0816	cg0816	purK	Purine and Pyrimidine Biosynthesis	0	0	1000	0	0	6.3.4.18	KEGG		-62.1 ± 12.9	-62.1 ± 12.9
AIRC3	phosphoribosylaminoimidazole carboxylase (mutase rxn)	5aizc[c] <=> 5caiz[c]	cg0820	cg0820	purE	Purine and Pyrimidine Biosynthesis	1	-1000	1000	0	0	5.4.99.18	KEGG
ASPCT	aspartate carbamoyltransferase	asp-L[c] + cbp[c] -> h[c] + pi[c] + cbasp[c]	cg1816	cg1816	pyrB	Purine and Pyrimidine Biosynthesis	0	0	1000	0	0	2.1.3.2	KEGG		-21.3 ± 5.8	-21.3 ± 5.8
CTPS2	CTP synthase (glutamine)	atp[c] + h2o[c] + gln-L[c] + utp[c] -> 2 h[c] + glu-L[c] + adp[c] + pi[c] + ctp[c]	cg1606	cg1606	pyrG	Purine and Pyrimidine Biosynthesis	0	0	1000	0	0	6.3.4.2	KEGG		-29.9 ± 5.1	-29.9 ± 5.1
DHORD2	dihydoorotic acid dehydrogenase (quinone8)	dhor-S[c] + q8[c] -> q8h2[c] + orot[c]	cg1713	cg1713	pyrD	Purine and Pyrimidine Biosynthesis	0	0	1000	0	0	1.3.3.1	KEGG
DHORD5	dihydroorotic acid (menaquinone-8)	dhor-S[c] + mqn8[c] -> mql8[c] + orot[c]	cg1713	cg1713	pyrD	Purine and Pyrimidine Biosynthesis	0	0	1000	0	0		KEGG
DHORTS	dihydroorotase	h2o[c] + dhor-S[c] <=> h[c] + cbasp[c]	cg1816	cg1816	pyrB	Purine and Pyrimidine Biosynthesis	1	-1000	1000	0	0	3.5.2.3	KEGG
GARFT	phosphoribosylglycinamide formyltransferase	10fthf[c] + gar[c] <=> h[c] + thf[c] + fgam[c]	(cg0983 and cg3054)	cg0983 cg3054	purN purT	Purine and Pyrimidine Biosynthesis	1	-1000	1000	0	0	2.1.2.2	KEGG
GART	GAR transformylase-T	atp[c] + for[c] + gar[c] -> h[c] + adp[c] + pi[c] + fgam[c]				Purine and Pyrimidine Biosynthesis	0	0	1000	0	0
GLUPRT	glutamine phosphoribosyldiphosphate amidotransferase	h2o[c] + gln-L[c] + prpp[c] -> glu-L[c] + ppi[c] + pram[c]	cg2857	cg2857	purF	Purine and Pyrimidine Biosynthesis	0	0	1000	0	0	2.4.2.14	KEGG		-71.6 ± 5.1	-71.6 ± 5.1
GMPS2	GMP synthase	atp[c] + h2o[c] + gln-L[c] + xmp[c] -> 2 h[c] + glu-L[c] + amp[c] + ppi[c] + gmp[c]	cg0703	cg0703	guaA	Purine and Pyrimidine Biosynthesis	0	0	1000	0	0	6.3.5.2	KEGG
IMPC	IMP cyclohydrolase	h2o[c] + imp[c] <=> fprica[c]				Purine and Pyrimidine Biosynthesis	1	-1000	1000	0	0	3.5.4.10	KEGG
IMPD	IMP dehydrogenase	nad[c] + h2o[c] + imp[c] -> nadh[c] + h[c] + xmp[c]	(cg0699 and cg0700 and cg2964)	cg0699 cg0700 cg2964	guaB2 guaB3 guaB1	Purine and Pyrimidine Biosynthesis	0	0	1000	0	0	1.1.1.205	KEGG		-22.1 ± 7.4	-22.1 ± 7.4
OMPDC	orotidine-5'-phosphate decarboxylase	h[c] + orot5p[c] -> co2[c] + ump[c]	cg1812	cg1812	pyrF	Purine and Pyrimidine Biosynthesis	0	0	1000	0	0	4.1.1.23	KEGG		-47.0 ± 16.8	-29.9 ± 16.8
ORPT	orotate phosphoribosyltransferase	ppi[c] + orot5p[c] <=> prpp[c] + orot[c]	cg3071	cg3071	pyrE	Purine and Pyrimidine Biosynthesis	1	-1000	1000	0	0	2.4.2.10	KEGG
PRAGSr	phosphoribosylglycinamide synthase	atp[c] + gly[c] + pram[c] <=> h[c] + adp[c] + pi[c] + gar[c]	cg2878	cg2878	purD	Purine and Pyrimidine Biosynthesis	1	-1000	1000	0	0	6.3.4.13	KEGG
PRAIS	phosphoribosylaminoimidazole synthase	atp[c] + fpram[c] -> 2 h[c] + adp[c] + pi[c] + air[c]	cg2856	cg2856	purM	Purine and Pyrimidine Biosynthesis	0	0	1000	0	0	6.3.3.1	KEGG
PRASCSi	phosphoribosylaminoimidazolesuccinocarboxamide synthase	atp[c] + asp-L[c] + 5aizc[c] -> h[c] + adp[c] + pi[c] + 25aics[c]	cg2874	cg2874	purC	Purine and Pyrimidine Biosynthesis	0	0	1000	0	3	6.3.2.6	KEGG		-64.0 ± 10.1	-64.0 ± 10.1
PRFGS	phosphoribosylformylglycinamidine synthase	atp[c] + h2o[c] + gln-L[c] + fgam[c] -> h[c] + glu-L[c] + adp[c] + pi[c] + fpram[c]	(cg2862 and cg2863 and cg2865)	cg2862 cg2863 cg2865	purL purQ purS	Purine and Pyrimidine Biosynthesis	0	0	1000	0	0	6.3.5.3	KEGG
ACALD	acetaldehyde dehydrogenase (acetylating)	nad[c] + acald[c] + coa[c] <=> nadh[c] + accoa[c] + h[c]	cg0387	cg0387	adhE	Pyruvate Metabolism	1	-1000	1000	0	4	1.2.1.10	KEGG		0.1 ± 2.4	-17.0 ± 2.4
ACKr	acetate kinase	atp[c] + ac[c] <=> adp[c] + actp[c]	cg3047	cg3047	ackA	Pyruvate Metabolism	1	-1000	1000	0	0	2.7.2.1	KEGG
ALCD2x	alcohol dehydrogenase (ethanol)	nad[c] + etoh[c] <=> acald[c] + nadh[c] + h[c]	(cg3107 or cg0273)	cg3107 cg0273	adhA	Pyruvate Metabolism	1	-1000	1000	0	4	1.1.1.1	KEGG
FHL	Formate-hydrogen lyase	for[c] + h[c] -> h2[c] + co2[c]	(cg1707 and cg2841 and cg2587)	cg1707 cg2841 cg2587		Pyruvate Metabolism	0	0	0	0	0		KEGG
LDH_D	D-lactate dehydrogenase	nad[c] + lac-D[c] <=> nadh[c] + h[c] + pyr[c]	cg1027	cg1027		Pyruvate Metabolism	1	-1000	1000	0	0	1.1.1.28	KEGG
OAADC	oxaloacetate decarboxylase	h[c] + oaa[c] -> pyr[c] + co2[c]				Pyruvate Metabolism	0	0	1000	0	4	4.1.1.3	KEGG		-34.4 ± 6.2	-17.3 ± 6.2
PTAr	phosphotransacetylase	accoa[c] + pi[c] <=> coa[c] + actp[c]	cg3048	cg3048	pta	Pyruvate Metabolism	1	-1000	1000	0	0	2.3.1.8	KEGG
LDH	L-lactate dehydrogenase	nadh[c] + h[c] + pyr[c] -> nad[c] + lac-L[c]	cg3219	cg3219	ldh	Pyruvate Metabolism	0	0	1000	0	2	1.1.1.27	KEGG		-27.5 ± 0.9	-27.5 ± 0.9
ASAD	aspartate-semialdehyde dehydrogenase	pi[c] + nadp[c] + aspsa[c] <=> h[c] + nadph[c] + 4pasp[c]	cg0307	cg0307	asd	Threonine and Lysine Metabolism	1	-1000	1000	0	0	1.2.1.11	KEGG		2.7 ± 3.3	-14.4 ± 3.3
ASPK	aspartokinase	atp[c] + asp-L[c] <=> adp[c] + 4pasp[c]	cg0306	cg0306	lysC	Threonine and Lysine Metabolism	1	-1000	1000	0	0	2.7.2.4	KEGG
DAPDC	diaminopimelate decarboxylase	h[c] + 26dap-M[c] -> co2[c] + lys-L[c]	(cg1334 and cg2343)	cg1334 cg2343	lysA	Threonine and Lysine Metabolism	0	0	1000	0	0	4.1.1.20	KEGG		-34.4 ± 7.3	-17.3 ± 7.3
DAPDH	diaminopimelate dehydrogenase	2 h[c] + nadph[c] + nh4[c] + thdp[c] -> 26dap-M[c] + nadp[c]	cg2900	cg2900	ddh	Threonine and Lysine Metabolism	0	0	1000	0	0	1.4.1.16	KEGG		-15.1 ± 5.9	-32.2 ± 5.9
DAPE	diaminopimelate epimerase	26dap-LL[c] <=> 26dap-M[c]	cg2129	cg2129	dapF	Threonine and Lysine Metabolism	1	-1000	1000	0	0	5.1.1.7	KEGG		-1.7 ± 5.8	-1.7 ± 5.8
DHDPRy	dihydrodipicolinate reductase (NADPH)	h[c] + nadph[c] + 23dhdp[c] -> nadp[c] + thdp[c]	cg2163	cg2163	dapB	Threonine and Lysine Metabolism	0	0	1000	0	0	1.3.1.26	KEGG		-21.6 ± 7.0	-21.6 ± 7.0
DHDPS	dihydrodipicolinate synthase	pyr[c] + aspsa[c] -> h[c] + 2 h2o[c] + 23dhdp[c]	cg2161	cg2161	dapA	Threonine and Lysine Metabolism	0	0	1000	0	0	4.2.1.52	KEGG		-97.4 ± 11.8	-114.5 ± 11.8
HSDy	homoserine dehydrogenase (NADPH)	nadp[c] + hom-L[c] <=> h[c] + nadph[c] + aspsa[c]	cg1337	cg1337	hom	Threonine and Lysine Metabolism	1	-1000	1000	0	0	1.1.1.3	KEGG
HSK	homoserine kinase	atp[c] + hom-L[c] -> h[c] + adp[c] + phom[c]	(cg1337 and cg1338)	cg1337 cg1338	thrB	Threonine and Lysine Metabolism	0	0	1000	0	0	2.7.1.39	KEGG		-31.1 ± 8.8	-31.1 ± 8.8
SDPDS	succinyl-diaminopimelate desuccinylase	sl26da[c] + h2o[c] -> 26dap-LL[c] + succ[c]	cg1260	cg1260	dapE	Threonine and Lysine Metabolism	0	0	1000	0	0	3.5.1.18	KEGG
SDPTA	succinyldiaminopimelate transaminase	akg[c] + sl26da[c] <=> glu-L[c] + sl2a6o[c]	cg0931	cg0931	dapC	Threonine and Lysine Metabolism	1	-1000	1000	0	3	2.6.1.17	KEGG		0.8 ± 5.8	0.8 ± 5.8
THDPS	tetrahydrodipicolinate succinylase	succoa[c] + h2o[c] + thdp[c] -> coa[c] + sl2a6o[c]	(cg1256 and cg1259)	cg1256 cg1259	dapD dapD2	Threonine and Lysine Metabolism	0	0	1000	0	0		KEGG
THRS	threonine synthase	h2o[c] + phom[c] -> pi[c] + thr-L[c]	cg2437	cg2437	thrC	Threonine and Lysine Metabolism	0	0	1000	0	0	4.2.3.1	KEGG		-45.4 ± 5.5	-28.3 ± 5.5
26DAHtex	meso-2,6-Diaminoheptanedioate transport via diffusion	26dap-M[e] <=> 26dap-M[c]				Transport	1	-1000	1000	0	0
3AMPtex	3AMP transport via diffusion	3amp[e] <=> 3amp[c]				Transport	1	-1000	1000	0	0
3CMPtex	3CMP transport via diffusion	3cmp[e] <=> 3cmp[c]				Transport	1	-1000	1000	0	0
3GMPtex	3GMP transport via diffusion	3gmp[e] <=> 3gmp[c]				Transport	1	-1000	1000	0	0
3UMPtex	3UMP transport via diffusion	3ump[e] <=> 3ump[c]				Transport	1	-1000	1000	0	0
ABUTt2pp	4-aminobutyrate transport in via proton symport	h[e] + 4abut[e] -> h[c] + 4abut[c]	cg1165	cg1165		Transport	0	0	1000	0	0		KEGG
ABUTtex	4-aminobutyrate transport via diffusion	4abut[e] <=> 4abut[c]	cg1165	cg1165		Transport	1	-1000	1000	0	0		KEGG
ACACtex	acetoacetate transport via diffusion	acac[e] <=> acac[c]	(cg0592 or cg0593)	cg0592 cg0593		Transport	1	-1000	1000	0	0		KEGG
ACALDtpp	acetaldehyde reversible transport	acald[e] <=> acald[c]				Transport	1	-1000	1000	0	0
ACGAM1Ptex	N-acetyl-D-glucosamine 1-phosphate transport via diffusion	acgam1p[e] <=> acgam1p[c]				Transport	1	-1000	1000	0	0
ACGAptspp	N-Acetyl-D-glucosamine transport via PEP:Pyr PTS	pep[c] + acgam[e] -> pyr[c] + acgam6p[c]	cg3365	cg3365	rmpC	Transport	0	0	1000	0	4	2.7.1.69	KEGG
ACGAtex	N-Acetyl-D-glucosamine transport via diffusion	acgam[e] <=> acgam[c]				Transport	1	-1000	1000	0	0
ACMANAptspp	N-acetyl-D-mannosamine transport via PTS	pep[c] + acmana[e] -> pyr[c] + acmanap[c]	(cg2117 or cg2121)	cg2117 cg2121	ptsI ptsH	Transport	0	0	1000	0	0	2.7.3.9	KEGG
ACMANAtex	N-acetyl-D-mannosamine transport via diffusion	acmana[e] <=> acmana[c]				Transport	1	-1000	1000	0	0
ACMUMptspp	N-acetylmuramate transport via PEP:Pyr PTS	pep[c] + acmum[e] -> pyr[c] + acmum6p[c]	(cg2117 or cg2121)	cg2117 cg2121	ptsI ptsH	Transport	0	0	1000	0	0	2.7.3.9	KEGG
ACSERtex	O-Acetyl-L-serine transport via diffusion	acser[e] <=> acser[c]				Transport	1	-1000	1000	0	0
ACt2rpp	acetate reversible transport via proton symport	h[e] + ac[e] <=> h[c] + ac[c]	cg0953	cg0953		Transport	1	-1000	1000	0	0		KEGG
ADEt2rpp	adenine transport via proton symport (reversible)	h[e] + ade[e] <=> h[c] + ade[c]				Transport	1	-1000	1000	0	0
ADNt2rpp	adenosine transport in via proton symport, reversible	h[e] + adn[e] <=> h[c] + adn[c]				Transport	1	-1000	1000	0	0
ADOCBLabcpp	Adenosylcobalamin transport via ABC system	atp[c] + h2o[c] + adocbl[e] -> pi[c] + adp[c] + adocbl[c] + h[c]	(cg0590 or cg0591 or cg0768 or cg0769 or cg0770)	cg0590 cg0591 cg0768 cg0769 cg0770		Transport	0	0	1000	0	0		KEGG
AKGt2rpp	2-oxoglutarate reversible transport via symport	h[e] + akg[e] <=> h[c] + akg[c]				Transport	1	-1000	1000	0	0
ALAabcpp	L-alanine transport via ABC system	atp[c] + h2o[c] + ala-L[e] -> ala-L[c] + h[c] + adp[c] + pi[c]	(cg0555 or cg0254 or cg1065 or cg3412 or cg3413)	cg0555 cg0254 cg1065 cg3412 cg3413		Transport	0	0	1000	0	0		KEGG
ALAALAabcpp	D-alanyl-D-alanine (DalaDala) transport via ABC system	atp[c] + h2o[c] + alaala[e] -> h[c] + adp[c] + pi[c] + alaala[c]				Transport	0	0	1000	0	0
ALAALAtex	D-alanyl-D-alanine (DalaDala) transport via diffusion	alaala[e] <=> alaala[c]				Transport	1	-1000	1000	0	0
ALAtex	L-alanine transport via diffusion	ala-L[e] <=> ala-L[c]				Transport	1	-1000	1000	0	0
AMPtex	AMP transport via diffusion	amp[e] <=> amp[c]				Transport	1	-1000	1000	0	0
ARBabcpp	L-arabinose transport via ABC system	atp[c] + h2o[c] + arab-L[e] -> h[c] + adp[c] + pi[c] + arab-L[c]	(cg0346 and cg0487)	cg0346 cg0487	aftA aftB	Transport	0	0	1000	0	0		KEGG
ARBt2rpp	L-arabinose transport via proton symport	h[e] + arab-L[e] <=> h[c] + arab-L[c]	cg1412	cg1412		Transport	1	-1000	1000	0	0		KEGG
ARBt3ipp	L-arabinose transport via proton antiport	h[e] + arab-L[c] -> h[c] + arab-L[e]	cg1412	cg1412		Transport	0	0	1000	0	0		KEGG
ARBTptspp	arbutin transport via PEP:Pyr PTS	pep[c] + arbt[e] -> pyr[c] + arbt6p[c]	cg2715	cg2715		Transport	0	0	1000	0	0		KEGG
ARGabcpp	L-arginine transport via ABC system	atp[c] + h2o[c] + arg-L[e] -> h[c] + adp[c] + pi[c] + arg-L[c]				Transport	0	0	1000	0	0
ARGORNt7pp	arginine/ornithine antiporter	orn[c] + arg-L[e] <=> arg-L[c] + orn[e]	cg1105	cg1105	lysI	Transport	1	-1000	1000	0	0		KEGG
ARGt3pp	L-arginine transport out via proton antiport	h[e] + arg-L[c] -> h[c] + arg-L[e]				Transport	0	0	1000	0	0
ASCBptspp	L-ascorbate transport via PEP:Pyr PTS	pep[c] + ascb-L[e] -> pyr[c] + ascb6p[c]	cg2715	cg2715		Transport	0	0	1000	0	0		KEGG
ASNabcpp	L-asparagine transport via ABC system	atp[c] + h2o[c] + asn-L[e] -> h[c] + adp[c] + pi[c] + asn-L[c]				Transport	0	0	1000	0	0
ASNt2rpp	L-asparagine reversible transport via proton symport	h[e] + asn-L[e] <=> h[c] + asn-L[c]				Transport	1	-1000	1000	0	0
ASPabcpp	L-aspartate transport via ABC system	atp[c] + h2o[c] + asp-L[e] -> h[c] + adp[c] + pi[c] + asp-L[c]				Transport	0	0	1000	0	0
ASPt2pp	L-aspartate transport in via proton symport	h[e] + asp-L[e] -> h[c] + asp-L[c]				Transport	0	0	1000	0	0
ASPt2rpp	L-aspartate transport in via proton symport reversible	h[e] + asp-L[e] <=> h[c] + asp-L[c]				Transport	1	0	1000	0	0
BALAt2pp	beta-alanine transport in via proton symport	h[e] + ala-B[e] -> h[c] + ala-B[c]				Transport	0	0	1000	0	0
BALAtex	beta-alanine transport via diffusion	ala-B[e] <=> ala-B[c]				Transport	1	-1000	1000	0	0
BCCPE	biotin-carboxyl-carrier-protein:carbon-dioxide ligase (ADP-forming)	atp[c] + hco3[c] + bccp[e] <=> adp[c] + pi[c] + h[c] + btnco2[c]				Transport	1	-1000	1000	0	0
CGLYabcpp	L-Cysteinylglycine (Cys-Gly) transport via ABC system	atp[c] + h2o[c] + cgly[e] -> h[c] + adp[c] + pi[c] + cgly[c]				Transport	0	0	1000	0	0
CGLYtex	L-Cysteinylglycine transport via diffusion	cgly[e] <=> cgly[c]				Transport	1	-1000	1000	0	0
CHTBSptspp	chitobiose transport via PEP:Pyr PTS	pep[c] + chtbs[e] -> pyr[c] + chtbs6p[c]	cg2117	cg2117		Transport	0	0	1000	0	0		KEGG
CITt3pp	citrate transport out via proton antiport	cit[c] + h[e] -> h[c] + cit[e]				Transport	0	0	1000	0	0
CITt7pp	Citrate transport via succinate antiport	succ[c] + cit[e] -> cit[c] + succ[e]	cg0088	cg0088		Transport	0	0	1000	0	4		KEGG
CITtex	citrate transport via diffusion	cit[e] <=> cit[c]				Transport	1	-1000	1000	0	0
CLt3_2pp	chloride transport out via proton antiport (2:1)	h[c] + 2 cl[e] -> h[c] + 2 cl[c]				Transport	0	0	1000	0	0
CRNabcpp	L-carnitine transport via ABC system	atp[c] + h2o[c] + crn[e] -> h[c] + adp[c] + pi[c] + crn[c]				Transport	0	0	1000	0	0
CRNDabcpp	D-carnitine transport via ABC system	atp[c] + h2o[c] + crn-D[e] -> h[c] + adp[c] + pi[c] + crn-D[c]				Transport	0	0	1000	0	0
CRNDt2rpp	D-carnitine outward transport (H+ antiport)	h[e] + crn-D[e] <=> h[c] + crn-D[c]				Transport	1	-1000	1000	0	0
CRNt2rpp	L-carnitine outward transport (H+ antiport)	h[e] + crn[e] <=> h[c] + crn[c]				Transport	1	-1000	1000	0	0
CRNt8pp	L-carnitine/D-carnitine antiporter	crn[e] + crn-D[c] -> crn[c] + crn-D[e]				Transport	0	0	1000	0	0
CTBTabcpp	crotonobetaine transport via ABC system	atp[c] + h2o[c] + ctbt[e] -> h[c] + adp[c] + pi[c] + ctbt[c]				Transport	0	0	1000	0	0
CTBTt2rpp	cronobetaine outward transport (H+ antiport)	h[e] + ctbt[e] <=> h[c] + ctbt[c]	cg3395	cg3395	proP	Transport	1	-1000	1000	0	0		KEGG
CUt3	copper transport out via proton antiport	cu[c] + h[e] -> cu[e] + h[c]	(cg3281 or cg0771)	cg3281 cg0771		Transport	0	0	1000	0	3		KEGG
CUtex	copper (Cu+1) transport via diffusion	cu[e] <=> cu[c]				Transport	1	-1000	1000	0	0
CYANtex	Cyanide transport via diffusion	cyan[e] <=> cyan[c]				Transport	1	-1000	1000	0	0
CYSabc2pp	L-cysteine export via ABC system	atp[c] + h2o[c] + cys-L[c] -> h[c] + adp[c] + pi[c] + cys-L[e]				Transport	0	0	1000	0	4
CYSabcpp	L-cysteine uptake via ABC system	atp[c] + h2o[c] + cys-L[e] -> h[c] + adp[c] + pi[c] + cys-L[c]				Transport	0	0	1000	0	0
CYStpp	L-cysteine export via facilitated transport	cys-L[c] -> cys-L[e]				Transport	0	0	1000	0	3
CYTDt2pp	cytidine transport in via proton symport	h[e] + cytd[e] -> h[c] + cytd[c]				Transport	0	0	1000	0	0
CYTDt2rpp	cytidine transport in via proton symport, reversible	h[e] + cytd[e] <=> h[c] + cytd[c]				Transport	1	-1000	1000	0	0
DADNtex	deoxyadenosine transport via diffusion	dad-2[e] <=> dad-2[c]				Transport	1	-1000	1000	0	0
DALAt2pp	D-alanine transport in via proton symport	h[e] + ala-D[e] -> ala-D[c] + h[c]	cg0555	cg0555		Transport	0	0	1000	0	0		KEGG
DALAtex	D-Alanine transport via diffusion	ala-D[e] <=> ala-D[c]				Transport	1	-1000	1000	0	0
DAMPtex	dAMP transport via diffusion	damp[e] <=> damp[c]				Transport	1	-1000	1000	0	0
DAPabcpp	M-diaminopimelic acid ABC transport	atp[c] + h2o[c] + 26dap-M[e] -> h[c] + adp[c] + 26dap-M[c] + pi[c]				Transport	0	0	1000	0	0
DCMPtex	dCMP transport via diffusion	dcmp[e] <=> dcmp[c]				Transport	1	-1000	1000	0	0
DCYTtex	deoxycytidine transport via diffusion	dcyt[e] <=> dcyt[c]				Transport	1	-1000	1000	0	0
DGMPtex	dGMP transport via diffusion	dgmp[e] <=> dgmp[c]				Transport	1	-1000	1000	0	0
DGSNtex	deoxyguanosine transport via diffusion	dgsn[e] <=> dgsn[c]				Transport	1	-1000	1000	0	0
DHAtpp	Dihydroxyacetone transport via facilitated diffusion	dha[e] <=> dha[c]				Transport	1	-1000	1000	0	0
DIMPtex	dIMP transport via diffusion	dimp[e] <=> dimp[c]				Transport	1	-1000	1000	0	0
DINStex	deoxyinosine transport via diffusion	din[e] <=> din[c]				Transport	1	-1000	1000	0	0
D-LACt2pp	D-lactate transport via proton symport	h[e] + lac-D[e] <=> h[c] + lac-D[c]				Transport	1	-1000	1000	0	0
DMSOtex	Dimethyl sulfoxide transport via diffusion	dmso[e] <=> dmso[c]				Transport	1	-1000	1000	0	0
DMStex	Dimethyl sulfide transport via diffusion	dms[e] <=> dms[c]				Transport	1	-1000	1000	0	0
DSERt2pp	D-serine transport in via proton symport	ser-D[e] + h[e] -> ser-D[c] + h[c]	cg0555	cg0555		Transport	0	0	1000	0	0		KEGG
DTMPtex	dTMP transport via diffusion	dtmp[e] <=> dtmp[c]				Transport	1	-1000	1000	0	0
DUMPtex	dUMP transport via diffusion	dump[e] <=> dump[c]				Transport	1	-1000	1000	0	0
DURIt2pp	deoxyuridine transport in via proton symport	h[e] + duri[e] -> h[c] + duri[c]				Transport	0	0	1000	0	0
DURItex	deoxyuridine transport via diffusion	duri[e] <=> duri[c]				Transport	1	-1000	1000	0	0
ETHAtex	ethanolamine transport via diffusion (extracellular)	etha[e] <=> etha[c]				Transport	1	-1000	1000	0	0
ETOHtrpp	ethanol reversible transport via diffusion	etoh[e] <=> etoh[c]				Transport	1	-1000	1000	0	0
EX_biomass	EX_biomass	biomass[c] ->				Transport	0	0	1000	0	0
EX_BIOTIN	EX_BIOTIN	btn[e] <=>				Transport	1	-1000	1000	0	0
EX_cl	EX_cl	cl[e] <=>				Transport	1	-1000	1000	0	0
F6Pt6_2pp	Fructose-6-phosphate transport via phosphate antiport	2 pi[c] + f6p[e] -> f6p[c] + 2 pi[e]				Transport	0	0	1000	0	0
F6Ptex	fructose 6-phosphate transport via diffusion	f6p[e] <=> f6p[c]				Transport	1	-1000	1000	0	0
FE3DHBZStonex	ferric 2,3-dihydroxybenzoylserine transport via ton system (extracellular)	h[e] + fe3dhbzs[c] -> h[c] + fe3dhbzs[e]	cg0089	cg0089		Transport	0	0	1000	0	0		KEGG
FE3tex	iron (III) transport via diffusion	fe3[e] <=> fe3[c]				Transport	1	-1000	1000	0	0
FRUpts2pp	Fructose transport via PEP:Pyr PTS (f6p generating)	pep[c] + fru[e] -> pyr[c] + f6p[c]	cg2117	cg2117		Transport	0	0	1000	0	0		KEGG
FRUtex	D-fructose transport via diffusion	fru[e] <=> fru[c]				Transport	1	-1000	1000	0	0
FRUURt2rpp	D-fructuronate transport via proton symport, reversible	h[e] + fruur[e] <=> h[c] + fruur[c]	cg3216	cg3216	gntP	Transport	1	-1000	1000	0	0		KEGG
FUMt2_2pp	Fumarate transport via proton symport (2 H)	2 h[e] + fum[e] -> 2 h[c] + fum[c]	cg2870	cg2870	dctA	Transport	0	0	1000	0	0		KEGG
FUMt2_3pp	Fumarate transport via proton symport (3 H)	3 h[e] + fum[e] -> 3 h[c] + fum[c]				Transport	0	0	1000	0	0
FUMtex	Fumarate transport via diffusion	fum[e] <=> fum[c]				Transport	1	-1000	1000	0	0
G1Ptex	D-glucose 1-phosphate transport via diffusion	g1p[e] <=> g1p[c]				Transport	1	-1000	1000	0	0
G3PCabcpp	sn-glycerol-3-phosphocholine transport via ABC system	atp[c] + h2o[c] + g3pc[e] -> pi[c] + adp[c] + g3pc[c] + h[c]	(cg1568 and cg1569 and cg1570 and cg1571)	cg1568 cg1569 cg1570 cg1571	ugpA ugpE ugpB ugpC	Transport	0	0	1000	0	0		KEGG
G3PEabcpp	sn-glycerol-3-phosphoethanolamine transport via ABC system	atp[c] + h2o[c] + g3pe[e] -> g3pe[c] + pi[c] + adp[c] + h[c]	(cg1568 and cg1569 and cg1570 and cg1571)	cg1568 cg1569 cg1570 cg1571	ugpA ugpE ugpB ugpC	Transport	0	0	1000	0	0		KEGG
G3PEtex	glycero-3-phosphoethanolamine transport via diffusion	g3pe[e] <=> g3pe[c]				Transport	1	-1000	1000	0	0
G3PGabcpp	sn-glycerol-3-phosphoglycerol transport via ABC system	atp[c] + h2o[c] + g3pg[e] -> h[c] + adp[c] + pi[c] + g3pg[c]	(cg1568 and cg1569 and cg1570 and cg1571)	cg1568 cg1569 cg1570 cg1571	ugpA ugpE ugpB ugpC	Transport	0	0	1000	0	0		KEGG
G3PGtex	glycerophoglycerol transport via diffusion	g3pg[e] <=> g3pg[c]				Transport	1	-1000	1000	0	0
G3PIabcpp	sn-glycerol-3-phosphoethanolamine transport via ABC system	atp[c] + h2o[c] + g3pi[e] -> g3pi[c] + pi[c] + adp[c] + h[c]	(cg1568 and cg1569 and cg1570 and cg1571)	cg1568 cg1569 cg1570 cg1571	ugpA ugpE ugpB ugpC	Transport	0	0	1000	0	0		KEGG
G3PItex	glycero-3-phospho-1-inositol transport via diffusion	g3pi[e] <=> g3pi[c]				Transport	1	-1000	1000	0	0
G3PSabcpp	sn-glycerol-3-phosphoserine transport via ABC system	atp[c] + h2o[c] + g3ps[e] -> h[c] + adp[c] + pi[c] + g3ps[c]	(cg1568 and cg1569 and cg1570 and cg1571)	cg1568 cg1569 cg1570 cg1571	ugpA ugpE ugpB ugpC	Transport	0	0	1000	0	0		KEGG
G3PStex	glycerophosphserine transport via diffusion	g3ps[e] <=> g3ps[c]				Transport	1	-1000	1000	0	0
G6Pt6_2pp	Glucose-6-phosphate transport via phosphate antiport	2 pi[c] + g6p[e] -> g6p[c] + 2 pi[e]				Transport	0	0	1000	0	0
G6Ptex	glucose 6-phosphate transport via diffusion	g6p[e] <=> g6p[c]				Transport	1	-1000	1000	0	0
GAL1Ptex	D-galactose 1-phosphate transport via diffusion	gal1p[e] <=> gal1p[c]				Transport	1	-1000	1000	0	0
GALTptspp	Galactitol transport via PEP:Pyr PTS	pep[c] + galt[e] -> pyr[c] + galt1p[c]	cg2117	cg2117		Transport	0	0	1000	0	0		KEGG
GAM6Pt6_2pp	D-Glucosamine 6-phosphate transport via phosphate antiport	2 pi[c] + gam6p[e] -> gam6p[c] + 2 pi[e]				Transport	0	0	1000	0	0
GAMAN6Ptex	D-glucosamine 6-phosphate transport via diffusion	gam6p[e] <=> gam6p[c]				Transport	1	-1000	1000	0	0
GAMptspp	D-glucosamine transport via PEP:Pyr PTS	pep[c] + gam[e] -> pyr[c] + gam6p[c]	cg2117	cg2117		Transport	0	0	1000	0	0		KEGG
GAMtex	D-glucosamine transport via diffusion	gam[e] <=> gam[c]				Transport	1	-1000	1000	0	0
GLCabcpp	D-glucose transport via ABC system	atp[c] + h2o[c] + glc-D[e] -> h[c] + adp[c] + pi[c] + glc-D[c]	(cg0045 or cg0046 or cg2120)	cg0045 cg0046 cg2120		Transport	0	0	1000	0	4		KEGG
GLCNt2rpp	D-gluconate transport via proton symport, reversible	h[e] + glcn[e] <=> h[c] + glcn[c]				Transport	1	-1000	1000	0	0
GLCptspp	D-glucose transport via PEP:Pyr PTS	pep[c] + glc-D[e] -> pyr[c] + g6p[c]	cg3365	cg3365	rmpC	Transport	0	0	1000	0	4	2.7.1.69	KEGG
GLCUR1Ptex	D-glucuronate 1-phosphate transport via diffusion	glcur1p[e] <=> glcur1p[c]				Transport	1	-1000	1000	0	0
GLCURt2rpp	D-glucuronate transport via proton symport, reversible	h[e] + glcur[e] <=> h[c] + glcur[c]				Transport	1	-1000	1000	0	0
GLNabcpp	L-glutamine transport via ABC system	atp[c] + h2o[c] + gln-L[e] -> h[c] + adp[c] + pi[c] + gln-L[c]				Transport	0	0	1000	0	0
GLNt2rpp	L-gln reversible transport via proton symport	h[e] + gln-L[e] <=> h[c] + gln-L[c]				Transport	1	-1000	1000	0	0
GLUabcpp	L-glutamate transport via ABC system	atp[c] + h2o[c] + glu-L[e] -> h[c] + glu-L[c] + adp[c] + pi[c]	(cg2136 or cg2137 or cg2138 or cg2139)	cg2136 cg2137 cg2138 cg2139	gluA gluB gluC gluD	Transport	0	0	1000	0	0		KEGG
GLUt4pp	Na+/glutamate symport	glu-L[e] + na1[e] -> glu-L[c] + na1[c]				Transport	0	0	1000	0	0
GLUtex	L-glutamate transport via diffusion	glu-L[e] <=> glu-L[c]				Transport	1	-1000	1000	0	0
GLYALDtpp	Glyceraldehyde facilitated diffusion	glyald[e] <=> glyald[c]				Transport	1	-1000	1000	0	4
GLYBabcpp	Glycine betaine transport via ABC system	atp[c] + h2o[c] + glyb[e] -> pi[c] + adp[c] + glyb[c] + h[c]	(cg1016 or cg2539)	cg1016 cg2539	betP ectP	Transport	0	0	1000	0	0		KEGG
GLYBt2pp	Glycine betaine transport via proton symport	glyb[e] + h[e] -> glyb[c] + h[c]	(cg0555 or cg0254 or cg1065 or cg3412 or cg3413)	cg0555 cg0254 cg1065 cg3412 cg3413		Transport	0	0	1000	0	0		KEGG
GLYC2Pabcpp	sn-Glycerol 2-phosphate transport via ABC system	atp[c] + h2o[c] + glyc2p[e] -> glyc2p[c] + pi[c] + adp[c] + h[c]	(cg1568 and cg1569 and cg1570 and cg1571)	cg1568 cg1569 cg1570 cg1571	ugpA ugpE ugpB ugpC	Transport	0	0	1000	0	0		KEGG
GLYC3Pabcpp	sn-Glycerol 3-phosphate transport via ABC system	atp[c] + h2o[c] + glyc3p[e] -> h[c] + adp[c] + pi[c] + glyc3p[c]	(cg1568 and cg1569 and cg1570 and cg1571)	cg1568 cg1569 cg1570 cg1571	ugpA ugpE ugpB ugpC	Transport	0	0	1000	0	0		KEGG
GLYC3Pt6pp	Glycerol-3-phosphate : phosphate antiporter	pi[c] + glyc3p[e] -> glyc3p[c] + pi[e]				Transport	0	0	1000	0	0
GLYC3Ptex	Glycerol-3-phosphate transport via diffusion	glyc3p[e] <=> glyc3p[c]				Transport	1	-1000	1000	0	0
GLYCAt2rpp	D-glycerate transport via proton symport, reversible	h[e] + glyc-R[e] <=> h[c] + glyc-R[c]				Transport	1	-1000	1000	0	3
GLYCtpp	glycerol transport via channel	glyc[c] <=> glyc[e]				Transport	1	-1000	1000	0	0
GLYtex	Glycine transport via diffusion	gly[e] <=> gly[c]				Transport	1	-1000	1000	0	0
GMPtex	GMP transport via diffusion	gmp[e] <=> gmp[c]				Transport	1	-1000	1000	0	0
GSNt2pp	guanosine transport in via proton symport	h[e] + gsn[e] -> h[c] + gsn[c]				Transport	0	0	1000	0	0
GSNtex	guanosine transport via diffusion	gsn[e] <=> gsn[c]				Transport	1	-1000	1000	0	0
GTHRDabc2pp	glutathione export via ABC system	atp[c] + h2o[c] + gthrd[c] -> h[c] + adp[c] + pi[c] + gthrd[e]	(cg1298 and cg1299)	cg1298 cg1299	cycD cycE	Transport	0	0	1000	0	0		KEGG
GTHRDabcpp	Reduced glutathione via ABC system	atp[c] + h2o[c] + gthrd[e] -> h[c] + adp[c] + pi[c] + gthrd[c]				Transport	0	0	1000	0	0
GTHRDtex	glutathione transport via diffusion	gthrd[e] <=> gthrd[c]				Transport	1	-1000	1000	0	0
GUAt2pp	guanine transport in via proton symport	h[e] + gua[e] -> h[c] + gua[c]				Transport	0	0	1000	0	0
GUAtpp	Guanine transport via diffusion	gua[e] <=> gua[c]				Transport	1	-1000	1000	0	0
H2Otpp	H2O transport via diffusion	h2o[e] <=> h2o[c]				Transport	1	-1000	1000	0	3
H2St1pp	h2s transport	h2s[c] -> h2s[e]				Transport	0	0	1000	0	0
H2Stex	h2s transport via diffusion	h2s[e] <=> h2s[c]				Transport	1	-1000	1000	0	0
H2tpp	hydrogen transport diffusion	h2[e] <=> h2[c]				Transport	1	-1000	1000	0	0
HISabcpp	L-histidine transport via ABC system	atp[c] + h2o[c] + his-L[e] -> h[c] + adp[c] + pi[c] + his-L[c]				Transport	0	0	1000	0	0
HISt2rpp	L-histidine reversible transport via proton symport	h[e] + his-L[e] <=> h[c] + his-L[c]				Transport	1	-1000	1000	0	4
HOMt2pp	L-homoserineserine efflux via proton symport	hom-L[c] + h[e] -> h[c] + hom-L[e]				Transport	0	0	1000	0	0
HOMtex	L-homoserine transport via diffusion	hom-L[e] <=> hom-L[c]				Transport	1	-1000	1000	0	0
HYXNtpp	Hypoxanthine transport	hxan[e] <=> hxan[c]				Transport	1	-1000	1000	0	0
ILEabcpp	L-isoleucine transport via ABC system	atp[c] + h2o[c] + ile-L[e] -> h[c] + adp[c] + pi[c] + ile-L[c]	(cg2468 or cg2340)	cg2468 cg2340		Transport	0	0	1000	0	0		KEGG
ILEt2rpp	L-isoleucine reversible transport via proton symport	h[e] + ile-L[e] <=> h[c] + ile-L[c]	(cg2468 or cg2340)	cg2468 cg2340		Transport	1	-1000	1000	0	0		KEGG
INDOLEt2pp	Indole transport via proton symport, irreversible	h[c] + indole[c] -> h[e] + indole[e]				Transport	0	0	1000	0	0
INDOLEt2rpp	Indole transport via proton symport, reversible	h[e] + indole[e] <=> h[c] + indole[c]				Transport	1	-1000	1000	0	0
INSt2pp	inosine transport in via proton symport	h[e] + ins[e] -> h[c] + ins[c]				Transport	0	0	1000	0	0
INSt2rpp	inosine transport in via proton symport, reversible	h[e] + ins[e] <=> h[c] + ins[c]				Transport	1	-1000	1000	0	0
LEUabcpp	L-leucine transport via ABC system	atp[c] + h2o[c] + leu-L[e] -> h[c] + adp[c] + pi[c] + leu-L[c]	(cg2468 or cg2340)	cg2468 cg2340		Transport	0	0	1000	0	0		KEGG
LEUt2rpp	L-leucine reversible transport via proton symport	h[e] + leu-L[e] <=> h[c] + leu-L[c]	(cg0314 or cg0315 or cg2537)	cg0314 cg0315 cg2537	brnQ	Transport	1	-1000	1000	0	0		KEGG
L-LACt2rpp	L-lactate reversible transport via proton symport	h[e] + lac-L[e] <=> h[c] + lac-L[c]				Transport	1	-1000	1000	0	0
LYSabcpp	L-lysine transport via ABC system	atp[c] + h2o[c] + lys-L[e] -> h[c] + adp[c] + pi[c] + lys-L[c]	cg1424	cg1424	lysE	Transport	0	0	1000	0	0		KEGG
LYSt2pp	L-lysine transport in via proton symport	h[e] + lys-L[e] -> h[c] + lys-L[c]	cg1105	cg1105	lysI	Transport	0	-1000	1000	0	3		KEGG
LYSt3pp	L-lysine transport out via proton antiport	h[e] + lys-L[c] -> h[c] + lys-L[e]				Transport	0	0	1000	0	3
MALt3pp	L-malate transport out via proton antiport	h[e] + mal-L[c] -> h[c] + mal-L[e]				Transport	0	0	1000	0	0
MALTabcpp	maltose transport via ABC system	atp[c] + h2o[c] + malt[e] -> h[c] + adp[c] + pi[c] + malt[c]	cg2705	cg2705	amyE	Transport	0	0	1000	0	0		KEGG
MALTptspp	maltose transport via PEP:Pyr PTS	pep[c] + malt[e] -> pyr[c] + malt6p[c]	cg2117	cg2117		Transport	0	0	1000	0	0		KEGG
MAN6Pt6_2pp	Mannose-6-phosphate transport via phosphate antiport	2 pi[c] + man6p[e] -> man6p[c] + 2 pi[e]				Transport	0	0	1000	0	0
MANptspp	D-mannose transport via PEP:Pyr PTS	pep[c] + man[e] -> pyr[c] + man6p[c]	(cg3365 or cg1537)	cg3365 cg1537	rmpC ptsM	Transport	0	0	1000	0	0	2.7.1.69	KEGG
METabcpp	L-methionine transport via ABC system	atp[c] + h2o[c] + met-L[e] -> h[c] + adp[c] + pi[c] + met-L[c]	(cg0735 or cg0736 or cg0737)	cg0735 cg0736 cg0737	metN	Transport	0	0	1000	0	0		KEGG
METt2rpp	L-met reversible transport via proton symport	h[e] + met-L[e] <=> h[c] + met-L[c]				Transport	1	-1000	1000	0	0
MNLptspp	mannitol transport via PEP:Pyr PTS	pep[c] + mnl[e] -> pyr[c] + mnl1p[c]	cg3365	cg3365	rmpC	Transport	0	0	1000	0	0	2.7.1.69	KEGG
MNt2pp	manganese (Mn+2) transport in via proton symport	h[e] + mn2[e] -> h[c] + mn2[c]	(cg1660 or cg2913)	cg1660 cg2913	mntP	Transport	0	0	1000	0	0		KEGG
NACtpp	Nicotinic acid uptake	nac[e] -> nac[c]				Transport	0	0	1000	0	0
NAtex	sodium transport via diffusion	na1[e] <=> na1[c]				Transport	1	-1000	1000	0	0
NMNt7pp	NMN transport via NMN glycohydrolase	h2o[c] + nmn[e] -> h[c] + r5p[c] + ncam[c]				Transport	0	0	1000	0	0	3.2.2.14	KEGG		-38.3 ± 9.9	-21.2 ± 9.9
NO3tex	nitrate transport via diffusion	no3[e] <=> no3[c]	(cg1438 or cg1440 or cg1441 or cg1454)	cg1438 cg1440 cg1441 cg1454		Transport	1	-1000	1000	0	0		KEGG
NOtex	nitric oxide transport via diffusion	no[e] <=> no[c]				Transport	1	-1000	1000	0	0
O2Stex	superoxide anion transport via diffusion	o2s[e] <=> o2s[c]				Transport	1	-1000	1000	0	0
ORNabcpp	ornithine transport via ABC system	atp[c] + h2o[c] + orn[e] -> h[c] + adp[c] + pi[c] + orn[c]				Transport	0	0	1000	0	0
OROTt2_2pp	Orotate transport via proton symport (2 H)	2 h[e] + orot[e] -> 2 h[c] + orot[c]				Transport	0	0	1000	0	0
PA120abcpp	phosphatidate transport via ABC system (n-C12:0)	pa120[c] + atp[c] + h2o[c] -> pi[c] + adp[c] + h[c] + pa120[e]	(cg1377 or cg1379 or cg1380 or cg1649 or cg1650 or cg1651)	cg1377 cg1379 cg1380 cg1649 cg1650 cg1651		Transport	0	0	1000	0	0		KEGG
PA140abcpp	phosphatidate transport via ABC system (n-C14:0)	pa140[c] + atp[c] + h2o[c] -> pi[c] + adp[c] + h[c] + pa140[e]	(cg1377 or cg1379 or cg1380 or cg1649 or cg1650 or cg1651)	cg1377 cg1379 cg1380 cg1649 cg1650 cg1651		Transport	0	0	1000	0	0		KEGG
PA141abcpp	phosphatidate transport via ABC system (n-C14:1)	pa141[c] + atp[c] + h2o[c] -> pi[c] + adp[c] + h[c] + pa141[e]	(cg1377 or cg1379 or cg1380 or cg1649 or cg1650 or cg1651)	cg1377 cg1379 cg1380 cg1649 cg1650 cg1651		Transport	0	0	1000	0	0		KEGG
PA160abcpp	phosphatidate transport via ABC system (n-C16:0)	pa160[c] + atp[c] + h2o[c] -> pi[c] + adp[c] + h[c] + pa160[e]	(cg1377 or cg1379 or cg1380 or cg1649 or cg1650 or cg1651)	cg1377 cg1379 cg1380 cg1649 cg1650 cg1651		Transport	0	0	1000	0	0		KEGG
PA161abcpp	phosphatidate transport via ABC system (n-C16:1)	atp[c] + pa161[c] + h2o[c] -> pi[c] + adp[c] + h[c] + pa161[e]	(cg1377 or cg1379 or cg1380 or cg1649 or cg1650 or cg1651)	cg1377 cg1379 cg1380 cg1649 cg1650 cg1651		Transport	0	0	1000	0	0		KEGG
PA180abcpp	phosphatidate transport via ABC system (n-C18:0)	atp[c] + pa180[c] + h2o[c] -> pi[c] + adp[c] + h[c] + pa180[e]	(cg1377 or cg1379 or cg1380 or cg1649 or cg1650 or cg1651)	cg1377 cg1379 cg1380 cg1649 cg1650 cg1651		Transport	0	0	1000	0	0		KEGG
PA181abcpp	phosphatidate transport via ABC system (n-C18:1)	pa181[c] + atp[c] + h2o[c] -> pi[c] + adp[c] + h[c] + pa181[e]	(cg1377 or cg1379 or cg1380 or cg1649 or cg1650 or cg1651)	cg1377 cg1379 cg1380 cg1649 cg1650 cg1651		Transport	0	0	1000	0	0		KEGG
PGP120abcpp	phosphatidylglycerophosphate transport via ABC system (n-C12:0)	atp[c] + pgp120[c] + h2o[c] -> pi[c] + adp[c] + h[c] + pgp120[e]	(cg1377 or cg1379 or cg1380 or cg1649 or cg1650 or cg1651)	cg1377 cg1379 cg1380 cg1649 cg1650 cg1651		Transport	0	0	1000	0	0		KEGG
PGP140abcpp	phosphatidylglycerophosphate transport via ABC system (n-C14:0)	pgp140[c] + atp[c] + h2o[c] -> pi[c] + adp[c] + h[c] + pgp140[e]	(cg1377 or cg1379 or cg1380 or cg1649 or cg1650 or cg1651)	cg1377 cg1379 cg1380 cg1649 cg1650 cg1651		Transport	0	0	1000	0	0		KEGG
PGP141abcpp	phosphatidylglycerophosphate transport via ABC system (n-C14:1)	pgp141[c] + atp[c] + h2o[c] -> pi[c] + adp[c] + h[c] + pgp141[e]	(cg1377 or cg1379 or cg1380 or cg1649 or cg1650 or cg1651)	cg1377 cg1379 cg1380 cg1649 cg1650 cg1651		Transport	0	0	1000	0	0		KEGG
PGP160abcpp	phosphatidylglycerophosphate transport via ABC system (n-C16:0)	pgp160[c] + atp[c] + h2o[c] -> pi[c] + adp[c] + h[c] + pgp160[e]	(cg1377 or cg1379 or cg1380 or cg1649 or cg1650 or cg1651)	cg1377 cg1379 cg1380 cg1649 cg1650 cg1651		Transport	0	0	1000	0	0		KEGG
PGP161abcpp	phosphatidylglycerophosphate transport via ABC system (n-C16:1)	pgp161[c] + atp[c] + h2o[c] -> pi[c] + adp[c] + h[c] + pgp161[e]	(cg1377 or cg1379 or cg1380 or cg1649 or cg1650 or cg1651)	cg1377 cg1379 cg1380 cg1649 cg1650 cg1651		Transport	0	0	1000	0	0		KEGG
PGP180abcpp	phosphatidylglycerophosphate transport via ABC system (n-C18:0)	pgp180[c] + atp[c] + h2o[c] -> pi[c] + adp[c] + h[c] + pgp180[e]	(cg1377 or cg1379 or cg1380 or cg1649 or cg1650 or cg1651)	cg1377 cg1379 cg1380 cg1649 cg1650 cg1651		Transport	0	0	1000	0	0		KEGG
PGP181abcpp	phosphatidylglycerophosphate transport via ABC system (n-C18:1)	pgp181[c] + atp[c] + h2o[c] -> pi[c] + adp[c] + h[c] + pgp181[e]	(cg1377 or cg1379 or cg1380 or cg1649 or cg1650 or cg1651)	cg1377 cg1379 cg1380 cg1649 cg1650 cg1651		Transport	0	0	1000	0	0		KEGG
PHEMEabcpp	protoheme transport via ABC system	atp[c] + h2o[c] + pheme[c] -> h[c] + adp[c] + pi[c] + pheme[e]	(cg1377 or cg1379 or cg1380 or cg1649 or cg1650 or cg1651)	cg1377 cg1379 cg1380 cg1649 cg1650 cg1651		Transport	0	0	1000	0	0		KEGG
PHEMEtiex	protoheme transport irreversible out via diffusion	pheme[c] -> pheme[e]				Transport	0	0	1000	0	0
PHEt2rpp	L-phenylalanine reversible transport via proton symport	h[e] + phe-L[e] <=> h[c] + phe-L[c]				Transport	1	-1000	1000	0	0
PNTOt4pp	Pantothenate sodium symporter	na1[e] + pnto-R[e] -> pnto-R[c] + na1[c]				Transport	0	0	1000	0	0
PPAt4pp	Na+/Propionate symporter	na1[e] + ppa[e] -> na1[c] + ppa[c]	cg1314	cg1314	putP	Transport	0	0	1000	0	0		KEGG
PROabcpp	L-proline transport via ABC system	atp[c] + h2o[c] + pro-L[e] -> h[c] + adp[c] + pi[c] + pro-L[c]	cg1608	cg1608		Transport	0	0	1000	0	0		KEGG
PROGLYabcpp	L-Prolinylglycine (Pro-Gly) transport via ABC system	atp[c] + h2o[c] + progly[e] -> h[c] + adp[c] + pi[c] + progly[c]				Transport	0	0	1000	0	0
PROt3pp	L-proline transport out via proton antiport	h[e] + pro-L[c] -> h[c] + pro-L[e]				Transport	0	0	1000	0	3
PROt4pp	Na+/Proline-L symporter	na1[e] + pro-L[e] -> pro-L[c] + na1[c]	cg1607	cg1607		Transport	0	0	1000	0	0		KEGG
PSERtex	phospho-L-serine transport via diffusion	pser-L[e] <=> pser-L[c]	(cg0356 or cg0665 or cg0998 or cg1243)	cg0356 cg0665 cg0998 cg1243		Transport	1	-1000	1000	0	0		KEGG
PTRCORNt7pp	putrescine/ornithine antiporter	orn[c] + ptrc[e] <=> orn[e] + ptrc[c]				Transport	1	-1000	1000	0	0
PTRCt2pp	putrescine transport in via proton symport	h[e] + ptrc[e] -> h[c] + ptrc[c]				Transport	0	0	1000	0	0
PYDXtpp	pyridoxal import	pydx[e] -> pydx[c]				Transport	0	0	1000	0	0
PYRt2rpp	pyruvate reversible transport via proton symport	h[e] + pyr[e] <=> h[c] + pyr[c]				Transport	1	-1000	1000	0	0
R5Ptex	Ribose 5-phosphate transport via diffusion	r5p[e] <=> r5p[c]	(cg1088 or cg1089)	cg1088 cg1089		Transport	1	-1000	1000	0	0		KEGG
RIBabcpp	D-ribose transport via ABC system	atp[c] + h2o[c] + rib-D[e] -> h[c] + adp[c] + pi[c] + rib-D[c]	(cg2843 or cg3748 or cg1413)	cg2843 cg3748 cg1413	rbsD	Transport	0	0	1000	0	0		KEGG
SBTptspp	D-sorbitol transport via PEP:Pyr PTS	pep[c] + sbt-D[e] -> pyr[c] + sbt6p[c]	cg3365	cg3365	rmpC	Transport	0	0	1000	0	0	2.7.1.69	KEGG
SERabcpp	L-ser transport via ABC system	atp[c] + h2o[c] + ser-L[e] -> h[c] + adp[c] + pi[c] + ser-L[c]				Transport	0	0	1000	0	0
SERt3pp	L-ser transport out via proton antiport	h[e] + ser-L[c] -> h[c] + ser-L[e]				Transport	0	0	1000	0	3
SKMt2pp	shikimate transport in via proton symport	h[e] + skm[e] -> h[c] + skm[c]				Transport	0	0	1000	0	0
SPMDabcpp	spermidine transport via ABC system	atp[c] + h2o[c] + spmd[e] -> h[c] + adp[c] + pi[c] + spmd[c]	cg0506	cg0506		Transport	0	0	1000	0	0		KEGG
SPMDt3pp	spermidine transport out via proton antiport	h[e] + spmd[c] -> h[c] + spmd[e]				Transport	0	0	1000	0	0
SUCCt2_2pp	succinate transport via proton symport (2 H)	2 h[e] + succ[e] -> 2 h[c] + succ[c]				Transport	0	0	1000	0	0
SUCCt2_3pp	Succintate transport via proton symport (3 H)	3 h[e] + succ[e] -> 3 h[c] + succ[c]				Transport	0	0	1000	0	0
SUCCt3pp	succinate transport out via proton antiport	succ[c] + h[e] -> h[c] + succ[e]				Transport	0	0	1000	0	0
SUCptspp	PTS system, sucrose-specific IIA component	pep[c] + sucr[e] -> pyr[c] + suc6p[c]	cg3365	cg3365	rmpC	Transport	0	0	1000	0	0	2.7.1.69	KEGG
THMabcpp	thiamine transport via ABC system	atp[c] + h2o[c] + thm[e] -> thm[c] + pi[c] + adp[c] + h[c]	cg0508	cg0508		Transport	0	0	1000	0	0		KEGG
THMDt2pp	thymidine transport in via proton symport	h[e] + thymd[e] -> h[c] + thymd[c]				Transport	0	0	1000	0	0
THMDt2rpp	thymidine transport in via proton symport, reversible	h[e] + thymd[e] <=> h[c] + thymd[c]				Transport	1	-1000	1000	0	0
THRabcpp	L-threonine transport via ABC system	atp[c] + h2o[c] + thr-L[e] -> h[c] + adp[c] + pi[c] + thr-L[c]				Transport	0	0	1000	0	0
THRt2pp	L-threonine efflux transport via proton antiport	h[e] + thr-L[c] -> h[c] + thr-L[e]				Transport	0	0	1000	0	3
TREabcpp	trehalose transport via ABC system	atp[c] + h2o[c] + tre[e] <=> h[c] + adp[c] + pi[c] + tre[c]				Transport	0	0	1000	0	0
TREptsp	trehalose via PEP:Pyr	pep[c] + tre[c] -> pyr[c] + tre6p[c]	(cg3182 or cg3186 or cg2117)	cg2117 cg3182 cg3186		Transport	0	0	1000	0	0		KEGG
TREptspp	trehalose transport via PEP:Pyr PTS	pep[c] + tre[e] -> pyr[c] + tre6p[c]	(cg3182 or cg3186 or cg2117)	cg2117 cg3182 cg3186		Transport	0	0	1000	0	0		KEGG
TRPabcpp	L-trp transport via ABC system	atp[c] + h2o[c] + trp-L[e] -> h[c] + adp[c] + pi[c] + trp-L[c]				Transport	0	0	1000	0	0
TRPt2rpp	L-tryptophan reversible transport via proton symport	h[e] + trp-L[e] <=> h[c] + trp-L[c]	cg1257	cg1257	aroP	Transport	1	-1000	1000	0	0		KEGG
TYRt2rpp	L-tyrosine reversible transport via proton symport	h[e] + tyr-L[e] <=> h[c] + tyr-L[c]				Transport	1	-1000	1000	0	0
URAt2pp	uracil transport in via proton symport	h[e] + ura[e] -> h[c] + ura[c]	(cg0944 or cg2590)	cg0944 cg2590		Transport	0	0	1000	0	0		KEGG
URAt2rpp	uracil transport in via proton symport, reversible	h[e] + ura[e] <=> h[c] + ura[c]	(cg0944 or cg2590)	cg0944 cg2590		Transport	1	-1000	1000	0	0		KEGG
UREAtpp	Urea transport via facilitate diffusion	urea[e] <=> urea[c]	(cg0112 or cg0116 or cg0117 or cg0118 or cg0119)	cg0112 cg0116 cg0117 cg0118 cg0119		Transport	1	-1000	1000	0	4		KEGG
URIt2pp	uridine transport in via proton symport	h[e] + uri[e] -> h[c] + uri[c]				Transport	0	0	1000	0	0
URIt2rpp	uridine transport in via proton symport, reversible	h[e] + uri[e] <=> h[c] + uri[c]				Transport	1	-1000	1000	0	0
VALabcpp	L-valine transport via ABC system	atp[c] + h2o[c] + val-L[e] -> h[c] + adp[c] + pi[c] + val-L[c]	(cg1061 or cg1062 or cg1063 or cg1064 or cg1066)	cg1061 cg1062 cg1063 cg1064 cg1066		Transport	0	0	1000	0	0		KEGG
VALt2rpp	L-valine reversible transport via proton symport	h[e] + val-L[e] <=> h[c] + val-L[c]	(cg2468 or cg2340)	cg2468 cg2340		Transport	1	-1000	1000	0	0		KEGG
XANt2pp	xanthine transport in via proton symport	h[e] + xan[e] -> h[c] + xan[c]	(cg0944 or cg2590)	cg0944 cg2590		Transport	0	0	1000	0	0		KEGG
XANtpp	xanthine reversible transport	xan[e] <=> xan[c]				Transport	1	-1000	1000	0	0
XTSNt2rpp	Xanthosine transport via proton symport	h[e] + xtsn[e] <=> h[c] + xtsn[c]				Transport	1	-1000	1000	0	0
XYLabcpp	D-xylose transport via ABC system	atp[c] + h2o[c] + xyl-D[e] -> xyl-D[c] + h[c] + adp[c] + pi[c]	cg1412	cg1412		Transport	0	0	1000	0	0		KEGG
XYLUt2pp	L-xylulose transport in via proton symport	xylu-L[e] + h[e] -> xylu-L[c] + h[c]	cg0147	cg0147		Transport	0	0	1000	0	0		KEGG
XYLUtex	L-xylulose transport via diffusion	xylu-L[e] <=> xylu-L[c]	cg1412	cg1412		Transport	1	-1000	1000	0	0		KEGG
CO2tpp	CO2 transporter via diffusion	co2[c] -> co2[e]				Transport	0	0	1000	0	3
FORt2pp	formate transport via proton symport (uptake only)	h[e] + for[e] -> h[c] + for[c]				Transport	0	0	1000	0	1
Biotinabcpp	Zinc (Zn+2) ABC transporter, efflux	atp[c] + h2o[c] + btn[c] -> h[c] + adp[c] + pi[c] + btn[e]				Transport	0	0	1000	0	0		KEGG
Biotint3pp	zinc (Zn+2) transport out via proton antiport	h[e] + btn[c] -> h[c] + btn[e]				Transport	0	0	1000	0	0		KEGG
Biotintpp	zinc transport in via permease (no H+)	btn[e] -> btn[c]				Transport	0	0	1000	0	0
ALATRS	Alanyl-tRNA synthetase	trnaala[c] + atp[c] + ala-L[c] -> alatrna[c] + ppi[c] + amp[c]	(cg1838 and (cgtRNA_3529 or cgtRNA_3530 or cgtRNA_3532 or cgtRNA_3580))	cg1838 cgtRNA_3529 cgtRNA_3530 cgtRNA_3532 cgtRNA_3580	alaS	tRNA Charging	0	0	1000	0	0		KEGG
ARGTRS	Arginyl-tRNA synthetase	arg-L[c] + atp[c] + trnaarg[c] -> argtrna[c] + ppi[c] + amp[c]	(cg1333 and (cgtRNA_3536 or cgtRNA_3537 or cgtRNA_3549 or cgtRNA_3552 or cgtRNA_3575))	cg1333 cgtRNA_3536 cgtRNA_3537 cgtRNA_3549 cgtRNA_3552 cgtRNA_3575	argS	tRNA Charging	0	0	1000	0	0		KEGG
ASNTRS	Asparaginyl-tRNA synthetase	asn-L[c] + atp[c] + trnaasn[c] -> amp[c] + asntrna[c] + ppi[c]	(cgtRNA_3571 or cgtRNA_3572)	cgtRNA_3571 cgtRNA_3572		tRNA Charging	0	0	1000	0	4	6.1.1.22	KEGG
ASPTRS	Aspartyl-tRNA synthetase	trnaasp[c] + asp-L[c] + atp[c] -> ppi[c] + amp[c] + asptrna[c]	((cg1841 or cg3208 or cg1420) and (cgtRNA_3582 or cgtRNA_3583))	cg1841 cg3208 cg1420 cgtRNA_3582 cgtRNA_3583	aspS gatB	tRNA Charging	0	0	1000	0	0		KEGG
CYSTRS	Cysteinyl-tRNA synthetase	cys-L[c] + trnacys[c] + atp[c] -> ppi[c] + amp[c] + cystrna[c]	((cg2924 or cg0443) and cgtRNA_3564)	cg2924 cg0443 cgtRNA_3564	cysS	tRNA Charging	0	0	1000	0	0		KEGG
FMETTRS	Methionyl-tRNA formyltransferase	10fthf[c] + mettrna[c] -> fmettrna[c] + h[c] + thf[c]	(cg1803 or cg1017)	cg1803 cg1017	fmt metG	tRNA Charging	0	0	1000	0	4	2.1.2.9	KEGG
GLNTRS	Glutaminyl-tRNA synthetase	atp[c] + gln-L[c] + trnagln[c] -> amp[c] + glntrna[c] + ppi[c]	((cg1404 or cg1420 or cg1203) and (cgtRNA_3550 or cgtRNA_3553 or cgtRNA_3555))	cg1404 cg1420 cg1203 cgtRNA_3550 cgtRNA_3553 cgtRNA_3555	gatA gatB gatC	tRNA Charging	0	0	1000	0	4	6.1.1.18	KEGG
GLUTRS	glutamyl-tRNA synthetase	glu-L[c] + atp[c] + trnaglu[c] -> amp[c] + ppi[c] + glutrna[c]	((cg0289 and cg1463) and (cgtRNA_3554 or cgtRNA_3556 or cgtRNA_3557 or cgtRNA_3584))	cg0289 cg1463 cgtRNA_3554 cgtRNA_3556 cgtRNA_3557 cgtRNA_3584	gltX	tRNA Charging	0	0	1000	0	4	6.1.1.17	KEGG
GLYTRS	Glycyl-tRNA synthetase	trnagly[c] + gly[c] + atp[c] -> glytrna[c] + ppi[c] + amp[c]	(cg2499 and (cgtRNA_3562 or cgtRNA_3565 or cgtRNA_3567 or cgtRNA_3574 or cgtRNA_3587))	cg2499 cgtRNA_3562 cgtRNA_3565 cgtRNA_3567 cgtRNA_3574 cgtRNA_3587	glyS	tRNA Charging	0	0	1000	0	0		KEGG
HISTRS	Histidyl-tRNA synthetase	trnahis[c] + his-L[c] + atp[c] -> histrna[c] + ppi[c] + amp[c]	(cg1885 and cgtRNA_3576)	cg1885 cgtRNA_3576	hisS	tRNA Charging	0	0	1000	0	0		KEGG
ILETRS	Isoleucyl-tRNA synthetase	trnaile[c] + atp[c] + ile-L[c] -> iletrna[c] + ppi[c] + amp[c]	(cg2359 and (cgtRNA_3528 or cgtRNA_2531))	cg2359 cgtRNA_3528 cgtRNA_2531	ileS	tRNA Charging	0	0	1000	0	0	6.1.1.5	KEGG
LEUTRS	Leucyl-tRNA synthetase	trnaleu[c] + atp[c] + leu-L[c] -> leutrna[c] + ppi[c] + amp[c]	(cg3346 and (cgtRNA_3533 or cgtRNA_3551 or cgtRNA_3558 or cgtRNA_3560 or cgtRNA_3561 or cgtRNA_3579))	cg3346 cgtRNA_3533 cgtRNA_3551 cgtRNA_3558 cgtRNA_3560 cgtRNA_3561 cgtRNA_3579	leuS	tRNA Charging	0	0	1000	0	0	6.1.1.4	KEGG
LYSTRS	Lysyl-tRNA synthetase	trnalys[c] + lys-L[c] + atp[c] -> lystrna[c] + ppi[c] + amp[c]	(cg2974 and (cgtRNA_3577 or cgtRNA_3578 or cgtRNA_3585))	cg2974 cgtRNA_3577 cgtRNA_3578 cgtRNA_3585		tRNA Charging	0	0	1000	0	0		KEGG
METTRS	Methionyl-tRNA synthetase	atp[c] + met-L[c] + trnamet[c] -> amp[c] + mettrna[c] + ppi[c]	(cg1017 and (cgtRNA_3545 or cgtRNA_3547 or cgtRNA_3548 or cgtRNA_3570))	cg1017 cgtRNA_3545 cgtRNA_3547 cgtRNA_3548 cgtRNA_3570	metS	tRNA Charging	0	0	1000	0	4	6.1.1.10	KEGG
PHETRS	Phenylalanyl-tRNA synthetase	trnaphe[c] + phe-L[c] + atp[c] -> phetrna[c] + ppi[c] + amp[c]	((cg1574 and cg1575) and cgtRNA_3581)	cg1574 cg1575 cgtRNA_3581	pheS pheT	tRNA Charging	0	0	1000	0	0	6.1.1.20	KEGG
PROTRS	Prolyl-tRNA synthetase	trnapro[c] + pro-L[c] + atp[c] -> protrna[c] + ppi[c] + amp[c]	(cg2185 and (cgtRNA_3540 or cgtRNA_3559 or cgtRNA_3573))	cg2185 cgtRNA_3540 cgtRNA_3559 cgtRNA_3573	proS	tRNA Charging	0	0	1000	0	0	6.1.1.15	KEGG
SERTRS	Seryl-tRNA synthetase	trnaser[c] + ser-L[c] + atp[c] -> ppi[c] + amp[c] + sertrna[c]	(cg3201 and (cgtRNA_3534 or cgtRNA_3535 or cgtRNA_3538 or cgtRNA_3579))	cg3201 cgtRNA_3534 cgtRNA_3535 cgtRNA_3538 cgtRNA_3579	serS	tRNA Charging	0	0	1000	0	0	6.1.1.11	KEGG
SERTRS2	Seryl-tRNA synthetase (selenocystein)	trnasecys[c] + ser-L[c] + atp[c] -> sertrna[c] + ppi[c] + amp[c]	cg3201	cg3201	serS	tRNA Charging	0	0	1000	0	0	6.1.1.11	KEGG
THRTRS	Threonyl-tRNA synthetase	thr-L[c] + trnathr[c] + atp[c] -> thrtrna[c] + ppi[c] + amp[c]	(cg1880 and (cgtRNA_3541 or cgtRNA_3543 or cgtRNA_3544 or cgtRNA_3586))	cg1880 cgtRNA_3541 cgtRNA_3543 cgtRNA_3544 cgtRNA_3586	thrS	tRNA Charging	0	0	1000	0	0	6.1.1.3	KEGG
TRPTRS	Tryptophanyl-tRNA synthetase	trp-L[c] + atp[c] + trnatrp[c] -> trptrna[c] + ppi[c] + amp[c]	(cg0779 and cgtRNA_3546)	cg0779 cgtRNA_3546	trpS	tRNA Charging	0	0	1000	0	0	6.1.1.2	KEGG
TYRTRS	tyrosyl-tRNA synthetase	atp[c] + trnatyr[c] + tyr-L[c] -> amp[c] + ppi[c] + tyrtrna[c]	(cg1594 and cgtRNA_3542)	cg1594 cgtRNA_3542	tyrS	tRNA charging	0	0	1000	0	4	6.1.1.1	KEGG
VALTRS	Valyl-tRNA synthetase	trnaval[c] + val-L[c] + atp[c] -> valtrna[c] + ppi[c] + amp[c]	(cg2609 and (cgtRNA_3563 or cgtRNA_3566 or cgtRNA_3568 or cgtRNA_3569))	cg2609 cgtRNA_3563 cgtRNA_3566 cgtRNA_3568 cgtRNA_3569	valS	tRNA Charging	0	0	1000	0	0	6.1.1.9	KEGG
ANPRT	anthranilate phosphoribosyltransferase	prpp[c] + anth[c] -> ppi[c] + pran[c]	cg3361	cg3361	trpD	Tyrosine, Tryptophan, and Phenylalanine Metabolism	0	0	1000	0	0	2.4.2.18	KEGG		-54.6 ± 6.7	-54.6 ± 6.7
ANS	anthranilate synthase	chor[c] + gln-L[c] -> h[c] + glu-L[c] + pyr[c] + anth[c]	(cg3359 and cg3360)	cg3359 cg3360	trpE trpG	Tyrosine, Tryptophan, and Phenylalanine Metabolism	0	0	1000	0	0	4.1.3.27	KEGG		-94.8 ± 13.1	-77.6 ± 13.1
CHORM	chorismate mutase	chor[c] -> pphn[c]	cg0975	cg0975	csm	Tyrosine, Tryptophan, and Phenylalanine Metabolism	0	0	1000	0	0	5.4.99.5	KEGG		-21.1 ± 15.4	-21.1 ± 15.4
CHORS	chorismate synthase	3psme[c] -> chor[c] + pi[c]	cg1829	cg1829	aroC	Tyrosine, Tryptophan, and Phenylalanine Metabolism	0	0	1000	0	0	4.2.3.5	KEGG		-65.6 ± 12.2	-48.5 ± 12.2
DDPA	3-deoxy-D-arabino-heptulosonate 7-phosphate synthetase	e4p[c] + h2o[c] + pep[c] -> pi[c] + 2dda7p[c]	(cg1129 and cg2391)	cg1129 cg2391	aroF aroG	Tyrosine, Tryptophan, and Phenylalanine Metabolism	0	0	1000	0	0	2.5.1.54	KEGG		-69.3 ± 4.7	-69.3 ± 4.7
DHQS	3-dehydroquinate synthase	2dda7p[c] -> pi[c] + 3dhq[c]	cg1827	cg1827	aroB	Tyrosine, Tryptophan, and Phenylalanine Metabolism	0	0	1000	0	0	4.2.3.4	KEGG		-147.9 ± 10.0	-130.8 ± 10.0
DHQTi	3-dehydroquinate dehydratase, irreversible	3dhq[c] -> h2o[c] + 3dhsk[c]	cg0503	cg0503	aroD	Tyrosine, Tryptophan, and Phenylalanine Metabolism	0	0	1000	0	4	4.2.1.10	KEGG
IGPS	indole-3-glycerol-phosphate synthase	h[c] + 2cpr5p[c] -> h2o[c] + co2[c] + 3ig3p[c]	cg3362	cg3362	trpCF	Tyrosine, Tryptophan, and Phenylalanine Metabolism	0	0	1000	0	0	4.1.1.48	KEGG
PHETA1	phenylalanine transaminase	glu-L[c] + phpyr[c] <=> akg[c] + phe-L[c]	(cg0267 or cg2304)	cg0267 cg2304	pat hisC	Tyrosine, Tryptophan, and Phenylalanine Metabolism	1	-1000	1000	0	0	2.6.1.9	KEGG		-0.5 ± 4.1	-0.5 ± 4.1
PPND	prephenate dehydrogenase	nad[c] + pphn[c] -> nadh[c] + 34hpp[c] + co2[c]	cg0279	cg0279	tyrA	Tyrosine, Tryptophan, and Phenylalanine Metabolism	0	0	1000	0	0	1.3.1.12	KEGG		-31.0 ± 18.2	-13.9 ± 18.2
PPNDH	prephenate dehydratase	h[c] + pphn[c] -> phpyr[c] + h2o[c] + co2[c]	cg3207	cg3207	pheA	Tyrosine, Tryptophan, and Phenylalanine Metabolism	0	0	1000	0	0	4.2.1.51	KEGG		-89.7 ± 18.3	-72.5 ± 18.3
PRAIi	phosphoribosylanthranilate isomerase (irreversible)	pran[c] -> 2cpr5p[c]	cg3362	cg3362	trpCF	Tyrosine, Tryptophan, and Phenylalanine Metabolism	0	0	1000	0	3	4.1.1.48	KEGG
PSCVT	3-phosphoshikimate 1-carboxyvinyltransferase	pep[c] + skm5p[c] <=> pi[c] + 3psme[c]	cg0873	cg0873	aroA	Tyrosine, Tryptophan, and Phenylalanine Metabolism	1	-1000	1000	0	0	2.5.1.19	KEGG
SHK3Dr	shikimate dehydrogenase	h[c] + nadph[c] + 3dhsk[c] <=> nadp[c] + skm[c]	(cg0504 and cg1283 and cg1835)	cg0504 cg1283 cg1835	aroE aroE2 aroE3	Tyrosine, Tryptophan, and Phenylalanine Metabolism	1	-1000	1000	0	0	1.1.1.25	KEGG
SHKK	shikimate kinase	atp[c] + skm[c] -> h[c] + adp[c] + skm5p[c]	cg1828	cg1828	aroK	Tyrosine, Tryptophan, and Phenylalanine Metabolism	0	0	1000	0	0	2.7.1.71	KEGG
TRPS1	tryptophan synthase (indoleglycerol phosphate)	3ig3p[c] + ser-L[c] -> g3p[c] + h2o[c] + trp-L[c]	(cg3363 and cg3364)	cg3363 cg3364	trpB trpA	Tyrosine, Tryptophan, and Phenylalanine Metabolism	0	0	1000	0	0	4.2.1.20	KEGG		-30.5 ± 6.2	-30.5 ± 6.2
TRPS2	tryptophan synthase (indole)	ser-L[c] + indole[c] -> h2o[c] + trp-L[c]	(cg3363 and cg3364)	cg3363 cg3364	trpB trpA	Tyrosine, Tryptophan, and Phenylalanine Metabolism	0	0	1000	0	4	4.2.1.20	KEGG		-32.6 ± 2.2	-49.8 ± 2.2
TRPS3	tryptophan synthase (indoleglycerol phosphate)	3ig3p[c] -> g3p[c] + indole[c]	(cg3363 and cg3364)	cg3363 cg3364	trpB trpA	Tyrosine, Tryptophan, and Phenylalanine Metabolism	0	0	1000	0	4	4.2.1.20	KEGG
TYRRRpp	phospho-L-tyrosine phosphatase	atp[c] + h2o[c] + tyr-L[e] -> h[c] + adp[c] + tyr-L[c] + pi[c]				Tyrosine, Tryptophan, and Phenylalanine Metabolism	0	0	1000	0	4
TYRTA	tyrosine transaminase	glu-L[c] + 34hpp[c] <=> akg[c] + tyr-L[c]	(cg0267 or cg2304)	cg0267 cg2304	pat hisC	Tyrosine, Tryptophan, and Phenylalanine Metabolism	1	-1000	1000	0	0	2.6.1.9	KEGG		0.0 ± 4.1	0.0 ± 4.1
INPSHE	indoleglycerol phosphate synthetase	2cpr5p[c] -> 3ig3p[c] + co2[c] + h2o[c]	cg3362	cg3362	trpCF	Tyrosine, Tryptophan, and Phenylalanine Metabolism	0	0	1000	0	0	4.1.1.48	KEGG		-103.2 ± 11.6	-86.1 ± 11.6
AGPSC	AGPSC	glyc3p[c] + 0.004 myrsACP[c] + 0.438 palmACP[c] + 0.004 hdeACP[c] + 0.01 ocdcaACP[c] + 0.544 octeACP[c] -> ACP[c] + 1ag3p-SC[c]				Unassigned Reaction	0	0	1000	0	0
ARATH	ARABINOGALACTAN_Ass	0.71115 udpgal[c] + 6.6402 udpara[c] -> 7.3514 udp[c] + arabino[c]				Unassigned Reaction	0	0	1000	0	0
ATPM	ATPM	atp[c] + h2o[c] -> h[c] + adp[c] + pi[c]				Unassigned Reaction	0	0	1000	0	0
DNA	DNA	4.4671 atp[c] + 0.75257 damp[c] + 1.2103 h2o[c] + 0.87632 dgmp[c] + 0.75257 dtmp[c] + 0.87632 dcmp[c] -> 4.4671 h[c] + 4.4671 amp[c] + 4.4671 ppi[c] + dna[c]				Unassigned Reaction	0	0	1000	0	0
FREENTCO	FREEMYCOLICACID_Ass	0.007 myrsACP[c] + 0.014 tdeACP[c] + 0.437 palmACP[c] + 0.012 hdeACP[c] + 0.009 ocdcaACP[c] + 0.521 octeACP[c] -> ACP[c] + freemyco[c]				Unassigned Reaction	0	0	1000	0	0
IONS	IONS	0.45235 so4[c] + 0.70023 fe2[c] + 0.54282 ca2[c] + 0.002624 cobalt2[c] + 0.073913 cu2[c] + 0.81422 fe3[c] + 20.3556 k[c] + 0.90469 mg2[c] + 0.072104 mn2[c] + 0.033655 ni2[c] + 0.035554 zn2[c] + 0.54282 cl[c] -> ions[c]				Unassigned Reaction	0	0	1000	0	0
MYCOLI	MYCOLICACID_Ass	3.5911 freemyco[c] + 0.071339 tmcm[c] + 0.044346 tdcm[c] -> mycoli[c]				Unassigned Reaction	0	0	1000	0	0
PA	PA	0.004 myrsACP[c] + 0.438 palmACP[c] + 0.004 hdeACP[c] + 0.01 ocdcaACP[c] + 0.544 octeACP[c] + 1ag3p-SC[c] -> ACP[c] + pa[c]				Unassigned Reaction	0	0	1000	0	0
PEPTH	PEPTIDOGLYCAN_Ass	2.2426 atp[c] + 2.2426 h2o[c] + 0.48358 gly[c] + 0.48358 uacgam[c] + 0.48358 glc-D[c] + 0.48358 ugmd[c] + 0.48358 uamr[c] + 0.89721 alaala[c] -> 0.49233 ala-L[c] + 2.2426 h[c] + 2.2426 adp[c] + 2.2426 pi[c] + 0.48358 ump[c] + 0.48358 udp[c] + peptid[c]				Unassigned Reaction	0	0	1000	0	0
PPTHTH	PHOSPHOLIPID_Ass	1.0585 apg[c] + 0.03083 pa[c] + 0.0065396 clpn[c] + 0.039238 pit[c] + 0.060725 pim[c] -> phosph[c]				Unassigned Reaction	0	0	1000	0	0
RNA	RNA	1.9309 atp[c] + 1.0161 gtp[c] + 0.7062 utp[c] + 0.6972 ctp[c] -> 1.243 h[c] + 1.243 adp[c] + 3.1074 ppi[c] + 1.8644 h2o[c] + rna[c]				Unassigned Reaction	0	0	1000	0	0
PROTEIN	PROTEIN	1.3527 ala-L[c] + 1.1139 glu-L[c] + 40.0656 atp[c] + 0.26018 phe-L[c] + 0.15753 tyr-L[c] + 30.7601 h2o[c] + 0.089437 cys-L[c] + 0.71651 gly[c] + 0.15347 met-L[c] + 0.39281 asp-L[c] + 0.69314 gln-L[c] + 0.13619 his-L[c] + 0.39281 asn-L[c] + 0.498 ser-L[c] + 0.55492 val-L[c] + 0.055899 trp-L[c] + 0.37909 lys-L[c] + 0.38519 arg-L[c] + 0.38316 ile-L[c] + 0.71347 leu-L[c] + 0.5539 thr-L[c] + 0.32319 p…				Unassigned Reaction	0	0	1000	0	0
SOL_POOL	SOL_POOL	0.79269 nad[c] + 0.074314 coa[c] + 0.019817 nadh[c] + 0.12386 accoa[c] + 0.099086 chor[c] + 0.043598 succoa[c] + 0.049543 nadp[c] + 0.14863 nadph[c] + 0.099086 pydx5p[c] + 0.024558 udcpdp[c] + 0.013872 malcoa[c] + 0.099086 amet[c] + 0.000887 btn[c] -> soluble-pool[c]				Unassigned Reaction	0	0	1000	0	0
ACHBS	2-aceto-2-hydroxybutanoate synthase	h[c] + pyr[c] + 2obut[c] -> co2[c] + 2ahbut[c]	(cg1435 and cg1436)	cg1435 cg1436	ilvB ilvN	Valine, Leucine, and Isoleucine Metabolism	0	0	1000	0	0	2.2.1.6	KEGG		-21.9 ± 9.7	-21.9 ± 9.7
ACLS	acetolactate synthase	h[c] + 2 pyr[c] -> co2[c] + alac-S[c]	(cg1435 and cg1436)	cg1435 cg1436	ilvB ilvN	Valine, Leucine, and Isoleucine Metabolism	0	0	1000	0	0	2.2.1.6	KEGG
DHAD1	dihydroxy-acid dehydratase (2,3-dihydroxy-3-methylbutanoate)	23dhmb[c] -> h2o[c] + 3mob[c]	cg1432	cg1432	ilvD	Valine, Leucine, and Isoleucine Metabolism	0	0	1000	0	0	4.2.1.9	KEGG		-35.5 ± 2.7	-35.5 ± 2.7
DHAD2	Dihydroxy-acid dehydratase (2,3-dihydroxy-3-methylpentanoate)	23dhmp[c] -> h2o[c] + 3mop[c]	cg1432	cg1432	ilvD	Valine, Leucine, and Isoleucine Metabolism	0	0	1000	0	0	4.2.1.9	KEGG		-35.5 ± 2.7	-35.5 ± 2.7
ILETA	isoleucine transaminase	glu-L[c] + 3mop[c] <=> akg[c] + ile-L[c]	cg2418	cg2418	ilvE	Valine, Leucine, and Isoleucine Metabolism	1	-1000	1000	0	0	2.6.1.42	KEGG		-1.2 ± 3.1	-1.2 ± 3.1
IPMD	3-isopropylmalate dehydrogenase	nad[c] + 3c2hmp[c] -> nadh[c] + h[c] + 3c4mop[c]	cg1453	cg1453	leuB	Valine, Leucine, and Isoleucine Metabolism	0	0	1000	0	0	1.1.1.85	KEGG		-20.7 ± 1.9	-20.7 ± 1.9
IPPMIa	3-isopropylmalate dehydratase	3c2hmp[c] <=> h2o[c] + 2ippm[c]	(cg1487 and cg1488)	cg1487 cg1488	leuC leuD	Valine, Leucine, and Isoleucine Metabolism	1	-1000	1000	0	0	4.2.1.33	KEGG
IPPMIb	2-isopropylmalate hydratase	h2o[c] + 2ippm[c] <=> 3c3hmp[c]	(cg1487 and cg1488)	cg1487 cg1488	leuC leuD	Valine, Leucine, and Isoleucine Metabolism	1	-1000	1000	0	0	4.2.1.33	KEGG
IPPS	2-isopropylmalate synthase	accoa[c] + h2o[c] + 3mob[c] -> coa[c] + h[c] + 3c3hmp[c]	cg0303	cg0303	leuA	Valine, Leucine, and Isoleucine Metabolism	0	0	1000	0	0	2.3.3.13	KEGG		-25.2 ± 2.6	-25.2 ± 2.6
KARA1	ketol-acid reductoisomerase (2,3-dihydroxy-3-methylbutanoate)	nadp[c] + 23dhmb[c] <=> h[c] + nadph[c] + alac-S[c]	cg1437	cg1437	ilvC	Valine, Leucine, and Isoleucine Metabolism	1	-1000	1000	0	4	1.1.1.86	KEGG
KARA2	ketol-acid reductoisomerase (2-Acetolactate)	h[c] + nadph[c] + 2ahbut[c] <=> nadp[c] + 23dhmp[c]	cg1437	cg1437	ilvC	Valine, Leucine, and Isoleucine Metabolism	1	-1000	1000	0	4	1.1.1.86	KEGG
OMCDC	2-Oxo-4-methyl-3-carboxypentanoate decarboxylation	h[c] + 3c4mop[c] -> co2[c] + 4mop[c]				Valine, Leucine, and Isoleucine Metabolism	0	0	1000	0	0		KEGG
THRD_L	L-threonine deaminase	thr-L[c] -> nh4[c] + 2obut[c]	(cg1116 or cg2334)	cg1116 cg2334	tdcB ilvA	Valine, Leucine, and Isoleucine Metabolism	0	0	1000	0	0	4.3.1.19	KEGG		-41.9 ± 8.2	-24.8 ± 8.2
VALTA	valine transaminase	glu-L[c] + 3mob[c] -> akg[c] + val-L[c]	cg2418	cg2418	ilvE	Valine, Leucine, and Isoleucine Metabolism	0	0	1000	0	0	2.6.1.42	KEGG
LEUTAi	leucine transaminase (irreversible)	glu-L[c] + 4mop[c] <=> akg[c] + leu-L[c]	cg2418	cg2418	ilvE	Valine, Leucine, and Isoleucine Metabolism	1	-1000	1000	0	4	2.6.1.42	KEGG		-1.2 ± 3.1	-1.2 ± 3.1

## Sheet: metabolites
Metabolite name	Metabolite description	Metabolite neutral formula	Metabolite charged formula	Metabolite charge	Metabolite Compartment	Metabolite KeggID	Metabolite PubChemID	Metabolite CheBI ID	Metabolite Inchi String	Metabolite Smile
10fthf	10-Formyltetrahydrofolate	C20H21N7O7		-2
13dpg	3-Phospho-D-glyceroyl phosphate	C3H4O10P2		-4
14dhncoa	14dhncoa	C32H38N7O19P3S		0
1ag3p-SC	1ag3p-SC	C20.1H38.104O7P		-200
1ddecg3p	1-dodecanoyl-sn-glycerol 3-phosphate	C15H29O7P1		-2
1hdec9eg3p	1-hexadec-9-enoyl-sn-glycerol 3-phosphate	C19H35O7P1		-2
1hdecg3p	1-hexadecanoyl-sn-glycerol 3-phosphate	C19H37O7P1		-2
1odec11eg3p	1-octadec-11-enoyl-sn-glycerol 3-phosphate	C21H39O7P1		-2
1odecg3p	1-octadecanoyl-sn-glycerol 3-phosphate	C21H41O7P1		-2
1pyr5c	1-Pyrroline-5-carboxylate	C5H6NO2		-1
1tdec7eg3p	1-tetradec-7-enoyl-sn-glycerol 3-phosphate	C17H31O7P1		-2
1tdecg3p	1-tetradecanoyl-sn-glycerol 3-phosphate	C17H33O7P1		-2
23dhacoa	23dhacoa	C27H37N7O19P3S		-5
23dhdp	2,3-Dihydrodipicolinate	C7H5NO4		-2
23dhmb	(R)-2,3-Dihydroxy-3-methylbutanoate	C5H9O4		-1
23dhmp	(R)-2,3-Dihydroxy-3-methylpentanoate	C6H11O4		-1
25aics	(S)-2-[5-Amino-1-(5-phospho-D-ribosyl)imidazole-4-carboxamido]succinate	C13H15N4O12P		-4
25drapp	2,5-Diamino-6-(ribosylamino)-4-(3H)-pyrimidinone 5'-phosphate	C9H14N5O8P		-2
26dap-LL	LL-2,6-Diaminoheptanedioate	C7H14N2O4		0
26dap-M	meso-2,6-Diaminoheptanedioate	C7H14N2O4		0
2ahbut	(S)-2-Aceto-2-hydroxybutanoate	C6H9O4		-1
2cpr5p	1-(2-Carboxyphenylamino)-1-deoxy-D-ribulose 5-phosphate	C12H13NO9P		-3
2dda7p	2-Dehydro-3-deoxy-D-arabino-heptonate 7-phosphate	C7H10O10P		-3
2dhp	2-Dehydropantoate	C6H9O4		-1
2dmmq8	2-Demethylmenaquinone 8	C50H70O2		0
2dmmql8	2-Demethylmenaquinol 8	C50H72O2		0
2dr5p	2-Deoxy-D-ribose 5-phosphate	C5H9O7P		-2
2fe2s	2fe2s	S2Fe2		0
2h3oppan	2-Hydroxy-3-oxopropanoate	C3H3O4		-1
2ins	2-Inosose	C6H10O6		0
2ippm	2-Isopropylmaleate	C7H8O4		-2
2mahmp	2-Methyl-4-amino-5-hydroxymethylpyrimidine diphosphate	C6H8N3O7P2		-3
2mcacn	cis-2-Methylaconitate	C7H5O6		-3
2mcit	2-Methylcitrate	C7H7O7		-3
2me4p	2-C-methyl-D-erythritol 4-phosphate	C5H11O7P		-2
2mecdp	2-C-methyl-D-erythritol 2,4-cyclodiphosphate	C5H10O9P2		-2
2mop	2-Methyl-3-oxopropanoate	C4H5O3		-1
2obut	2-Oxobutanoate	C4H5O3		-1
2ombzl	2ombzl	C47H72O3		0
2ommbl	2ommbl	C48H74O3		0
2p4c2me	2-phospho-4-(cytidine 5'-diphospho)-2-C-methyl-D-erythritol	C14H22N3O17P3		-4
2pg	D-Glycerate 2-phosphate	C3H4O7P		-3
2pglyc	2-Phosphoglycolate	C2H2O6P		-3
2saa	2-sulfoacetaldehyde	C2H3O4S		-1
2sephchc	2sephchc	C14H13O9		0
34hpp	3-(4-Hydroxyphenyl)pyruvate	C9H7O4		-1
3amp	3'-AMP	C10H12N5O7P		-2
3c2hmp	3-Carboxy-2-hydroxy-4-methylpentanoate	C7H10O5		-2
3c3hmp	3-Carboxy-3-hydroxy-4-methylpentanoate	C7H10O5		-2
3c4mop	3-Carboxy-4-methyl-2-oxopentanoate	C7H8O5		-2
3cmp	3'-cmp	C9H12N3O8P		-2
3dhq	3-Dehydroquinate	C7H9O6		-1
3dhsk	3-Dehydroshikimate	C7H7O5		-1
3gmp	3'-GMP	C10H12N5O8P		-2
3haACP	(3R)-3-Hydroxyacyl-[acyl-carrier protein]	C15H27N2O9PRS		-1
3hadpcoa	3hadpcoa	C27H39N7O20P3S		-5
3hcddec5eACP	(R)-3-hydroxy-cis-dodec-5-enoyl-[acyl-carrier protein]	C23H41N2O9PRS		-1
3hcmrs7eACP	(R)-3-hydroxy-cis-myristol-7-eoyl-[acyl-carrier protein]	C25H45N2O9PRS		-1
3hcpalm9eACP	(R)-3-hydroxy-cis-palm-9-eoyl-[acyl-carrier protein]	C27H49N2O9PRS		-1
3hcvac11eACP	(R)-3-hydroxy-cis-vacc-11-enoyl-[acyl-carrier protein]	C29H53N2O9PRS		-1
3hddecACP	(R)-3-Hydroxydodecanoyl-[acyl-carrier protein]	C23H43N2O9PRS		-1
3hdecACP	(R)-3-Hydroxydecanoyl-[acyl-carrier protein]	C21H39N2O9PRS		-1
3hhexACP	(R)-3-Hydroxyhexanoyl-[acyl-carrier protein]	C17H31N2O9PRS		-1
3hmrsACP	(R)-3-Hydroxytetradecanoyl-[acyl-carrier protein]	C25H47N2O9PRS		-1
3hoctaACP	(R)-3-Hydroxyoctadecanoyl-[acyl-carrier protein]	C29H55N2O9PRS		-1
3hoctACP	(R)-3-Hydroxyoctanoyl-[acyl-carrier protein]	C19H35N2O9PRS		-1
3hpalmACP	R-3-hydroxypalmitoyl-[acyl-carrier protein]	C27H51N2O9PRS		-1
3ig3p	C'-(3-Indolyl)-glycerol 3-phosphate	C11H12NO6P		-2
3mob	3-Methyl-2-oxobutanoate	C5H7O3		-1
3mop	(S)-3-Methyl-2-oxopentanoate	C6H9O3		-1
3ocddec5eACP	3-oxo-cis-dodec-5-enoyl-[acyl-carrier protein]	C23H39N2O9PRS		-1
3ocmrs7eACP	3-oxo-cis-myristol-7-eoyl-[acyl-carrier protein]	C25H43N2O9PRS		-1
3ocpalm9eACP	3-oxo-cis-palm-9-eoyl-[acyl-carrier protein]	C27H47N2O9PRS		-1
3ocvac11eACP	3-oxo-cis-vacc-11-enoyl-[acyl-carrier protein]	C29H51N2O9PRS		-1
3oddecACP	3-Oxododecanoyl-[acyl-carrier protein]	C23H41N2O9PRS		-1
3odecACP	3-Oxodecanoyl-[acyl-carrier protein]	C21H37N2O9PRS		-1
3ohexACP	3-Oxohexanoyl-[acyl-carrier protein]	C17H29N2O9PRS		-1
3omrsACP	3-Oxotetradecanoyl-[acyl-carrier protein]	C25H45N2O9PRS		-1
3ooctACP	3-Oxooctanoyl-[acyl-carrier protein]	C19H33N2O9PRS		-1
3ooctdACP	3-Oxooctadecanoyl-[acyl-carrier protein]	C29H53N2O9PRS		-1
3opalmACP	3-Oxohexadecanoyl-[acyl-carrier protein]	C27H49N2O9PRS		-1
3pg	3-Phospho-D-glycerate	C3H4O7P		-3
3php	3-Phosphohydroxypyruvate	C3H2O7P		-3
3psme	5-O-(1-Carboxyvinyl)-3-phosphoshikimate	C10H9O10P		-4
3ump	3'-UMP	C9H11N2O9P		-2
4abut	4-Aminobutanoate	C4H9NO2		0
4abz	4-Aminobenzoate	C7H6NO2		-1
4adcho	4-amino-4-deoxychorismate	C10H10NO5		-1
4ampm	4-Amino-2-methyl-5-phosphomethylpyrimidine	C6H8N3O4P		-2
4c2me	4-(cytidine 5'-diphospho)-2-C-methyl-D-erythritol	C14H23N3O14P2		-2
4crsol	4crsol	C7H8O		0
4fe4s	4fe4s	S4Fe4		0
4mhetz	4-Methyl-5-(2-hydroxyethyl)-thiazole	C6H9NOS		0
4mop	4-Methyl-2-oxopentanoate	C6H9O3		-1
4mpetz	4-Methyl-5-(2-phosphoethyl)-thiazole	C6H8NO4PS		-2
4pasp	4-Phospho-L-aspartate	C4H6NO7P		-2
4ppan	D-4'-Phosphopantothenate	C9H15NO8P		-3
4ppcys	N-((R)-4-Phosphopantothenoyl)-L-cysteine	C12H20N2O9PS		-3
4r5au	4-(1-D-Ribitylamino)-5-aminouracil	C9H16N4O6		0
5aizc	5-amino-1-(5-phospho-D-ribosyl)imidazole-4-carboxylate	C9H11N3O9P		-3
5aop	5-Amino-4-oxopentanoate	C5H9NO3		0
5apru	5-Amino-6-(5'-phosphoribosylamino)uracil	C9H13N4O9P		-2
5caiz	5-phosphoribosyl-5-carboxyaminoimidazole	C9H11N3O9P		-3
5dh4dglc	5dh4dglc	C6H6O7		0
5fthf	5-Formyltetrahydrofolate	C20H21N7O7		-2
5mta	5-Methylthioadenosine	C11H15N5O3S		0
5mthf	5-Methyltetrahydrofolate	C20H24N7O6		-1
5prdmbz	N1-(5-Phospho-alpha-D-ribosyl)-5,6-dimethylbenzimidazole	C14H17N2O7P		-2
6hmhpt	6-hydroxymethyl dihydropterin	C7H9N5O2		0
6hmhptpp	6-hydroxymethyl-dihydropterin pyrophosphate	C7H8N5O8P2		-3
6p5d2dg	6-Phospho-5-dehydro-2-deoxy-D-gluconate	C6H11O9P		0
6pgc	6-Phospho-D-gluconate	C6H10O10P		-3
6pgl	6-phospho-D-glucono-1,5-lactone	C6H9O9P		-2
8aonn	8-Amino-7-oxononanoate	C9H17NO3		0
aacoa	Acetoacetyl-CoA	C25H36N7O18P3S		-4
ac	Acetate	C2H3O2		-1
acac	Acetoacetate	C4H5O3		-1
acACP	Acetyl-ACP	C13H23N2O8PRS		-1
acald	Acetaldehyde	C2H4O		0
accoa	Acetyl-CoA	C23H34N7O17P3S		-4
acg5p	N-Acetyl-L-glutamyl 5-phosphate	C7H9NO8P		-3
acg5sa	N-Acetyl-L-glutamate 5-semialdehyde	C7H10NO4		-1
acgam	N-Acetyl-D-glucosamine	C8H15NO6		0
acgam1p	N-Acetyl-D-glucosamine 1-phosphate	C8H14NO9P		-2
acgam6p	N-Acetyl-D-glucosamine 6-phosphate	C8H14NO9P		-2
acglc-D	acglc-D	C8H14O7		0
acglu	N-Acetyl-L-glutamate	C7H9NO5		-2
achms	O-Acetyl-L-homoserine	C6H11NO4		0
acmalt	acmalt	C14H24O12		0
acmana	N-Acetyl-D-mannosamine	C8H15NO6		0
acmanap	N-Acetyl-D-mannosamine 6-phosphate	C8H14NO9P		-2
acmum	N-Acetylmuramate	C11H18NO8		-1
acmum6p	N-acetylmuramate 6-phosphate	C11H17NO11P		-3
acnam	N-Acetylneuraminate	C11H18NO9		-1
acon-C	cis-Aconitate	C6H3O6		-3
acorn	N2-Acetyl-L-ornithine	C7H14N2O3		0
ACP	acyl carrier protein	C11H21N2O7PRS		-1
acser	O-Acetyl-L-serine	C5H9NO4		0
actACP	Acetoacetyl-ACP	C15H25N2O9PRS		-1
actp	Acetyl phosphate	C2H3O5P		-2
ade	Adenine	C5H5N5		0
adn	Adenosine	C10H13N5O4		0
adocbi	Adenosyl cobinamide	C58H84CoN16O11		1
adocbip	Adenosyl cobinamide phosphate	C58H83CoN16O14P		-1
adocbl	Adenosylcobalamin	C72H100CoN18O17P		0
adp	ADP	C10H12N5O10P2		-3
adpglc	ADPglucose	C16H23N5O15P2		-2
adprib	ADPribose	C15H21N5O14P2		-2
agdpcbi	Adenosine-GDP-cobinamide	C68H95CoN21O21P2		-1
ahcys	S-Adenosyl-L-homocysteine	C14H20N6O5S		0
ahdt	2-Amino-4-hydroxy-6-(erythro-1,2,3-trihydroxypropyl)dihydropteridine triphosphate	C9H12N5O13P3		-4
aicar	5-Amino-1-(5-Phospho-D-ribosyl)imidazole-4-carboxamide	C9H13N4O8P		-2
air	5-amino-1-(5-phospho-D-ribosyl)imidazole	C8H12N3O7P		-2
akg	2-Oxoglutarate	C5H4O5		-2
alaala	D-Alanyl-D-alanine	C6H12N2O3		0
ala-B	beta-Alanine	C3H7NO2		0
alac-S	(S)-2-Acetolactate	C5H7O4		-1
ala-D	D-Alanine	C3H7NO2		0
ala-L	L-Alanine	C3H7NO2		0
alatrna	L-Alanyl-tRNA(Ala)	C3H6NOR		1
amet	S-Adenosyl-L-methionine	C15H23N6O5S		1
ametam	S-Adenosylmethioninamine	C14H24N6O3S		2
amob	S-Adenosyl-4-methylthio-2-oxobutanoate	C15H19N5O6S		0
amp	AMP	C10H12N5O7P		-2
anhgm	N-Acetyl-D-glucosamine(anhydrous)N-Acetylmuramic acid	C19H29N2O12		-1
anhgm4p	anhgm4p	C37H57N7O20		0
anth	Anthranilate	C7H6NO2		-1
ap5a	P1,P5-Bis(5'-adenosyl) pentaphosphate	C20H24N10O22P5		-5
apg	apg	C40.2H75.208O13P2		0
apo	Apo-[carboxylase]	C7H13N3O2R2		0
apoACP	apoprotein [acyl carrier protein]	RHO		0
aps	Adenosine 5'-phosphosulfate	C10H12N5O10PS		-2
arabino	arabino	C26.227799999999995H47.309599999999996O21.0818		0
arab-L	L-Arabinose	C5H10O5		0
arbt	Arbutin	C12H16O7		1000
arbt6p	Arbutin 6-phosphate	C12H15O10P		-2
arg-L	L-Arginine	C6H15N4O2		1
argsuc	N(omega)-(L-Arginino)succinate	C10H17N4O6		-1
argtrna	L-Arginyl-tRNA(Arg)	C6H14N4OR		2
ascb6p	L-ascorbate-6-phosphate	C6H7O9P		-2
ascb-L	L-Ascorbate	C6H8O6		0
asn-L	L-Asparagine	C4H8N2O3		0
asntrna	L-Asparaginyl-tRNA(Asn)	C14H24N2O12PR2		1
asp-L	L-Aspartate	C4H6NO4		-1
aspsa	L-Aspartate 4-semialdehyde	C4H7NO3		0
asptrna	L-Aspartyl-tRNA(Asp)	C4H5NO3R		0
atp	ATP	C10H12N5O13P3		-4
b2coa	b2coa	C25H36N7O17P3S		0
bccp	Holo-[carboxylase]	C17H27N5O4SR2		0
betald	betald	C5H12NO		0
bglycogen	branching glycogen	C6H10O5		0
biomass	biomass	C40.61964015575376H65.83441744734994N8.013199119561293O16.0581272232233P0.496895768854594S0.160334607330444Fe0.094235323472Ca0.03377612056Co0.000163275776Cu0.004599162512K1.26660436544Mg0.056293555008Mn0.004486599296Ni0.00209414872Zn0.002212312096Cl0.03377612056		0
bmoco	bmoco	C20H20N10O13P2S4Mo		0
btamp	Biotinyl-5-AMP	C20H28N7O9PS		0
btcoa	btcoa	C25H38N7O17P3S		0
btn	Biotin	C10H15N2O3S		-1
btnco2	Carboxybiotin-carboxyl-carrier protein	C18H27N5O6R2S		0
but2eACP	But-2-enoyl-[acyl-carrier protein]	C15H25N2O8PRS		-1
butACP	Butyryl-ACP (n-C4:0ACP)	C15H27N2O8PRS		-1
bwco	bwco	C20H20N10O13P2S4W		0
ca2	Calcium	Ca		2
camp	cAMP	C10H11N5O6P		-1
cbasp	N-Carbamoyl-L-aspartate	C5H6N2O5		-2
cbccp	carboxybiotin-carboxyl-carrier protein	C18H26N5O6SR2		0
cbp	Carbamoyl phosphate	CH2NO5P		-2
cd2	Cadmium	Cd		2
cddec5eACP	cis-dodec-5-enoyl-[acyl-carrier protein] (n-C12:1)	C23H41N2O8PRS		-1
cdec3eACP	cis-dec-3-enoyl-[acyl-carrier protein] (n-C10:1)	C21H37N2O8PRS		-1
cdp	CDP	C9H12N3O11P2		-3
cdpdag	CDPdiacylglycerol	C2286H3998N150O750P100		-100
cdpdddecg	CDP-1,2-didodecanoylglycerol	C36H63N3O15P2		-2
cdpdhdec9eg	CDP-1,2-dihexadec-9-enoylglycerol	C44H75N3O15P2		-2
cdpdhdecg	CDP-1,2-dihexadecanoylglycerol	C44H79N3O15P2		-2
cdpdodec11eg	CDP-1,2-dioctadec-11-enoylglycerol	C48H83N3O15P2		-2
cdpdodecg	CDP-1,2-dioctadecanoylglycerol	C48H87N3O15P2		-2
cdpdtdec7eg	CDP-1,2-ditetradec-7-enoylglycerol	C40H67N3O15P2		-2
cdpdtdecg	CDP-1,2-ditetradecanoylglycerol	C40H71N3O15P2		-2
cgly	Cys-Gly	C5H10N2O3S		0
ch4s	Methanethiol	CH4S		0
chor	chorismate	C10H8O6		-2
chtbs	N,N'-diacetylchitobiose	C16H28N2O11		0
chtbs6p	diacetylchitobiose-6-phosphate	C16H27N2O14P		100
cit	Citrate	C6H5O7		-3
citr-L	L-Citrulline	C6H13N3O3		0
cl	Chloride	Cl		-1
clpn	Cardiolipin	C3822H7096O850P100		-100
cmp	CMP	C9H12N3O8P		-2
co2	CO2	CO2		0
coa	Coenzyme A	C21H32N7O16P3S		-4
cobalt2	Co2+	Co		2
cpmp	cpmp	C10H13N5O8P		0
cpppg3	Coproporphyrinogen III	C36H40N4O8		-4
crn	L-Carnitine	C7H15NO3		0
crncoa	crncoa	C28H46N8O18P3S		0
crn-D	D-Carnitine	C7H15NO3		0
crnDcoa	crnDcoa	C28H46N8O18P3S		0
crtn	Creatinine	C4H7N3O		0
ctbt	crotonobetaine	C7H13NO2		0
ctbtcoa	ctbtcoa	C28H44N8O17P3S		0
ctp	CTP	C9H12N3O14P3		-4
cu	Cu+	Cu		1
cu2	Cu2+	Cu		2
cyan	Hydrogen cyanide	CHN		0
cys-L	L-Cysteine	C3H7NO2S		0
cyst-L	L-Cystathionine	C7H14N2O4S		0
cystrna	L-Cysteinyl-tRNA(Cys)	C3H6NOSR		1
cytd	Cytidine	C9H13N3O5		0
d52dg	5-dehydro-2-deoxy-D-gluconate	C6H10O6		0
d5dg	5-Deoxy-D-glucuronate	C6H10O6		0
dad-2	Deoxyadenosine	C10H13N5O3		0
dad-5	5'-Deoxyadenosine	C10H13N5O3		0
dadp	dADP	C10H12N5O9P2		-3
damp	dAMP	C10H12N5O6P		-2
dann	7,8-Diaminononanoate	C9H21N2O2		1
datp	dATP	C10H12N5O12P3		-4
db4p	3,4-dihydroxy-2-butanone 4-phosphate	C4H7O6P		-2
dc2coa	dc2coa	C31H48N7O17P3S		0
dca	Decanoate (n-C10:0)	C10H19O2		-1
dcaACP	Decanoyl-ACP (n-C10:0ACP)	C21H39N2O8PRS		-1
dcacoa	Decanoyl-CoA (n-C10:0CoA)	C31H50N7O17P3S		-4
dcamp	N6-(1,2-Dicarboxyethyl)-AMP	C14H14N5O11P		-4
dcdp	dCDP	C9H12N3O10P2		-3
dcmp	dCMP	C9H12N3O7P		-2
dctp	dCTP	C9H12N3O13P3		-4
dcyt	Deoxycytidine	C9H13N3O4		0
dd2coa	dd2coa	C33H52N7O17P3S		0
ddca	Dodecanoate (n-C12:0)	C12H23O2		-1
ddcaACP	Dodecanoyl-ACP (n-C12:0ACP)	C23H43N2O8PRS		-1
ddcacoa	Dodecanoyl-CoA (n-C12:0CoA)	C33H54N7O17P3S		-4
ddcap	Dodecanoly-phosphate (n-C12:0)	C12H24O5P1		100
dgdp	dGDP	C10H12N5O10P2		-3
dgmp	dGMP	C10H12N5O7P		-2
dgsn	Deoxyguanosine	C10H13N5O4		0
dgtp	dGTP	C10H12N5O13P3		-4
dha	Dihydroxyacetone	C3H6O3		0
dhap	Dihydroxyacetone phosphate	C3H5O6P		-2
dhf	7,8-Dihydrofolate	C19H19N7O6		-2
dhgly	dhgly	C2H2NO2		0
dhmptp	dhmptp	C9H12N5O13P3		0
dhna	1,4-Dihydroxy-2-naphthoate	C11H7O4		-1
dhor-S	(S)-Dihydroorotate	C5H5N2O4		-1
dhpt	Dihydropteroate	C14H13N6O3		-1
dhptdn	dhptdn	C6H6N4		0
dimp	dIMP	C10H11N4O7P		-2
din	Deoxyinosine	C10H12N4O4		0
ditp	dITP	C10H11N4O13P3		-4
dmbzid	5,6-Dimethylbenzimidazole	C9H10N2		0
dmlz	6,7-Dimethyl-8-(1-D-ribityl)lumazine	C13H18N4O6		0
dmpp	Dimethylallyl diphosphate	C5H9O7P2		-3
dms	Dimethyl sulfide	C2H6S		0
dmso	Dimethyl sulfoxide	C2H6OS		0
dna	DNA	C10H17O8PR2		0
dnad	Deamino-NAD+	C21H24N6O15P2		-2
dpcoa	Dephospho-CoA	C21H33N7O13P2S		-2
dscL	dihydrosirohydrochlorin（precorrin 2）	C42H41N4O16		-7
dtbt	Dethiobiotin	C10H17N2O3		-1
dtdp	dTDP	C10H13N2O11P2		-3
dtdp4d6dg	dTDP-4-dehydro-6-deoxy-D-glucose	C16H22N2O15P2		-2
dtdp4d6dm	dTDP-4-dehydro-6-deoxy-L-mannose	C16H22N2O15P2		-2
dtdpglu	dTDPglucose	C16H24N2O16P2		-2
dtmp	dTMP	C10H13N2O8P		-2
dttp	dTTP	C10H13N2O14P3		-4
dudp	dUDP	C9H11N2O11P2		-3
dump	dUMP	C9H11N2O8P		-2
duri	Deoxyuridine	C9H12N2O5		0
dutp	dUTP	C9H11N2O14P3		-4
dxyl5p	1-deoxy-D-xylulose 5-phosphate	C5H9O7P		-2
e4p	D-Erythrose 4-phosphate	C4H7O7P		-2
eig3p	D-erythro-1-(Imidazol-4-yl)glycerol 3-phosphate	C6H9N2O6P		-2
etha	Ethanolamine	C2H8NO		1
etoh	Ethanol	C2H6O		0
f1p	D-Fructose 1-phosphate	C6H11O9P		-2
f6p	D-Fructose 6-phosphate	C6H11O9P		-2
fad	Flavin adenine dinucleotide oxidized	C27H31N9O15P2		-2
fadh2	Flavin adenine dinucleotide reduced	C27H33N9O15P2		-2
fald	Formaldehyde	CH2O		0
fdp	D-Fructose 1,6-bisphosphate	C6H10O12P2		-4
fdxox	Oxidized ferredoxin	X		0
fdxrd	fdxrd	X		0
fe2	Fe2+	Fe		2
fe3	Fe3+	Fe		3
fe3dhbzs	ferric 2,3-dihydroxybenzoylserine	C10H10NO6Fe		2
fgam	N2-Formyl-N1-(5-phospho-D-ribosyl)glycinamide	C8H13N2O9P		-2
fldox	flavodoxin (oxidized) - obsolete	X		0
fldrd	flavodoxin (reduced) - obsolete	XH2		0
fmettrna	N-Formylmethionyl-tRNA	C6H9NO2SR		0
fmn	FMN	C17H19N4O9P		-2
fmnh2	fmnh2	C17H21N4O9P		0
for	Formate	CH1O2		-1
fpram	2-(Formamido)-N1-(5-phospho-D-ribosyl)acetamidine	C8H15N3O8P		-1
fprica	5-Formamido-1-(5-phospho-D-ribosyl)imidazole-4-carboxamide	C10H13N4O9P		-2
frdp	Farnesyl diphosphate	C15H25O7P2		-3
freemyco	freemyco	C17.018H30.941999999999997O1		0
fru	D-Fructose	C6H12O6		0
fruur	D-Fructuronate	C6H9O7		-1
fum	Fumarate	C4H2O4		-2
g1p	D-Glucose 1-phosphate	C6H11O9P		-2
g3p	Glyceraldehyde 3-phosphate	C3H5O6P		-2
g3pc	sn-Glycero-3-phosphocholine	C8H20NO6P		0
g3pe	sn-Glycero-3-phosphoethanolamine	C5H14NO6P		0
g3pg	Glycerophosphoglycerol	C6H14O8P		-1
g3pi	sn-Glycero-3-phospho-1-inositol	C9H18O11P		-1
g3ps	Glycerophosphoserine	C6H13NO8P		-1
g6p	D-Glucose 6-phosphate	C6H11O9P		-2
gal	D-Galactose	C6H12O6		0
gal1p	alpha-D-Galactose 1-phosphate	C6H11O9P		-2
galt	Galactitol	C6H14O6		0
galt1p	Galactitol 1-phosphate	C6H13O9P		-2
gam	D-Glucosamine	C6H14NO5		1
gam1p	D-Glucosamine 1-phosphate	C6H13NO8P		-1
gam6p	D-Glucosamine 6-phosphate	C6H13NO8P		-1
gar	N1-(5-Phospho-D-ribosyl)glycinamide	C7H14N2O8P		-1
gcald	Glycolaldehyde	C2H4O2		0
gdp	GDP	C10H12N5O11P2		-3
gdpmann	GDP-D-mannose	C16H23N5O16P2		-2
gdptp	Guanosine 3'-diphosphate 5'-triphosphate	C10H11N5O20P5		-7
glc-D	D-Glucose	C6H12O6		0
glcn	D-Gluconate	C6H11O7		-1
glcr	D-Glucarate	C6H8O8		-2
glcur	D-Glucuronate	C6H9O7		-1
glcur1p	D-Glucuronate 1-phosphate	C6H8O10P		-3
gln-L	L-Glutamine	C5H10N2O3		0
glntrna	L-Glutaminyl-tRNA(Gln)	C5H9N2O2R		1
glu1sa	L-Glutamate 1-semialdehyde	C5H9NO3		0
glu5p	L-Glutamate 5-phosphate	C5H8NO7P		-2
glu5sa	L-Glutamate 5-semialdehyde	C5H9NO3		0
glucys	glucys	C8H13N2O5S		0
glu-D	D-Glutamate	C5H8NO4		-1
glu-L	L-Glutamate	C5H8NO4		-1
glutrna	L-Glutamyl-tRNA(Glu)	C5H7NO3R		0
glx	Glyoxylate	C2H1O3		-1
gly	Glycine	C2H5NO2		0
glyald	D-Glyceraldehyde	C3H6O3		0
glyb	Glycine betaine	C5H11NO2		0
glyc	Glycerol	C3H8O3		0
glyc2p	Glycerol 2-phosphate	C3H7O6P		-2
glyc3p	Glycerol 3-phosphate	C3H7O6P		-2
glyclt	Glycolate	C2H3O3		-1
glycogen	glycogen	C6H10O5		0
glyc-R	(R)-Glycerate	C3H5O4		-1
glytrna	Glycyl-tRNA(Gly)	C2H4NOR		1
gmp	GMP	C10H12N5O8P		-2
gp4g	P1,P4-Bis(5'-guanosyl) tetraphosphate	C20H24N10O21P4		-4
grdp	Geranyl diphosphate	C10H17O7P2		-3
grxox	glutaredoxin (oxidized)	X		0
grxrd	glutaredoxin (reduced)	XH2		0
gsn	Guanosine	C10H13N5O5		0
gthox	Oxidized glutathione	C20H30N6O12S2		-2
gthrd	Reduced glutathione	C10H16N3O6S		-1
gtp	GTP	C10H12N5O14P3		-4
gua	Guanine	C5H5N5O		0
h	H+	H		1
h2	H2	H2		0
h2mb4p	1-hydroxy-2-methyl-2-(E)-butenyl 4-diphosphate	C5H9O8P2		-3
h2o	H2O	H2O		0
h2o2	Hydrogen peroxide	H2O2		0
h2s	Hydrogen sulfide	H2S		0
hcat	hcat	C7H10O7		0
hco3	Bicarbonate	CHO3		-1
hcys-L	L-Homocysteine	C4H9NO2S		0
hdca	Hexadecanoate (n-C16:0)	C16H31O2		-1
hdcap	Hexadecanoyl-phosphate (n-C16:0)	C16H32O5P		100
hdcea	Hexadecenoate (n-C16:1)	C16H29O2		-1
hdceap	Hexadecanoyl-phosphate (n-C16:1)	C16H30O5P		100
hdcoa	Hexadecenoyl-CoA (n-C16:1CoA)	C37H60N7O17P3S		-4
hdd2coa	hdd2coa	C37H60N7O17P3S		0
hdeACP	cis-hexadec-9-enoyl-[acyl-carrier protein] (n-C16:1)	C27H49N2O8PRS		-1
hexACP	Hexanoyl-ACP (n-C6:0ACP)	C17H31N2O8PRS		-1
his-L	L-Histidine	C6H9N3O2		0
hisp	L-Histidinol phosphate	C6H11N3O4P		-1
histd	L-Histidinol	C6H12N3O		1
histrna	L-Histidyl-tRNA(His)	C6H8N3OR		1
hmbil	Hydroxymethylbilane	C40H38N4O17		-8
hom-L	L-Homoserine	C4H9NO3		0
hpyr	Hydroxypyruvate	C3H3O4		-1
hx2coa	hx2coa	C27H40N7O17P3S		0
hxa	Hexanoate (n-C6:0)	C6H11O2		-1
hxan	Hypoxanthine	C5H4N4O		0
hxcoa	Hexanoyl-CoA (n-C6:0CoA)	C27H42N7O17P3S		-4
iasp	Iminoaspartate	C4H3NO4		-2
ichor	Isochorismate	C10H8O6		-2
icit	Isocitrate	C6H5O7		-3
idp	IDP	C10H11N4O11P2		-3
ile-L	L-Isoleucine	C6H13NO2		0
iletrna	L-Isoleucyl-tRNA(Ile)	C6H12NOR		1
imacp	3-(Imidazol-4-yl)-2-oxopropyl phosphate	C6H7N2O5P		-2
imp	IMP	C10H11N4O8P		-2
indole	Indole	C8H7N		0
inost	myo-Inositol	C6H12O6		0
ins	Inosine	C10H12N4O5		0
ions	ions	O1.809384S0.452346Fe1.514453Ca0.542815Co0.002624Cu0.073913K20.35556Mg0.904692Mn0.072104Ni0.033655Zn0.035554Cl0.542815		0
ipdp	Isopentenyl diphosphate	C5H9O7P2		-3
isetac	Isethionic acid	C2H5O4S		-1
itp	ITP	C10H11N4O14P3		-4
k	potassium	K		1
lac-D	D-Lactate	C3H5O3		-1
lac-L	L-Lactate	C3H5O3		-1
LalaDgluMdapDala	L-alanine-D-glutamate-meso-2,6-diaminoheptanedioate-D-alanine	C18H30N5O9		-1
leu-L	L-Leucine	C6H13NO2		0
leutrna	L-Leucyl-tRNA(Leu)	C6H12NOR		1
lgt-S	(R)-S-Lactoylglutathione	C13H20N3O8S		-1
lipoamp	lipoamp	C18H25N5O8PS2		0
lipoate	Lipoate	C8H14O2S2		0
lipopb	lipopb	C8H13OS2		0
lys-L	L-Lysine	C6H15N2O2		1
lystrna	L-Lysine-tRNA (Lys)	C6H14N2OR		2
lyx-L	L-Lyxose	C5H10O5		0
malACP	Malonyl-[acyl-carrier protein]	C14H22N2O10PRS		-2
malcoa	Malonyl-CoA	C24H33N7O19P3S		-5
mal-L	L-Malate	C4H4O5		-2
malt	Maltose	C12H22O11		0
malt6p	Maltose 6'-phosphate	C12H21O14P		-2
malthp	Maltoheptaose	C42H72O36		0
malthx	Maltohexaose	C36H62O31		0
maltpt	Maltopentaose	C30H52O26		0
malttr	Maltotriose	C18H32O16		0
maltttr	Maltotetraose	C24H42O21		0
man	D-Mannose	C6H12O6		0
man1p	D-Mannose 1-phosphate	C6H11O9P		-2
man6p	D-Mannose 6-phosphate	C6H11O9P		-2
mercppyr	Mercaptopyruvate	C3H3O3S		-1
methf	5,10-Methenyltetrahydrofolate	C20H20N7O6		-1
met-L	L-Methionine	C5H11NO2S		0
metsox-S-L	L-Methionine Sulfoxide	C5H11NO3S		0
mettrna	L-Methionyl-tRNA (Met)	C5H10NOSR		1
mg2	magnesium	Mg		2
mi1p-D	1D-myo-Inositol 1-phosphate	C6H11O9P		-2
mi3p-D	1D-myo-Inositol 3-phosphate	C6H11O9P		-2
micit	methylisocitrate	C7H7O7		-3
mlthf	5,10-Methylenetetrahydrofolate	C20H21N7O6		-2
mmcoa-R	(R)-Methylmalonyl-CoA	C25H35N7O19P3S		-5
mmcoa-S	(S)-Methylmalonyl-CoA	C25H35N7O19P3S		-5
mn2	Mn2+	Mn		2
mnl	D-Mannitol	C6H14O6		0
mnl1p	D-Mannitol 1-phosphate	C6H13O9P		-2
moadamp	moadamp	C11H12N5O8P1X		0
moadcoo	moadcoo	C1O2X		0
moadcosh	moadcosh	C1H1O1S1X		0
mobd	Molybdate	MoO4		-2
moco	moco	C10H10N5O8PS2Mo		0
mpt	mpt	C10H10N5O6PS2Cu		0
mptamp	mptamp	C20H22N10O12P2S2Cu		0
mql8	Menaquinol 8	C51H74O2		0
mqn8	Menaquinone 8	C51H72O2		0
msa	Malonate semialdehyde	C3H3O3		-1
mthgxl	Methylglyoxal	C3H4O2		0
murein4p3p	two linked disacharide tetrapeptide and tripeptide murein units (uncrosslinked, middle of chain)	C71H109N13O39		-4
murein4p4p	two linked disacharide tetrapeptide murein units (uncrosslinked, middle of chain)	C74H114N14O40		-4
murein5p3p	two linked disacharide pentapeptide and tripeptide murein units (uncrosslinked, middle of chain)	C74H114N14O40		-4
murein5p4p	two linked disacharide pentapeptide and tetrapeptide murein units (uncrosslinked, middle of chain)	C77H119N15O41		-4
murein5p5p	two linked disacharide pentapeptide murein units (uncrosslinked, middle of chain)	C80H124N16O42		-4
murein5p5p5p	murein5p5p5p	C120H186N24O63		0
murein5px3p	murein5px3p	C74H112N14O39		0
murein5px4p	murein5px4p	C77H117N15O40		0
murein5px4px4p	murein5px4px4p	C114H172N22O59		0
mycoli	mycoli	C64.598238154H117.50071172599999O7.357917P0.267926		0
myrsACP	Myristoyl-ACP (n-C14:0ACP)	C25H47N2O8PRS		-1
N1aspmd	N1-Acetylspermidine	C9H23N3O		2
n2o	Nitrous oxide	N2O		0
n8aspmd	N8-Acetylspermidine	C9H23N3O		2
na1	Sodium	Na		1
nac	Nicotinate	C6H4NO2		-1
nad	Nicotinamide adenine dinucleotide	C21H26N7O14P2		-1
nadh	Nicotinamide adenine dinucleotide - reduced	C21H27N7O14P2		-2
nadp	Nicotinamide adenine dinucleotide phosphate	C21H25N7O17P3		-3
nadph	Nicotinamide adenine dinucleotide phosphate - reduced	C21H26N7O17P3		-4
ncam	Nicotinamide	C6H6N2O		0
nh3	Ammonia	H3N		0
nh4	Ammonium	H4N		1
ni2	nickel	Ni		2
nicrnt	Nicotinate D-ribonucleotide	C11H12NO9P		-2
nmeth	N-methylhydantoin	C4H6N2O2		0
nmn	NMN	C11H14N2O8P		-1
no	Nitric oxide	NO		0
no2	Nitrite	NO2		-1
no3	Nitrate	NO3		-1
o2	O2	O2		0
o2s	Superoxide anion	O2		-1
oaa	Oxaloacetate	C4H2O5		-2
oc2coa	oc2coa	C29H44N7O17P3S		0
ocACP	Octanoyl-ACP (n-C8:0ACP)	C19H35N2O8PRS		-1
occoa	Octanoyl-CoA (n-C8:0CoA)	C29H46N7O17P3S		-4
ocdca	octadecanoate (n-C18:0)	C18H35O2		-1
ocdcaACP	Octadecanoyl-ACP (n-C18:0ACP)	C29H55N2O8PRS		-1
ocdcap	Octadecanoyl-phosphate (n-C18:0)	C18H36O5P		1000
ocdcea	octadecenoate (n-C18:1)	C18H33O2		-1
ocdceap	Octadecanoyl-phosphate (n-C18:1)	C18H34O5P		1000
octa	octanoate (n-C8:0)	C8H15O2		-1
octapb	octapb	C8H15O		0
octdp	all-trans-Octaprenyl diphosphate	C40H65O7P2		-3
octeACP	cis-octadec-11-enoyl-[acyl-carrier protein] (n-C18:1)	C29H53N2O8PRS		-1
od2coa	od2coa	C39H64N7O17P3S		0
odecoa	Octadecenoyl-CoA (n-C18:1CoA)	C39H64N7O17P3S		-4
ohpb	2-Oxo-3-hydroxy-4-phosphobutanoate	C4H4O8P		-3
orn	Ornithine	C5H13N2O2		1
orot	Orotate	C5H3N2O4		-1
orot5p	Orotidine 5'-phosphate	C10H10N2O11P		-3
pa	phosphatidate	C1836H3398O400P50		-100
pa120	1,2-didodecanoyl-sn-glycerol 3-phosphate	C27H51O8P1		-2
pa140	1,2-ditetradecanoyl-sn-glycerol 3-phosphate	C31H59O8P1		-2
pa141	1,2-ditetradec-7-enoyl-sn-glycerol 3-phosphate	C31H55O8P1		-2
pa160	1,2-dihexadecanoyl-sn-glycerol 3-phosphate	C35H67O8P1		-2
pa161	1,2-dihexadec-9-enoyl-sn-glycerol 3-phosphate	C35H63O8P1		-2
pa180	1,2-dioctadecanoyl-sn-glycerol 3-phosphate	C39H75O8P1		-2
pa181	1,2-dioctadec-11-enoyl-sn-glycerol 3-phosphate	C39H71O8P1		-2
pac	Phenylacetic acid	C8H7O2		-1
pacald	Phenylacetaldehyde	C8H8O		0
palmACP	Palmitoyl-ACP (n-C16:0ACP)	C27H51N2O8PRS		-1
pan4p	Pantetheine 4'-phosphate	C11H21N2O7PS		-2
pant-R	(R)-Pantoate	C6H11O4		-1
pap	Adenosine 3',5'-bisphosphate	C10H11N5O10P2		-4
paps	3'-Phosphoadenylyl sulfate	C10H11N5O13P2S		-4
pdx5p	Pyridoxine 5'-phosphate	C8H10NO6P		-2
pep	Phosphoenolpyruvate	C3H2O6P		-3
peptid	peptid	C64.087066H109.98235400000002N13.276022O50.168144P3.2394		0
pgp120	Phosphatidylglycerophosphate (didodecanoyl, n-C12:0)	C30H57O13P2		-3
pgp140	Phosphatidylglycerophosphate (ditetradecanoyl, n-C14:0)	C34H65O13P2		-3
pgp141	Phosphatidylglycerophosphate (ditetradec-7-enoyl, n-C14:1)	C34H61O13P2		-3
pgp160	Phosphatidylglycerophosphate (dihexadecanoyl, n-C16:0)	C38H73O13P2		-3
pgp161	Phosphatidylglycerophosphate (dihexadec-9-enoyl, n-C16:1)	C38H69O13P2		-3
pgp180	Phosphatidylglycerophosphate (dioctadecanoyl, n-C18:0)	C42H81O13P2		-3
pgp181	Phosphatidylglycerophosphate (dioctadec-11-enoyl, n-C18:1)	C42H77O13P2		-3
phe-L	L-Phenylalanine	C9H11NO2		0
pheme	Protoheme	C34H30FeN4O4		-2
phetrna	L-Phenylalanyl-tRNA(Phe)	C9H10NOR		1
phom	O-Phospho-L-homoserine	C4H8NO6P		-2
phosph	phosph	C52.881848160000004H98.21897442240001N0.326586O16.9293528P2.563819800000001		0
phpyr	Phenylpyruvate	C9H7O3		-1
phthr	O-Phospho-4-hydroxy-L-threonine	C4H8NO7P		-2
pi	Phosphate	HO4P		-2
pim	pim	C46.2H80.208N3O15P2		0
pit	pit	C46.2H80.208N3O15P2		0
pmtcoa	Palmitoyl-CoA (n-C16:0CoA)	C37H62N7O17P3S		-4
pnto-R	(R)-Pantothenate	C9H16NO5		-1
ppa	Propionate (n-C3:0)	C3H5O2		-1
ppbng	Porphobilinogen	C10H13N2O4		-1
ppcoa	Propanoyl-CoA	C24H36N7O17P3S		-4
ppgpp	Guanosine 3',5'-bis(diphosphate)	C10H11N5O17P4		-6
pphn	Prephenate	C10H8O6		-2
ppi	Diphosphate	HO7P2		-3
ppp9	Protoporphyrin	C34H32N4O4		-2
pppg9	Protoporphyrinogen IX	C34H38N4O4		-2
pppi	Inorganic triphosphate	HO10P3		-4
ppt	Phosphonate	HO3P		-2
pram	5-Phospho-beta-D-ribosylamine	C5H11NO7P		-1
pran	N-(5-Phospho-D-ribosyl)anthranilate	C12H13NO9P		-3
prbamp	1-(5-Phosphoribosyl)-AMP	C15H19N5O14P2		-4
prbatp	1-(5-Phosphoribosyl)-ATP	C15H19N5O20P4		-6
prfp	1-(5-Phosphoribosyl)-5-[(5-phosphoribosylamino)methylideneamino]imidazole-4-carboxamide	C15H21N5O15P2		-4
prlp	5-[(5-phospho-1-deoxyribulos-1-ylamino)methylideneamino]-1-(5-phosphoribosyl)imidazole-4-carboxamide	C15H21N5O15P2		-4
progly	L-Prolinylglycine	C7H12N2O3		0
pro-L	L-Proline	C5H9NO2		0
protein	protein	C19.222443H38.476530999999966N5.458296999999999O10.650917999999953P-0.000000000000004S0.108442		0
protrna	L-Prolyl-tRNA(Pro)	C5H8NOR		1
prpp	5-Phospho-alpha-D-ribose 1-diphosphate	C5H8O14P3		-5
pser-L	O-Phospho-L-serine	C3H6NO6P		-2
ptrc	Putrescine	C4H14N2		2
pyam5p	Pyridoxamine 5'-phosphate	C8H12N2O5P		-1
pydam	Pyridoxamine	C8H13N2O2		1
pydx	Pyridoxal	C8H9NO3		0
pydx5p	Pyridoxal 5'-phosphate	C8H8NO6P		-2
pydxn	Pyridoxine	C8H11NO3		0
pyr	Pyruvate	C3H3O3		-1
q8	Ubiquinone-8	C49H74O4		0
q8h2	Ubiquinol-8	C49H76O4		0
quln	Quinolinate	C7H3NO4		-2
r5p	alpha-D-Ribose 5-phosphate	C5H9O8P		-2
rbl-L	rbl-L	C5H10O5		0
rdmbzi	rdmbzi	C14H18N2O4		0
rhcys	S-Ribosyl-L-homocysteine	C9H17NO6S		0
rib-D	D-Ribose	C5H10O5		0
ribflv	Riboflavin	C17H20N4O6		0
rna	rna	C28.60628H33.27465N11.5971O22.976729999999996P2.99579		0
ru5p-D	D-Ribulose 5-phosphate	C5H9O8P		-2
s	Sulfur	S		0
s7p	Sedoheptulose 7-phosphate	C7H13O10P		-2
sarcs	Sarcosine	C3H7NO2		0
sbt6p	D-Sorbitol 6-phosphate	C6H13O9P		-2
sbt-D	D-Sorbitol	C6H14O6		0
sbzcoa	O-Succinylbenzoyl-CoA	C32H39N7O20P3S		-5
ser-D	D-Serine	C3H7NO3		0
ser-L	L-Serine	C3H7NO3		0
sertrna	L-Seryl-tRNA(Ser)	C3H6NO2R		1
skm	Shikimate	C7H9O5		-1
skm5p	Shikimate 5-phosphate	C7H8O8P		-3
sl26da	N-Succinyl-LL-2,6-diaminoheptanedioate	C11H16N2O7		-2
sl2a6o	N-Succinyl-2-L-amino-6-oxoheptanedioate	C11H12NO8		-3
so3	Sulfite	O3S		-2
so4	Sulfate	O4S		-2
soluble-pool	soluble-pool	C31.685756H40.884037000000006N9.559588O20.989518P3.134647S0.355614		0
spmd	Spermidine	C7H22N3		3
stcoa	Stearoyl-CoA (n-C18:0CoA)	C39H66N7O17P3S		-4
suc6p	Sucrose 6-phosphate	C12H21O14P		-2
sucbz	o-Succinylbenzoate	C11H8O5		-2
succ	Succinate	C4H4O4		-2
succoa	Succinyl-CoA	C25H35N7O19P3S		-5
suchms	suchms	C8H12NO6		-1
sucr	Sucrose	C12H22O11		0
sucsal	Succinic semialdehyde	C4H5O3		-1
t3c11vaceACP	trans-3-cis-11-vacceoyl-[acyl-carrier protein]	C29H51N2O8PRS		-1
t3c5ddeceACP	trans-3-cis-5-dodecenoyl-[acyl-carrier protein]	C23H39N2O8PRS		-1
t3c7mrseACP	trans-3-cis-7-myristoleoyl-[acyl-carrier protein]	C25H43N2O8PRS		-1
t3c9palmeACP	trans-3-cis-9-palmitoleoyl-[acyl-carrier protein]	C27H47N2O8PRS		-1
tag6p-D	D-Tagatose 6-phosphate	C6H11O9P		-2
tagdp-D	D-Tagatose 1,6-biphosphate	C6H10O12P2		-4
tau	tau	C2H7NO3S		0
tcynt	Thiocyanate	CNS		-1
td2coa	td2coa	C35H56N7O17P3S		0
tdcm	tdcm	C41.018H74.942O29P2		0
tdcoa	Tetradecanoyl-CoA (n-C14:0CoA)	C35H58N7O17P3S		-4
tddec2eACP	trans-Dodec-2-enoyl-[acyl-carrier protein]	C23H41N2O8PRS		-1
tdeACP	cis-tetradec-7-enoyl-[acyl-carrier protein] (n-C14:1)	C25H45N2O8PRS		-1
tdec2eACP	trans-Dec-2-enoyl-[acyl-carrier protein]	C21H37N2O8PRS		-1
tdecoa	Tetradecenoyl-CoA (n-C14:1CoA)	C35H56N7O17P3S		-4
thcd	3D-(3,5/4)-Trihydroxycyclohexane-1,2-dione	C6H8O5		0
thdp	2,3,4,5-Tetrahydrodipicolinate	C7H7NO4		-2
thex2eACP	trans-Hex-2-enoyl-[acyl-carrier protein]	C17H29N2O8PRS		-1
thf	5,6,7,8-Tetrahydrofolate	C19H21N7O6		-2
thm	Thiamin	C12H17N4OS		1
thmmp	Thiamin monophosphate	C12H16N4O4PS		-1
thmpp	Thiamin diphosphate	C12H16N4O7P2S		-2
thptdn	thptdn	C6H10N4		0
thr-L	L-Threonine	C4H9NO3		0
thrtrna	L-Threonyl-tRNA(Thr)	C4H8NO2R		1
thymd	Thymidine	C10H14N2O5		0
tma	trimethylamine	C3H10N		1
tmao	Trimethylamine N-oxide	C3H9NO		0
tmcm	tmcm	C29.018H52.94199999999999O15P		0
tmrs2eACP	trans-Tetradec-2-enoyl-[acyl-carrier protein]	C25H45N2O8PRS		-1
toct2eACP	trans-Oct-2-enoyl-[acyl-carrier protein]	C19H33N2O8PRS		-1
toctd2eACP	trans-octadec-2-enoyl-[acyl-carrier protein]	C29H53N2O8PRS		-1
tpalm2eACP	trans-Hexadec-2-enoyl-[acyl-carrier protein]	C27H49N2O8PRS		-1
trdox	Oxidized thioredoxin	X		0
trdrd	Reduced thioredoxin	XH2		0
tre	Trehalose	C12H22O11		0
tre6p	alpha,alpha'-Trehalose 6-phosphate	C12H21O14P		-2
trnaala	tRNA(Ala)	R		0
trnaarg	tRNA(Arg)	R		0
trnaasn	tRNA(Asn)	C10H17O10PR2		0
trnaasp	tRNA(Asp)	R		0
trnacys	tRNA(Cys)	R		0
trnagln	tRNA(Gln)	R		0
trnaglu	tRNA (Glu)	R		0
trnagly	tRNA(Gly)	R		0
trnahis	tRNA(His)	R		0
trnaile	tRNA(Ile)	R		0
trnaleu	tRNA(Leu)	R		0
trnalys	tRNA(Lys)	R		0
trnamet	tRNA(Met)	R		0
trnaphe	tRNA(Phe)	R		0
trnapro	tRNA(Pro)	R		0
trnasecys	tRNA(SeCys)	R		0
trnaser	tRNA(Ser)	R		0
trnathr	tRNA(Thr)	R		0
trnatrp	tRNA(Trp)	R		0
trnatyr	tRNA(Tyr)	R		0
trnaval	tRNA(Val)	R		0
trp-L	L-Tryptophan	C11H12N2O2		0
trptrna	L-Tryptophanyl-tRNA(Trp)	C11H11N2OR		1
tsul	Thiosulfate	O3S2		-2
ttdca	tetradecanoate (n-C14:0)	C14H27O2		-1
ttdcap	Tetradecanoyl-phosphate (n-C14:0)	C14H28O5P		1000
ttdcea	tetradecenoate (n-C14:1)	C14H25O2		-1
ttdceap	Tetradecanoyl-phosphate (n-C14:1)	C14H26O5P		1000
tungs	tungstate	O4W1		-2
tyr-L	L-Tyrosine	C9H11NO3		0
tyrtrna	L-Tyrosyl-tRNA(Tyr)	C9H10NO2R		1
u23ga	UDP-2,3-bis(3-hydroxytetradecanoyl)glucosamine	C43H75N3O20P2		-2
u3aga	UDP-3-O-(3-hydroxytetradecanoyl)-N-acetylglucosamine	C31H51N3O19P2		-2
u3hga	UDP-3-O-(3-hydroxytetradecanoyl)-D-glucosamine	C29H50N3O18P2		-1
uaagmda	Undecaprenyl-diphospho-N-acetylmuramoyl-(N-acetylglucosamine)-L-ala-D-glu-meso-2,6-diaminopimeloyl-D-ala-D-ala	C95H152N8O28P2		-4
uaccg	uaccg	C20H26N3O19P2		2
uacgam	UDP-N-acetyl-D-glucosamine	C17H25N3O17P2		-2
uagmda	uagmda	C87H139N7O23P2		3
uama	UDP-N-acetylmuramoyl-L-alanine	C23H33N4O20P2		-3
uamag	UDP-N-acetylmuramoyl-L-alanyl-D-glutamate	C28H39N5O23P2		-4
uamr	UDP-N-acetylmuramate	C20H28N3O19P2		-3
udcpdp	Undecaprenyl diphosphate	C55H89O7P2		-3
udcpp	Undecaprenyl phosphate	C55H89O4P		-2
udp	UDP	C9H11N2O12P2		-3
udpara	udpara	C14H20N2O16P2		0
udpg	UDPglucose	C15H22N2O17P2		-2
udpgal	UDPgalactose	C15H22N2O17P2		-2
udpgalfur	UDP-D-galacto-1,4-furanose	C15H22N2O17P2		-2
udpglcur	UDP-D-glucuronate	C15H19N2O18P2		-3
ugmd	UDP-N-acetylmuramoyl-L-alanyl-D-gamma-glutamyl-meso-2,6-diaminopimelate	C35H51N7O26P2		-4
ugmda	UDP-N-acetylmuramoyl-L-alanyl-D-glutamyl-meso-2,6-diaminopimeloyl-D-alanyl-D-alanine	C41H61N9O28P2		-4
ump	UMP	C9H11N2O9P		-2
uppg3	Uroporphyrinogen III	C40H36N4O16		-8
ura	Uracil	C4H4N2O2		0
urea	Urea	CH4N2O		0
uri	Uridine	C9H12N2O6		0
utp	UTP	C9H11N2O15P3		-4
val-L	L-Valine	C5H11NO2		0
valtrna	L-Valyl-tRNA(Val)	C5H10NOR		1
wco	wco	C10H10N5O8PS2W		0
xan	Xanthine	C5H4N4O2		0
xmp	Xanthosine 5'-phosphate	C10H11N4O9P		-2
xtp	XTP	C10H11N4O15P3		-4
xtsn	Xanthosine	C10H12N4O6		0
xu5p-D	D-Xylulose 5-phosphate	C5H9O8P		-2
xyl-D	D-Xylose	C5H10O5		0
xylu-D	D-Xylulose	C5H10O5		0
xylu-L	L-Xylulose	C5H10O5		0
zn2	Zinc	Zn		2
