# Supplementary material for: A new genome-scale metabolic model of Corynebacterium glutamicum and its application
Source: Biotechnol Biofuels. 2017 Jun 30;10:169. doi: 10.1186/s13068-017-0856-3 (PMC5493880; doi:10.1186/s13068-017-0856-3)
Supplement: Supplementary file 5 — Additional file 5. The flux distribution values for simulations on acetate, lactate and xylose using FBA by iCW773. [file 13068_2017_856_MOESM5_ESM.xlsx]

## Sheet: acetate as substrate
Abbreviation	Description	Reaction	Flux
3HAD100	3-hydroxyacyl-[acyl-carrier-protein] dehydratase (n-C10:0)	3hdecACP[c] -> h2o[c] + tdec2eACP[c]	0.121695
3HAD120	3-hydroxyacyl-[acyl-carrier-protein] dehydratase (n-C12:0)	3hddecACP[c] -> h2o[c] + tddec2eACP[c]	0.0551096
3HAD121	3-hydroxyacyl-[acyl-carrier-protein] dehydratase (n-C12:1)	3hcddec5eACP[c] -> h2o[c] + t3c5ddeceACP[c]	0.0665856
3HAD140	3-hydroxyacyl-[acyl-carrier-protein] dehydratase (n-C14:0)	3hmrsACP[c] -> h2o[c] + tmrs2eACP[c]	0.0551096
3HAD141	3-hydroxyacyl-[acyl-carrier-protein] dehydratase (n-C14:1)	3hcmrs7eACP[c] -> h2o[c] + t3c7mrseACP[c]	0.0665856
3HAD160	3-hydroxyacyl-[acyl-carrier-protein] dehydratase (n-C16:0)	3hpalmACP[c] -> h2o[c] + tpalm2eACP[c]	0.0543127
3HAD161	3-hydroxyacyl-[acyl-carrier-protein] dehydratase (n-C16:1)	3hcpalm9eACP[c] -> h2o[c] + t3c9palmeACP[c]	0.0651382
3HAD180	3-hydroxyacyl-[acyl-carrier-protein] dehydratase (n-C18:0)	3hoctaACP[c] -> h2o[c] + toctd2eACP[c]	0.00111357
3HAD181	3-hydroxyacyl-[acyl-carrier-protein] dehydratase (n-C18:1)	3hcvac11eACP[c] -> h2o[c] + t3c11vaceACP[c]	0.0638243
3HAD40	3-hydroxyacyl-[acyl-carrier-protein] dehydratase (n-C4:0)	3haACP[c] -> h2o[c] + but2eACP[c]	0.121695
3HAD60	3-hydroxyacyl-[acyl-carrier-protein] dehydratase (n-C6:0)	3hhexACP[c] -> h2o[c] + thex2eACP[c]	0.121695
3HAD80	3-hydroxyacyl-[acyl-carrier-protein] dehydratase (n-C8:0)	3hoctACP[c] -> h2o[c] + toct2eACP[c]	0.121695
3OAR100	3-oxoacyl-[acyl-carrier-protein] reductase (n-C10:0)	h[c] + nadph[c] + 3odecACP[c] <=> nadp[c] + 3hdecACP[c]	0.121695
3OAR120	3-oxoacyl-[acyl-carrier-protein] reductase (n-C12:0)	h[c] + nadph[c] + 3oddecACP[c] <=> nadp[c] + 3hddecACP[c]	0.0551096
3OAR121	3-oxoacyl-[acyl-carrier-protein] reductase (n-C12:1)	h[c] + nadph[c] + 3ocddec5eACP[c] <=> nadp[c] + 3hcddec5eACP[c]	0.0665856
3OAR140	3-oxoacyl-[acyl-carrier-protein] reductase (n-C14:0)	h[c] + nadph[c] + 3omrsACP[c] <=> nadp[c] + 3hmrsACP[c]	0.0551096
3OAR141	3-oxoacyl-[acyl-carrier-protein] reductase (n-C14:1)	h[c] + nadph[c] + 3ocmrs7eACP[c] <=> nadp[c] + 3hcmrs7eACP[c]	0.0665856
3OAR160	3-oxoacyl-[acyl-carrier-protein] reductase (n-C16:0)	h[c] + nadph[c] + 3opalmACP[c] <=> nadp[c] + 3hpalmACP[c]	0.0543127
3OAR161	3-oxoacyl-[acyl-carrier-protein] reductase (n-C16:1)	h[c] + nadph[c] + 3ocpalm9eACP[c] <=> nadp[c] + 3hcpalm9eACP[c]	0.0651382
3OAR180	3-oxoacyl-[acyl-carrier-protein] reductase (n-C18:0)	h[c] + nadph[c] + 3ooctdACP[c] <=> nadp[c] + 3hoctaACP[c]	0.00111357
3OAR181	3-oxoacyl-[acyl-carrier-protein] reductase (n-C18:1)	h[c] + nadph[c] + 3ocvac11eACP[c] <=> nadp[c] + 3hcvac11eACP[c]	0.0638243
3OAR40	3-oxoacyl-[acyl-carrier-protein] reductase (n-C4:0)	h[c] + nadph[c] + actACP[c] <=> nadp[c] + 3haACP[c]	0.121695
3OAR60	3-oxoacyl-[acyl-carrier-protein] reductase (n-C6:0)	h[c] + nadph[c] + 3ohexACP[c] <=> nadp[c] + 3hhexACP[c]	0.121695
3OAR80	3-oxoacyl-[acyl-carrier-protein] reductase (n-C8:0)	h[c] + nadph[c] + 3ooctACP[c] <=> nadp[c] + 3hoctACP[c]	0.121695
3OAS100	3-oxoacyl-[acyl-carrier-protein] synthase (n-C10:0)	h[c] + ocACP[c] + malACP[c] -> co2[c] + 3odecACP[c] + ACP[c]	0.121695
3OAS120	3-oxoacyl-[acyl-carrier-protein] synthase (n-C12:0)	h[c] + dcaACP[c] + malACP[c] -> co2[c] + 3oddecACP[c] + ACP[c]	0.0551096
3OAS121	3-oxoacyl-[acyl-carrier-protein] synthase (n-C12:1)	h[c] + malACP[c] + cdec3eACP[c] -> co2[c] + 3ocddec5eACP[c] + ACP[c]	0.0665856
3OAS140	3-oxoacyl-[acyl-carrier-protein] synthase (n-C14:0)	h[c] + ddcaACP[c] + malACP[c] -> co2[c] + 3omrsACP[c] + ACP[c]	0.0551096
3OAS141	3-oxoacyl-[acyl-carrier-protein] synthase (n-C14:1)	h[c] + cddec5eACP[c] + malACP[c] -> co2[c] + 3ocmrs7eACP[c] + ACP[c]	0.0665856
3OAS160	3-oxoacyl-[acyl-carrier-protein] synthase (n-C16:0)	h[c] + myrsACP[c] + malACP[c] -> co2[c] + 3opalmACP[c] + ACP[c]	0.0543127
3OAS161	3-oxoacyl-[acyl-carrier-protein] synthase (n-C16:1)	h[c] + tdeACP[c] + malACP[c] -> co2[c] + 3ocpalm9eACP[c] + ACP[c]	0.0651382
3OAS180	3-oxoacyl-[acyl-carrier-protein] synthase (n-C18:0)	h[c] + palmACP[c] + malACP[c] -> co2[c] + 3ooctdACP[c] + ACP[c]	0.00111357
3OAS181	3-oxoacyl-[acyl-carrier-protein] synthase (n-C18:1)	h[c] + hdeACP[c] + malACP[c] -> co2[c] + 3ocvac11eACP[c] + ACP[c]	0.0638243
3OAS60	3-oxoacyl-[acyl-carrier-protein] synthase (n-C6:0)	h[c] + butACP[c] + malACP[c] -> co2[c] + 3ohexACP[c] + ACP[c]	0.121695
3OAS80	3-oxoacyl-[acyl-carrier-protein] synthase (n-C8:0)	h[c] + hexACP[c] + malACP[c] -> co2[c] + 3ooctACP[c] + ACP[c]	0.121695
ACALD	acetaldehyde dehydrogenase (acetylating)	nad[c] + acald[c] + coa[c] <=> nadh[c] + accoa[c] + h[c]	4.23769e-25
ACCOAC	acetyl-CoA carboxylase	accoa[c] + atp[c] + hco3[c] -> h[c] + adp[c] + pi[c] + malcoa[c]	0.91457
ACGK	acetylglutamate kinase	atp[c] + acglu[c] -> adp[c] + acg5p[c]	0.0547681
ACHBS	2-aceto-2-hydroxybutanoate synthase	h[c] + pyr[c] + 2obut[c] -> co2[c] + 2ahbut[c]	0.0544794
ACHMSC	ACHMSC	cys-L[c] + achms[c] -> h[c] + ac[c] + cyst-L[c]	-4.8356e-30
ACKr	acetate kinase	atp[c] + ac[c] <=> adp[c] + actp[c]	10.8348
ACLS	acetolactate synthase	h[c] + 2 pyr[c] -> co2[c] + alac-S[c]	0.180526
ACOATA	Acetyl-CoA ACP transacylase	accoa[c] + ACP[c] <=> coa[c] + acACP[c]	0.121695
ACONTa	aconitase (half-reaction A, Citrate hydro-lyase)	cit[c] <=> h2o[c] + acon-C[c]	7.03397
ACONTb	aconitase (half-reaction B, Isocitrate hydro-lyase)	h2o[c] + acon-C[c] <=> icit[c]	7.03397
ACOTA	acetylornithine transaminase	akg[c] + acorn[c] <=> glu-L[c] + acg5sa[c]	-0.0547681
ACt2rpp	acetate reversible transport via proton symport	h[e] + ac[e] <=> h[c] + ac[c]	10.8
ADK1	adenylate kinase	amp[c] + atp[c] <=> 2 adp[c]	1000
ADK2	adenylate kinase	atp[c] + damp[c] <=> adp[c] + dadp[c]	-0.00205777
ADK3	adentylate kinase (GTP)	amp[c] + gtp[c] <=> adp[c] + gdp[c]	-999.657
ADNK1	adenosine kinase	atp[c] + adn[c] -> h[c] + amp[c] + adp[c]	-5.96756e-28
ADSL1r	adenylsuccinate lyase	dcamp[c] <=> amp[c] + fum[c]	0.0317892
ADSL2r	adenylosuccinate lyase	25aics[c] <=> fum[c] + aicar[c]	0.0709451
ADSS	adenylosuccinate synthase	asp-L[c] + gtp[c] + imp[c] -> 2 h[c] + pi[c] + dcamp[c] + gdp[c]	0.0317892
AGPR	N-acetyl-g-glutamyl-phosphate reductase	pi[c] + nadp[c] + acg5sa[c] <=> h[c] + nadph[c] + acg5p[c]	-0.0547681
AGPSC	AGPSC	glyc3p[c] + 0.004 myrsACP[c] + 0.438 palmACP[c] + 0.004 hdeACP[c] + 0.01 ocdcaACP[c] + 0.544 octeACP[c] -> ACP[c] + 1ag3p-SC[c]	0.00915541
AICART	phosphoribosylaminoimidazolecarboxamide formyltransferase	10fthf[c] + aicar[c] <=> thf[c] + fprica[c]	0.0903092
AIRC2	phosphoribosylaminoimidazole carboxylase	atp[c] + hco3[c] + air[c] -> h[c] + adp[c] + pi[c] + 5caiz[c]	0.0709451
AIRC3	phosphoribosylaminoimidazole carboxylase (mutase rxn)	5aizc[c] <=> 5caiz[c]	-0.0709451
AKGDH	2-Oxoglutarate dehydrogenase	nad[c] + coa[c] + akg[c] -> nadh[c] + succoa[c] + co2[c]	4.0732
ALAALAr	D-alanine-D-alanine ligase (reversible)	2 ala-D[c] + atp[c] <=> h[c] + adp[c] + pi[c] + alaala[c]	0.023306
ALAALAtex	D-alanyl-D-alanine (DalaDala) transport via diffusion	alaala[e] <=> alaala[c]	-8.21764e-26
ALAR	alanine racemase	ala-L[c] <=> ala-D[c]	0.0466119
ALATA_L	L-alanine transaminase	glu-L[c] + pyr[c] <=> ala-L[c] + akg[c]	0.317619
AMPTASECG	alanyl aminopeptidase (cys-gly)	h2o[c] + cgly[c] -> cys-L[c] + gly[c]	-9.09295e-27
ANPRT	anthranilate phosphoribosyltransferase	prpp[c] + anth[c] -> ppi[c] + pran[c]	0.00794798
ANS	anthranilate synthase	chor[c] + gln-L[c] -> h[c] + glu-L[c] + pyr[c] + anth[c]	0.00794798
APG	APG	glyc3p[c] + cdpdag[c] <=> cmp[c] + apg[c]	0.00815404
ARATH	ARABINOGALACTAN_Ass	0.71115 udpgal[c] + 6.6402 udpara[c] -> 7.3514 udp[c] + arabino[c]	0.025976
ARGORNt7pp	arginine/ornithine antiporter	orn[c] + arg-L[e] <=> arg-L[c] + orn[e]	-2.19235e-26
ARGSL	argininosuccinate lyase	argsuc[c] <=> fum[c] + arg-L[c]	0.0547681
ARGSS	argininosuccinate synthase	atp[c] + asp-L[c] + citr-L[c] <=> h[c] + amp[c] + ppi[c] + argsuc[c]	0.0547681
ASAD	aspartate-semialdehyde dehydrogenase	pi[c] + nadp[c] + aspsa[c] <=> h[c] + nadph[c] + 4pasp[c]	-0.221589
ASNS2	asparagine synthetase	atp[c] + asp-L[c] + nh4[c] -> h[c] + amp[c] + ppi[c] + asn-L[c]	0.0558515
ASP1DC	aspartate 1-decarboxylase	h[c] + asp-L[c] -> co2[c] + ala-B[c]	0.000180236
ASPCT	aspartate carbamoyltransferase	asp-L[c] + cbp[c] -> h[c] + pi[c] + cbasp[c]	0.0369661
ASPK	aspartokinase	atp[c] + asp-L[c] <=> adp[c] + 4pasp[c]	0.221589
ASPO5	L-aspartate oxidase	asp-L[c] + fum[c] -> h[c] + succ[c] + iasp[c]	0.000712558
ASPTA	aspartate transaminase	akg[c] + asp-L[c] <=> glu-L[c] + oaa[c]	-0.528653
ATPPRT	ATP phosphoribosyltransferase	atp[c] + prpp[c] -> ppi[c] + prbatp[c]	0.0193641
ATPS4rpp	ATP synthase (four protons for one ATP)	adp[c] + pi[c] + 4 h[e] <=> 3 h[c] + atp[c] + h2o[c]	29.131
Biotintpp	zinc transport in via permease (no H+)	btn[e] -> btn[c]	6.2536e-07
CAt6pp	calcium / sodium antiporter (1:1)	na1[e] + ca2[c] <=> na1[c] + ca2[e]	-0.00888889
CBMKr	Carbamate kinase	atp[c] + co2[c] + nh4[c] <=> 2 h[c] + adp[c] + cbp[c]	0.0917342
CDPDAG	CDPDAG	ctp[c] + pa[c] <=> ppi[c] + cdpdag[c]	0.00891937
CDPMEK	4-(cytidine 5'-diphospho)-2-C-methyl-D-erythritol kinase	atp[c] + 4c2me[c] -> h[c] + adp[c] + 2p4c2me[c]	0.000190455
CG_biomass cgl ATCC13032	cgl biomass objective function (ATCC13032)	47.7 atp[c] + 47.7 h2o[c] + 0.098705 arabino[c] + 0.01039 dna[c] + 0.05195 rna[c] + 0.098705 peptid[c] + 0.10598 mycoli[c] + 0.029092 phosph[c] + 0.54028 protein[c] + 0.002679 soluble-pool[c] + 0.062224 ions[c] -> 47.7 h[c] + 47.7 adp[c] + 47.7 pi[c] + biomass[c]	0.263168
CGLYtex	L-Cysteinylglycine transport via diffusion	cgly[e] <=> cgly[c]	-9.09328e-27
CHORM	chorismate mutase	chor[c] -> pphn[c]	0.0593919
CHORS	chorismate synthase	3psme[c] -> chor[c] + pi[c]	0.0674098
CITt7pp	Citrate transport via succinate antiport	succ[c] + cit[e] -> cit[c] + succ[e]	-4.54456e-27
CITtex	citrate transport via diffusion	cit[e] <=> cit[c]	4.76446e-27
CLPN	CLPN	apg[c] -> pi[c] + glyc[c] + clpn[c]	5.00678e-05
CLt3_2pp	chloride transport out via proton antiport (2:1)	h[c] + 2 cl[e] -> h[c] + 2 cl[c]	0.00444444
CO2tpp	CO2 transporter via diffusion	co2[c] <=> co2[e]	10.699
COBALT2tpp	cobalt transport in via permease (no H+)	cobalt2[e] -> cobalt2[c]	4.2969e-05
CS	citrate synthase	accoa[c] + h2o[c] + oaa[c] -> coa[c] + h[c] + cit[c]	7.03397
CTPS2	CTP synthase (glutamine)	atp[c] + h2o[c] + gln-L[c] + utp[c] -> 2 h[c] + glu-L[c] + adp[c] + pi[c] + ctp[c]	0.0126933
CU2tpp	copper transport in via permease (no H+)	cu2[e] <=> cu2[c]	0.00121035
CYSS	cysteine synthase	h2s[c] + acser[c] -> h[c] + cys-L[c] + ac[c]	0.0347877
CYSTL	cystathionine b-lyase	h2o[c] + cyst-L[c] -> pyr[c] + hcys-L[c] + nh4[c]	0.0218909
CYTBO3_4pp	cytochrome oxidase bo3 (ubiquinol-8: 4 protons)	4 h[c] + 0.5 o2[c] + q8h2[c] -> h2o[c] + 4 h[e] + q8[c]	19.8705
CYTK1	cytidylate kinase (CMP)	atp[c] + cmp[c] <=> adp[c] + cdp[c]	0.00852473
CYTK2	cytidylate kinase (dCMP)	atp[c] + dcmp[c] <=> adp[c] + dcdp[c]	-0.00239614
DAPDC	diaminopimelate decarboxylase	h[c] + 26dap-M[c] -> co2[c] + lys-L[c]	0.0539008
DAPDH	diaminopimelate dehydrogenase	2 h[c] + nadph[c] + nh4[c] + thdp[c] -> 26dap-M[c] + nadp[c]	0.0664622
DDPA	3-deoxy-D-arabino-heptulosonate 7-phosphate synthetase	e4p[c] + h2o[c] + pep[c] -> pi[c] + 2dda7p[c]	0.0674098
DGK1	deoxyguanylate kinase (dGMP:ATP)	atp[c] + dgmp[c] <=> adp[c] + dgdp[c]	-0.00239614
DHAD1	dihydroxy-acid dehydratase (2,3-dihydroxy-3-methylbutanoate)	23dhmb[c] -> h2o[c] + 3mob[c]	0.180526
DHAD2	Dihydroxy-acid dehydratase (2,3-dihydroxy-3-methylpentanoate)	23dhmp[c] -> h2o[c] + 3mop[c]	0.0544794
DHDPRy	dihydrodipicolinate reductase (NADPH)	h[c] + nadph[c] + 23dhdp[c] -> nadp[c] + thdp[c]	0.0664622
DHDPS	dihydrodipicolinate synthase	pyr[c] + aspsa[c] -> h[c] + 2 h2o[c] + 23dhdp[c]	0.0664622
DHFR	dihydrofolate reductase	h[c] + nadph[c] + dhf[c] <=> thf[c] + nadp[c]	0.00205777
DHORD5	dihydroorotic acid (menaquinone-8)	dhor-S[c] + mqn8[c] -> mql8[c] + orot[c]	0.0369661
DHORTS	dihydroorotase	h2o[c] + dhor-S[c] <=> h[c] + cbasp[c]	-0.0369661
DHQS	3-dehydroquinate synthase	2dda7p[c] -> pi[c] + 3dhq[c]	0.0674098
DHQTi	3-dehydroquinate dehydratase, irreversible	3dhq[c] -> h2o[c] + 3dhsk[c]	0.0674098
DMATT	dimethylallyltranstransferase	ipdp[c] + dmpp[c] -> ppi[c] + grdp[c]	1.73141e-05
DNA	DNA	4.4671 atp[c] + 0.75257 damp[c] + 1.2103 h2o[c] + 0.87632 dgmp[c] + 0.75257 dtmp[c] + 0.87632 dcmp[c] -> 4.4671 h[c] + 4.4671 amp[c] + 4.4671 ppi[c] + dna[c]	0.00273432
DPCOAK	dephospho-CoA kinase	atp[c] + dpcoa[c] -> coa[c] + h[c] + adp[c]	0.000180236
DPR	2-dehydropantoate 2-reductase	h[c] + nadph[c] + 2dhp[c] -> nadp[c] + pant-R[c]	0.000180236
DURItex	deoxyuridine transport via diffusion	duri[e] <=> duri[c]	-3.81615e-26
DXPRIi	1-deoxy-D-xylulose reductoisomerase	h[c] + nadph[c] + dxyl5p[c] -> nadp[c] + 2me4p[c]	0.000190455
DXPS	1-deoxy-D-xylulose 5-phosphate synthase	h[c] + pyr[c] + g3p[c] -> co2[c] + dxyl5p[c]	0.000190455
EAR100x	enoyl-[acyl-carrier-protein] reductase (NADH) (n-C10:0)	nadh[c] + h[c] + tdec2eACP[c] -> nad[c] + dcaACP[c]	0.0551096
EAR120y	enoyl-[acyl-carrier-protein] reductase (NADPH) (n-C12:0)	h[c] + nadph[c] + tddec2eACP[c] -> nadp[c] + ddcaACP[c]	0.0551096
EAR121y	enoyl-[acyl-carrier-protein] reductase (NADPH) (n-C12:1)	h[c] + nadph[c] + t3c5ddeceACP[c] -> nadp[c] + cddec5eACP[c]	0.0665856
EAR140y	enoyl-[acyl-carrier-protein] reductase (NADPH) (n-C14:0)	h[c] + nadph[c] + tmrs2eACP[c] -> nadp[c] + myrsACP[c]	0.0551096
EAR141y	enoyl-[acyl-carrier-protein] reductase (NADPH) (n-C14:1)	h[c] + nadph[c] + t3c7mrseACP[c] -> nadp[c] + tdeACP[c]	0.0665856
EAR160y	enoyl-[acyl-carrier-protein] reductase (NADPH) (n-C16:0)	h[c] + nadph[c] + tpalm2eACP[c] -> nadp[c] + palmACP[c]	0.0543127
EAR161y	enoyl-[acyl-carrier-protein] reductase (NADPH) (n-C16:1)	h[c] + nadph[c] + t3c9palmeACP[c] -> nadp[c] + hdeACP[c]	0.0651382
EAR180y	enoyl-[acyl-carrier-protein] reductase (NADPH) (n-C18:0)	h[c] + nadph[c] + toctd2eACP[c] -> nadp[c] + ocdcaACP[c]	0.00111357
EAR181y	enoyl-[acyl-carrier-protein] reductase (NADPH) (n-C18:1)	h[c] + nadph[c] + t3c11vaceACP[c] -> nadp[c] + octeACP[c]	0.0638243
EAR40x	enoyl-[acyl-carrier-protein] reductase (NADH) (n-C4:0)	nadh[c] + h[c] + but2eACP[c] -> nad[c] + butACP[c]	0.0593153
EAR40y	enoyl-[acyl-carrier-protein] reductase (NADPH) (n-C4:0)	h[c] + nadph[c] + but2eACP[c] -> nadp[c] + butACP[c]	0.0623799
EAR60y	enoyl-[acyl-carrier-protein] reductase (NADPH) (n-C6:0)	h[c] + nadph[c] + thex2eACP[c] -> nadp[c] + hexACP[c]	0.121695
EAR80y	enoyl-[acyl-carrier-protein] reductase (NADPH) (n-C8:0)	h[c] + nadph[c] + toct2eACP[c] -> nadp[c] + ocACP[c]	0.121695
ENO	enolase	2pg[c] <=> h2o[c] + pep[c]	-0.998148
EX_ac(e)	Acetate exchange	ac[e] ->	-10.8
EX_biomass	EX_biomass	biomass[c] ->	0.263168
EX_BIOTIN	EX_BIOTIN	btn[e] <=>	-6.2536e-07
EX_ca2(e)	Calcium exchange	ca2[e] <=>	-0.00888889
EX_cl	EX_cl	cl[e] <=>	-0.00888889
EX_co2(e)	CO2 exchange	co2[e] <=>	10.699
EX_cobalt2(e)	Co2+ exchange	cobalt2[e] <=>	-4.2969e-05
EX_cu2(e)	Cu2+ exchange	cu2[e] <=>	-0.00121035
EX_fe2(e)	Fe2+ exchange	fe2[e] <=>	-0.0247997
EX_h(e)	H+ exchange	h[e] <=>	-8.76939
EX_h2o(e)	H2O exchange	h2o[e] <=>	16.4605
EX_k(e)	K+ exchange	k[e] <=>	-0.333331
EX_mg2(e)	Mg exchange	mg2[e] <=>	-0.0148146
EX_mn2(e)	Mn2+ exchange	mn2[e] <=>	-0.00118073
EX_nh4(e)	Ammonia exchange	nh4[e] <=>	-2.27774
EX_ni2(e)	Ni2+ exchange	ni2[e] <=>	-0.000551114
EX_o2(e)	O2 exchange	o2[e] <=>	-9.93857
EX_pi(e)	Phosphate exchange	pi[e] <=>	-0.130765
EX_so4(e)	Sulfate exchange	so4[e] <=>	-0.0421951
EX_xan(e)	Xanthine exchange	xan[e] <=>	0.0422322
EX_zn2(e)	Zinc exchange	zn2[e] <=>	-0.00058221
F6PP	D-fructose 6-phosphate phosphatase	f6p[c] + h2o[c] -> pi[c] + fru[c]	0.0125615
FBA	fructose-bisphosphate aldolase	fdp[c] <=> g3p[c] + dhap[c]	-0.277622
FBP	fructose-bisphosphatase	h2o[c] + fdp[c] -> f6p[c] + pi[c]	0.277622
FE2tpp	iron (+2) transport in via permease (no H+)	fe2[e] <=> fe2[c]	0.0247997
FE3tex	iron (III) transport via diffusion	fe3[e] <=> fe3[c]	-5.01016e-30
FEROpp	ferroxidase	4 fe2[c] + 4 h[c] + o2[c] -> 2 h2o[c] + 4 fe3[c]	0.00333329
FRD2	fumarate reductase	fum[c] + mql8[c] -> succ[c] + mqn8[c]	13.206
FREENTCO	FREEMYCOLICACID_Ass	0.007 myrsACP[c] + 0.014 tdeACP[c] + 0.437 palmACP[c] + 0.012 hdeACP[c] + 0.009 ocdcaACP[c] + 0.521 octeACP[c] -> ACP[c] + freemyco[c]	0.103384
FUM	fumarase	h2o[c] + fum[c] <=> mal-L[c]	6.82123
FUMtex	Fumarate transport via diffusion	fum[e] <=> fum[c]	9.08913e-25
G1PACT	glucosamine-1-phosphate N-acetyltransferase	accoa[c] + gam1p[c] -> coa[c] + h[c] + acgam1p[c]	0.0376845
G3PD2	glycerol-3-phosphate dehydrogenase (NADP)	nadp[c] + glyc3p[c] <=> h[c] + nadph[c] + dhap[c]	-0.0172594
G5SADs	L-glutamate 5-semialdehyde dehydratase (spontaneous)	glu5sa[c] -> h[c] + h2o[c] + 1pyr5c[c]	0.0459526
G5SD	glutamate-5-semialdehyde dehydrogenase	h[c] + nadph[c] + glu5p[c] -> pi[c] + nadp[c] + glu5sa[c]	0.0459526
GALUi	UTP-glucose-1-phosphate uridylyltransferase (irreversible)	h[c] + utp[c] + g1p[c] <=> ppi[c] + udpg[c]	0.0229362
GAPD	glyceraldehyde-3-phosphate dehydrogenase	nad[c] + g3p[c] + pi[c] <=> nadh[c] + h[c] + 13dpg[c]	-0.699221
GARFT	phosphoribosylglycinamide formyltransferase	10fthf[c] + gar[c] <=> h[c] + thf[c] + fgam[c]	0.0709451
GF6PTA	glutamine-fructose-6-phosphate transaminase	f6p[c] + gln-L[c] -> glu-L[c] + gam6p[c]	0.0376845
GHMT2r	glycine hydroxymethyltransferase, reversible	thf[c] + ser-L[c] <=> h2o[c] + gly[c] + mlthf[c]	0.185383
GK1	guanylate kinase (GMP:ATP)	atp[c] + gmp[c] <=> adp[c] + gdp[c]	0.0162878
GLNS	glutamine synthetase	glu-L[c] + atp[c] + nh4[c] -> h[c] + adp[c] + pi[c] + gln-L[c]	0.334492
GLU5K	glutamate 5-kinase	glu-L[c] + atp[c] -> adp[c] + glu5p[c]	0.0459526
GLUDy	glutamate dehydrogenase (NADP)	h[c] + akg[c] + nadph[c] + nh4[c] -> glu-L[c] + h2o[c] + nadp[c]	1.80486
GLUNATF	glutamate N-acetyltransferase	glu-L[c] + acorn[c] <=> orn[c] + acglu[c]	0.0547681
GLUPRT	glutamine phosphoribosyldiphosphate amidotransferase	h2o[c] + gln-L[c] + prpp[c] -> glu-L[c] + ppi[c] + pram[c]	0.0709451
GLUR	glutamate racemase	glu-D[c] <=> glu-L[c]	-0.0125615
GLYK	glycerol kinase	atp[c] + glyc[c] -> h[c] + adp[c] + glyc3p[c]	5.00678e-05
GMPS2	GMP synthase	atp[c] + h2o[c] + gln-L[c] + xmp[c] -> 2 h[c] + glu-L[c] + amp[c] + ppi[c] + gmp[c]	0.0162878
GRTT	geranyltranstransferase	ipdp[c] + grdp[c] -> ppi[c] + frdp[c]	1.73141e-05
GSNHYDRO	GSNHYDROLASE	h2o[c] + gsn[c] -> rib-D[c] + gua[c]	1.44611e-27
GUAtpp	Guanine transport via diffusion	gua[e] <=> gua[c]	-1.44766e-27
H2Otpp	H2O transport via diffusion	h2o[e] <=> h2o[c]	-16.4605
H2Stex	h2s transport via diffusion	h2s[e] <=> h2s[c]	4.2097e-30
HCO3E	HCO3 equilibration reaction	h2o[c] + co2[c] <=> h[c] + hco3[c]	0.294452
HDPA2	dihydroxyacetone phosphate phosphatase2	dhap[c] + adp[c] -> atp[c] + dha[c]	5.63701e-25
HISt2rpp	L-histidine reversible transport via proton symport	h[e] + his-L[e] <=> h[c] + his-L[c]	7.73026e-27
HISTD	histidinol dehydrogenase	2 nad[c] + h2o[c] + histd[c] -> 2 nadh[c] + 3 h[c] + his-L[c]	0.0193641
HISTP	histidinol-phosphatase	h2o[c] + hisp[c] -> pi[c] + histd[c]	0.0193641
HSDy	homoserine dehydrogenase (NADPH)	nadp[c] + hom-L[c] <=> h[c] + nadph[c] + aspsa[c]	-0.155126
HSK	homoserine kinase	atp[c] + hom-L[c] -> h[c] + adp[c] + phom[c]	0.133235
HSST_2	HSST_2	succoa[c] + hom-L[c] -> coa[c] + suchms[c]	0.0218909
HSTPT	histidinol-phosphate transaminase	glu-L[c] + imacp[c] -> akg[c] + hisp[c]	0.0193641
ICDHyr	isocitrate dehydrogenase (NADP)	icit[c] + nadp[c] -> akg[c] + co2[c] + nadph[c]	4.44342
ICL	Isocitrate lyase	icit[c] -> succ[c] + glx[c]	2.59055
IG3PS	Imidazole-glycerol-3-phosphate synthase	gln-L[c] + prlp[c] -> h[c] + glu-L[c] + eig3p[c] + aicar[c]	0.0193641
IGPDH	imidazoleglycerol-phosphate dehydratase	eig3p[c] -> h2o[c] + imacp[c]	0.0193641
IGPS	indole-3-glycerol-phosphate synthase	h[c] + 2cpr5p[c] -> h2o[c] + co2[c] + 3ig3p[c]	0.00794798
ILETA	isoleucine transaminase	glu-L[c] + 3mop[c] <=> akg[c] + ile-L[c]	0.0544794
IMPC	IMP cyclohydrolase	h2o[c] + imp[c] <=> fprica[c]	-0.0903092
IMPD	IMP dehydrogenase	nad[c] + h2o[c] + imp[c] -> nadh[c] + h[c] + xmp[c]	0.05852
INDOLEt2rpp	Indole transport via proton symport, reversible	h[e] + indole[e] <=> h[c] + indole[c]	3.17936e-27
IONS	IONS	0.45235 so4[c] + 0.70023 fe2[c] + 0.54282 ca2[c] + 0.002624 cobalt2[c] + 0.073913 cu2[c] + 0.81422 fe3[c] + 20.3556 k[c] + 0.90469 mg2[c] + 0.072104 mn2[c] + 0.033655 ni2[c] + 0.035554 zn2[c] + 0.54282 cl[c] -> ions[c]	0.0163754
IPDDI	isopentenyl-diphosphate D-isomerase	ipdp[c] <=> dmpp[c]	1.73141e-05
IPDPS	1-hydroxy-2-methyl-2-(E)-butenyl 4-diphosphate reductase (ipdp)	nadh[c] + h[c] + h2mb4p[c] -> nad[c] + h2o[c] + ipdp[c]	0.000190455
IPMD	3-isopropylmalate dehydrogenase	nad[c] + 3c2hmp[c] -> nadh[c] + h[c] + 3c4mop[c]	0.101444
IPPMIa	3-isopropylmalate dehydratase	3c2hmp[c] <=> h2o[c] + 2ippm[c]	-0.101444
IPPMIb	2-isopropylmalate hydratase	h2o[c] + 2ippm[c] <=> 3c3hmp[c]	-0.101444
IPPS	2-isopropylmalate synthase	accoa[c] + h2o[c] + 3mob[c] -> coa[c] + h[c] + 3c3hmp[c]	0.101444
KARA1	ketol-acid reductoisomerase (2,3-dihydroxy-3-methylbutanoate)	nadp[c] + 23dhmb[c] <=> h[c] + nadph[c] + alac-S[c]	-0.180526
KARA2	ketol-acid reductoisomerase (2-Acetolactate)	h[c] + nadph[c] + 2ahbut[c] <=> nadp[c] + 23dhmp[c]	0.0544794
KAS14	beta-ketoacyl-ACP synthase	h[c] + malACP[c] + acACP[c] -> co2[c] + actACP[c] + ACP[c]	0.121695
Kt2pp	potassium transport in via proton symport	h[e] + k[e] -> h[c] + k[c]	0.333331
LEUt2rpp	L-leucine reversible transport via proton symport	h[e] + leu-L[e] <=> h[c] + leu-L[c]	8.82494e-27
LEUTAi	leucine transaminase (irreversible)	glu-L[c] + 4mop[c] <=> akg[c] + leu-L[c]	0.101444
MALS	malate synthase	accoa[c] + h2o[c] + glx[c] -> coa[c] + h[c] + mal-L[c]	2.59055
MCOATA	Malonyl-CoA-ACP transacylase	ACP[c] + malcoa[c] <=> coa[c] + malACP[c]	0.91456
MDH	malate dehydrogenase	nad[c] + mal-L[c] <=> nadh[c] + h[c] + oaa[c]	9.41178
MECDPDH2	2C-methyl-D-erythritol 2,4 cyclodiphosphate dehydratase	nadh[c] + 2mecdp[c] -> nad[c] + h2o[c] + h2mb4p[c]	0.000190455
MECDPS	2-C-methyl-D-erythritol 2,4-cyclodiphosphate synthase	2p4c2me[c] -> cmp[c] + 2mecdp[c]	0.000190455
MEPCT	2-C-methyl-D-erythritol 4-phosphate cytidylyltransferase	h[c] + 2me4p[c] + ctp[c] -> ppi[c] + 4c2me[c]	0.000190455
METAT	methionine adenosyltransferase	atp[c] + h2o[c] + met-L[c] -> ppi[c] + pi[c] + amet[c]	6.98584e-05
METS	methionine synthase	5mthf[c] + hcys-L[c] -> h[c] + met-L[c] + thf[c]	0.0218909
MG2t3_2pp	magnesium (Mg+2) transport in/out via proton antiport	2 h[c] + mg2[e] <=> 2 h[e] + mg2[c]	0.0148146
MN2tpp	manganese transport in via permease (no H+)	mn2[e] -> mn2[c]	0.00118073
MOHMT	3-methyl-2-oxobutanoate hydroxymethyltransferase	h2o[c] + 3mob[c] + mlthf[c] -> thf[c] + 2dhp[c]	0.000180236
MTHFC	methenyltetrahydrofolate cyclohydrolase	h2o[c] + methf[c] <=> h[c] + 10fthf[c]	0.161254
MTHFD	methylenetetrahydrofolate dehydrogenase (NADP)	nadp[c] + mlthf[c] <=> nadph[c] + methf[c]	0.161254
MTHFR2	5,10-methylenetetrahydrofolate reductase (NADH)	nadh[c] + 2 h[c] + mlthf[c] -> nad[c] + 5mthf[c]	0.0218909
MYCOLI	MYCOLICACID_Ass	3.5911 freemyco[c] + 0.071339 tmcm[c] + 0.044346 tdcm[c] -> mycoli[c]	0.0278906
NADH17pp	NADH dehydrogenase (menaquinone-8 & 3 protons)	nadh[c] + 4 h[c] + mqn8[c] -> nad[c] + 3 h[e] + mql8[c]	13.1691
NADK	NAD kinase	nad[c] + atp[c] -> h[c] + adp[c] + nadp[c]	0.000139718
NADS1	NAD synthase (nh3)	atp[c] + dnad[c] + nh4[c] -> nad[c] + h[c] + amp[c] + ppi[c]	0.000712558
NAtex	sodium transport via diffusion	na1[e] <=> na1[c]	0.00888889
NDPK1	nucleoside-diphosphate kinase (ATP:GDP)	atp[c] + gdp[c] <=> adp[c] + gtp[c]	-999.577
NDPK2	nucleoside-diphosphate kinase (ATP:UDP)	atp[c] + udp[c] <=> adp[c] + utp[c]	0.255455
NDPK3	nucleoside-diphosphate kinase (ATP:CDP)	atp[c] + cdp[c] <=> adp[c] + ctp[c]	0.00612859
NH4tpp	ammonia reversible transport	nh4[e] <=> nh4[c]	2.27774
NI2tpp	nickel (+2) transport in via permease (no H+)	ni2[e] -> ni2[c]	0.000551114
NNATr	nicotinate-nucleotide adenylyltransferase	h[c] + atp[c] + nicrnt[c] <=> dnad[c] + ppi[c]	0.000712558
NNDPR	nicotinate-nucleotide diphosphorylase (carboxylating)	2 h[c] + prpp[c] + quln[c] -> nicrnt[c] + ppi[c] + co2[c]	0.000712558
NTD1	5'-nucleotidase (dUMP)	h2o[c] + dump[c] -> pi[c] + duri[c]	3.8168e-26
NTD10	5'-nucleotidase (XMP)	h2o[c] + xmp[c] -> pi[c] + xtsn[c]	0.0422322
NTD9	5'-nucleotidase (GMP)	h2o[c] + gmp[c] -> pi[c] + gsn[c]	1.45087e-27
O2tpp	o2 transport via diffusion	o2[e] <=> o2[c]	9.93857
OCBT	ornithine carbamoyltransferase	orn[c] + cbp[c] <=> h[c] + pi[c] + citr-L[c]	0.0547681
OMCDC	2-Oxo-4-methyl-3-carboxypentanoate decarboxylation	h[c] + 3c4mop[c] -> co2[c] + 4mop[c]	0.101444
OMPDC	orotidine-5'-phosphate decarboxylase	h[c] + orot5p[c] -> co2[c] + ump[c]	0.0369661
ORPT	orotate phosphoribosyltransferase	ppi[c] + orot5p[c] <=> prpp[c] + orot[c]	-0.0369661
P5CR	pyrroline-5-carboxylate reductase	2 h[c] + nadph[c] + 1pyr5c[c] -> nadp[c] + pro-L[c]	0.0459526
PA	PA	0.004 myrsACP[c] + 0.438 palmACP[c] + 0.004 hdeACP[c] + 0.01 ocdcaACP[c] + 0.544 octeACP[c] + 1ag3p-SC[c] -> ACP[c] + pa[c]	0.00915541
PANTS	pantothenate synthase	atp[c] + pant-R[c] + ala-B[c] -> h[c] + amp[c] + ppi[c] + pnto-R[c]	0.000180236
PEPTH	PEPTIDOGLYCAN_Ass	2.2426 atp[c] + 2.2426 h2o[c] + 0.48358 gly[c] + 0.48358 uacgam[c] + 0.48358 glc-D[c] + 0.48358 ugmd[c] + 0.48358 uamr[c] + 0.89721 alaala[c] -> 0.49233 ala-L[c] + 2.2426 h[c] + 2.2426 adp[c] + 2.2426 pi[c] + 0.48358 ump[c] + 0.48358 udp[c] + peptid[c]	0.025976
PGAMT	phosphoglucosamine mutase	gam1p[c] <=> gam6p[c]	-0.0376845
PGCD	phosphoglycerate dehydrogenase	nad[c] + 3pg[c] -> nadh[c] + h[c] + 3php[c]	0.298927
PGI	glucose-6-phosphate isomerase	g6p[c] <=> f6p[c]	-0.0273996
PGK	phosphoglycerate kinase	adp[c] + 13dpg[c] <=> atp[c] + 3pg[c]	-0.699221
PGM	phosphoglycerate mutase	3pg[c] <=> 2pg[c]	-0.998148
PGMT	phosphoglucomutase	g1p[c] <=> g6p[c]	-0.0229362
PHETA1	phenylalanine transaminase	glu-L[c] + phpyr[c] <=> akg[c] + phe-L[c]	0.0369936
PIM	PIM	pit[c] -> pim[c]	0.000464916
PIT	PIT	cdpdag[c] -> pit[c]	0.000765326
PIt2rpp	phosphate reversible transport via symport	h[e] + pi[e] <=> h[c] + pi[c]	0.130765
PNTK	pantothenate kinase	atp[c] + pnto-R[c] -> h[c] + adp[c] + 4ppan[c]	0.000180236
PPCDC	phosphopantothenoylcysteine decarboxylase	h[c] + 4ppcys[c] -> co2[c] + pan4p[c]	0.000180236
PPCK	phosphoenolpyruvate carboxykinase	atp[c] + oaa[c] -> adp[c] + co2[c] + pep[c]	1.15809
PPKr	polyphosphate kinase	atp[c] + pi[c] <=> adp[c] + ppi[c]	-0.616118
PPNCL2	phosphopantothenate-cysteine ligase	cys-L[c] + 4ppan[c] + ctp[c] -> h[c] + ppi[c] + 4ppcys[c] + cmp[c]	0.000180236
PPND	prephenate dehydrogenase	nad[c] + pphn[c] -> nadh[c] + 34hpp[c] + co2[c]	0.0223983
PPNDH	prephenate dehydratase	h[c] + pphn[c] -> phpyr[c] + h2o[c] + co2[c]	0.0369936
PPTHTH	PHOSPHOLIPID_Ass	1.0585 apg[c] + 0.03083 pa[c] + 0.0065396 clpn[c] + 0.039238 pit[c] + 0.060725 pim[c] -> phosph[c]	0.00765609
PRAGSr	phosphoribosylglycinamide synthase	atp[c] + gly[c] + pram[c] <=> h[c] + adp[c] + pi[c] + gar[c]	0.0709451
PRAIi	phosphoribosylanthranilate isomerase (irreversible)	pran[c] -> 2cpr5p[c]	0.00794798
PRAIS	phosphoribosylaminoimidazole synthase	atp[c] + fpram[c] -> 2 h[c] + adp[c] + pi[c] + air[c]	0.0709451
PRAMPC	phosphoribosyl-AMP cyclohydrolase	h2o[c] + prbamp[c] -> prfp[c]	0.0193641
PRASCSi	phosphoribosylaminoimidazolesuccinocarboxamide synthase	atp[c] + asp-L[c] + 5aizc[c] -> h[c] + adp[c] + pi[c] + 25aics[c]	0.0709451
PRATPP	phosphoribosyl-ATP pyrophosphatase	h2o[c] + prbatp[c] -> h[c] + ppi[c] + prbamp[c]	0.0193641
PRFGS	phosphoribosylformylglycinamidine synthase	atp[c] + h2o[c] + gln-L[c] + fgam[c] -> h[c] + glu-L[c] + adp[c] + pi[c] + fpram[c]	0.0709451
PRMICI	1-(5-phosphoribosyl)-5-[(5-phosphoribosylamino)methylideneamino)imidazole-4-carboxamide isomerase	prfp[c] <=> prlp[c]	0.0193641
PROTEIN	PROTEIN	1.3527 ala-L[c] + 1.1139 glu-L[c] + 40.0656 atp[c] + 0.26018 phe-L[c] + 0.15753 tyr-L[c] + 30.7601 h2o[c] + 0.089437 cys-L[c] + 0.71651 gly[c] + 0.15347 met-L[c] + 0.39281 asp-L[c] + 0.69314 gln-L[c] + 0.13619 his-L[c] + 0.39281 asn-L[c] + 0.498 ser-L[c] + 0.55492 val-L[c] + 0.055899 trp-L[c] + 0.37909 lys-L[c] + 0.38519 arg-L[c] + 0.38316 ile-L[c] + 0.71347 leu-L[c] + 0.5539 thr-L[c] + 0.32319 p…	0.142185
PRPPS	phosphoribosylpyrophosphate synthetase	atp[c] + r5p[c] -> h[c] + amp[c] + prpp[c]	0.135936
PSCVT	3-phosphoshikimate 1-carboxyvinyltransferase	pep[c] + skm5p[c] <=> pi[c] + 3psme[c]	0.0674098
PSERT	phosphoserine transaminase	glu-L[c] + 3php[c] -> akg[c] + pser-L[c]	0.298927
PSP_L	phosphoserine phosphatase (L-serine)	h2o[c] + pser-L[c] -> pi[c] + ser-L[c]	0.298927
PTAr	phosphotransacetylase	accoa[c] + pi[c] <=> coa[c] + actp[c]	-10.8348
PTPATi	pantetheine-phosphate adenylyltransferase	h[c] + atp[c] + pan4p[c] -> ppi[c] + dpcoa[c]	0.000180236
PTRCORNt7pp	putrescine/ornithine antiporter	orn[c] + ptrc[e] <=> orn[e] + ptrc[c]	-1.83249e-29
PTRCt2pp	putrescine transport in via proton symport	h[e] + ptrc[e] -> h[c] + ptrc[c]	1.83249e-29
PY5PSH	pyridoxal 5'-phosphate synthase	g3p[c] + r5p[c] + gln-L[c] <=> h[c] + glu-L[c] + pi[c] + 3 h2o[c] + pydx5p[c]	6.98584e-05
PYRC	pyruvate carboxylase	pyr[c] + atp[c] + hco3[c] <=> h[c] + adp[c] + pi[c] + oaa[c]	-0.691062
QULNS	quinolinate synthase	dhap[c] + iasp[c] -> pi[c] + 2 h2o[c] + quln[c]	0.000712558
RBK	ribokinase	atp[c] + rib-D[c] -> h[c] + adp[c] + r5p[c]	0.0422322
RNA	RNA	1.9309 atp[c] + 1.0161 gtp[c] + 0.7062 utp[c] + 0.6972 ctp[c] -> 1.243 h[c] + 1.243 adp[c] + 3.1074 ppi[c] + 1.8644 h2o[c] + rna[c]	0.0136716
RNDR1	ribonucleoside-diphosphate reductase (ADP)	adp[c] + trdrd[c] -> dadp[c] + h2o[c] + trdox[c]	0.00205777
RNDR2	ribonucleoside-diphosphate reductase (GDP)	gdp[c] + trdrd[c] -> h2o[c] + trdox[c] + dgdp[c]	0.00239614
RNDR3	ribonucleoside-diphosphate reductase (CDP)	trdrd[c] + cdp[c] -> h2o[c] + trdox[c] + dcdp[c]	0.00239614
RNDR4	ribonucleoside-diphosphate reductase (UDP)	udp[c] + trdrd[c] -> h2o[c] + trdox[c] + dudp[c]	0.00205777
RPE	ribulose 5-phosphate 3-epimerase	ru5p-D[c] <=> xu5p-D[c]	-0.199976
RPI	ribose-5-phosphate isomerase	r5p[c] <=> ru5p-D[c]	-0.199976
SADT2	Sulfate adenyltransferase	atp[c] + h2o[c] + gtp[c] + so4[c] -> ppi[c] + pi[c] + gdp[c] + aps[c]	0.0347877
SERAT	serine O-acetyltransferase	accoa[c] + ser-L[c] <=> coa[c] + acser[c]	0.0347877
SHK3Dr	shikimate dehydrogenase	h[c] + nadph[c] + 3dhsk[c] <=> nadp[c] + skm[c]	0.0674098
SHKK	shikimate kinase	atp[c] + skm[c] -> h[c] + adp[c] + skm5p[c]	0.0674098
SHSL1	cystathionine gamma-synthase	cys-L[c] + suchms[c] -> h[c] + succ[c] + cyst-L[c]	0.0218909
SO3TRDRD	SO3TRDRD	trdrd[c] + aps[c] -> 2 h[c] + amp[c] + trdox[c] + so3[c]	0.0347877
SOL_POOL	SOL_POOL	0.79269 nad[c] + 0.074314 coa[c] + 0.019817 nadh[c] + 0.12386 accoa[c] + 0.099086 chor[c] + 0.043598 succoa[c] + 0.049543 nadp[c] + 0.14863 nadph[c] + 0.099086 pydx5p[c] + 0.024558 udcpdp[c] + 0.013872 malcoa[c] + 0.099086 amet[c] + 0.000887 btn[c] -> soluble-pool[c]	0.000705028
SUCDi	succinate dehydrogenase (irreversible)	succ[c] + q8[c] -> fum[c] + q8h2[c]	19.8705
SUCOAS	succinyl-CoA synthetase (ADP-forming)	adp[c] + pi[c] + succoa[c] -> coa[c] + atp[c] + succ[c]	4.05128
SULabcpp	sulfate transport via ABC system	atp[c] + h2o[c] + so4[e] -> h[c] + adp[c] + pi[c] + so4[c]	0.0421951
SULRi	sulfite reductase (NADPH2)	5 h[c] + 3 nadph[c] + so3[c] -> 3 h2o[c] + 3 nadp[c] + h2s[c]	0.0347877
T2DECAI	trans-2-decenoyl-ACP isomerase	tdec2eACP[c] <=> cdec3eACP[c]	0.0665856
TALA	transaldolase	g3p[c] + s7p[c] <=> f6p[c] + e4p[c]	-0.0662833
TDCM-FREE	TDCM-FREE	atp[c] + tre[c] + tmcm[c] <=> adp[c] + tdcm[c]	0.00123684
THRD_L	L-threonine deaminase	thr-L[c] -> nh4[c] + 2obut[c]	0.0544794
THRS	threonine synthase	h2o[c] + phom[c] -> pi[c] + thr-L[c]	0.133235
TKT1	transketolase	xu5p-D[c] + r5p[c] <=> g3p[c] + s7p[c]	-0.0662833
TKT2	transketolase	e4p[c] + xu5p-D[c] <=> f6p[c] + g3p[c]	-0.133693
TMCM-FREE	TMCM-FREE	atp[c] + tre[c] + freemyco[c] -> adp[c] + tmcm[c]	0.00322652
TMDS	thymidylate synthase	mlthf[c] + dump[c] -> dtmp[c] + dhf[c]	0.00205777
TPI	triose-phosphate isomerase	dhap[c] <=> g3p[c]	-0.295594
TRDR	thioredoxin reductase (NADPH)	h[c] + nadph[c] + trdox[c] -> nadp[c] + trdrd[c]	0.0436955
TRE6PP	trehalose-phosphatase	h2o[c] + tre6p[c] -> pi[c] + tre[c]	0.00446336
TRE6PS	alpha,alpha-trehalose-phosphate synthase (UDP-forming)	udpg[c] + g6p[c] -> h[c] + udp[c] + tre6p[c]	0.00446336
TRPS2	tryptophan synthase (indole)	ser-L[c] + indole[c] -> h2o[c] + trp-L[c]	0.00794798
TRPS3	tryptophan synthase (indoleglycerol phosphate)	3ig3p[c] -> g3p[c] + indole[c]	0.00794798
TYRTA	tyrosine transaminase	glu-L[c] + 34hpp[c] <=> akg[c] + tyr-L[c]	0.0223983
UAAGDS	UDP-N-acetylmuramoyl-L-alanyl-D-glutamyl-meso-2,6-diaminopimelate synthetase	atp[c] + 26dap-M[c] + uamag[c] -> h[c] + adp[c] + pi[c] + ugmd[c]	0.0125615
UAGCVT	UDP-N-acetylglucosamine 1-carboxyvinyltransferase	pep[c] + uacgam[c] -> pi[c] + uaccg[c]	0.025123
UAGDP	UDP-N-acetylglucosamine diphosphorylase	h[c] + acgam1p[c] + utp[c] -> ppi[c] + uacgam[c]	0.0376845
UAMAGS	UDP-N-acetylmuramoyl-L-alanyl-D-glutamate synthetase	atp[c] + glu-D[c] + uama[c] -> h[c] + adp[c] + pi[c] + uamag[c]	0.0125615
UAMAS	UDP-N-acetylmuramoyl-L-alanine synthetase	ala-L[c] + atp[c] + uamr[c] -> h[c] + adp[c] + pi[c] + uama[c]	0.0125615
UAMDH	UDP-N-acetylmuramate dehydrogenase	h[c] + nadph[c] + uaccg[c] -> nadp[c] + uamr[c]	0.025123
UDCPDPS	Undecaprenyl diphosphate synthase	8 ipdp[c] + frdp[c] -> 8 ppi[c] + udcpdp[c]	1.73141e-05
UDPARA	UDPARA	h[c] + r5p[c] + utp[c] -> ppi[c] + udpara[c]	0.172486
UDPG4E	UDPglucose 4-epimerase	udpg[c] <=> udpgal[c]	0.0184729
UMPK	UMP kinase	atp[c] + ump[c] <=> adp[c] + udp[c]	0.0495276
URIDK2r	uridylate kinase (dUMP)	atp[c] + dump[c] <=> adp[c] + dudp[c]	-0.00205777
VALt2rpp	L-valine reversible transport via proton symport	h[e] + val-L[e] <=> h[c] + val-L[c]	1.85705e-25
VPAMT	Valine-pyruvate aminotransferase	ala-L[c] + 3mob[c] -> pyr[c] + val-L[c]	0.0789011
XANtpp	xanthine reversible transport	xan[e] <=> xan[c]	-0.0422322
XTSNH	Xanthosine hydrolase	h2o[c] + xtsn[c] -> rib-D[c] + xan[c]	0.0422322
XYLI2	xylose isomerase	fru[c] <=> glc-D[c]	0.0125615
ZN2tpp	zinc transport in via permease (no H+)	zn2[e] -> zn2[c]	0.00058221

## Sheet: lactate as substrate
Abbreviation	Description	Reaction	Flux
3HAD100	3-hydroxyacyl-[acyl-carrier-protein] dehydratase (n-C10:0)	3hdecACP[c] -> h2o[c] + tdec2eACP[c]	0.143854
3HAD120	3-hydroxyacyl-[acyl-carrier-protein] dehydratase (n-C12:0)	3hddecACP[c] -> h2o[c] + tddec2eACP[c]	0.0651442
3HAD121	3-hydroxyacyl-[acyl-carrier-protein] dehydratase (n-C12:1)	3hcddec5eACP[c] -> h2o[c] + t3c5ddeceACP[c]	0.0787098
3HAD140	3-hydroxyacyl-[acyl-carrier-protein] dehydratase (n-C14:0)	3hmrsACP[c] -> h2o[c] + tmrs2eACP[c]	0.0651442
3HAD141	3-hydroxyacyl-[acyl-carrier-protein] dehydratase (n-C14:1)	3hcmrs7eACP[c] -> h2o[c] + t3c7mrseACP[c]	0.0787098
3HAD160	3-hydroxyacyl-[acyl-carrier-protein] dehydratase (n-C16:0)	3hpalmACP[c] -> h2o[c] + tpalm2eACP[c]	0.0642022
3HAD161	3-hydroxyacyl-[acyl-carrier-protein] dehydratase (n-C16:1)	3hcpalm9eACP[c] -> h2o[c] + t3c9palmeACP[c]	0.0769989
3HAD180	3-hydroxyacyl-[acyl-carrier-protein] dehydratase (n-C18:0)	3hoctaACP[c] -> h2o[c] + toctd2eACP[c]	0.00131633
3HAD181	3-hydroxyacyl-[acyl-carrier-protein] dehydratase (n-C18:1)	3hcvac11eACP[c] -> h2o[c] + t3c11vaceACP[c]	0.0754458
3HAD40	3-hydroxyacyl-[acyl-carrier-protein] dehydratase (n-C4:0)	3haACP[c] -> h2o[c] + but2eACP[c]	0.143854
3HAD60	3-hydroxyacyl-[acyl-carrier-protein] dehydratase (n-C6:0)	3hhexACP[c] -> h2o[c] + thex2eACP[c]	0.143854
3HAD80	3-hydroxyacyl-[acyl-carrier-protein] dehydratase (n-C8:0)	3hoctACP[c] -> h2o[c] + toct2eACP[c]	0.143854
3OAR100	3-oxoacyl-[acyl-carrier-protein] reductase (n-C10:0)	h[c] + nadph[c] + 3odecACP[c] <=> nadp[c] + 3hdecACP[c]	0.143854
3OAR120	3-oxoacyl-[acyl-carrier-protein] reductase (n-C12:0)	h[c] + nadph[c] + 3oddecACP[c] <=> nadp[c] + 3hddecACP[c]	0.0651442
3OAR121	3-oxoacyl-[acyl-carrier-protein] reductase (n-C12:1)	h[c] + nadph[c] + 3ocddec5eACP[c] <=> nadp[c] + 3hcddec5eACP[c]	0.0787098
3OAR140	3-oxoacyl-[acyl-carrier-protein] reductase (n-C14:0)	h[c] + nadph[c] + 3omrsACP[c] <=> nadp[c] + 3hmrsACP[c]	0.0651442
3OAR141	3-oxoacyl-[acyl-carrier-protein] reductase (n-C14:1)	h[c] + nadph[c] + 3ocmrs7eACP[c] <=> nadp[c] + 3hcmrs7eACP[c]	0.0787098
3OAR160	3-oxoacyl-[acyl-carrier-protein] reductase (n-C16:0)	h[c] + nadph[c] + 3opalmACP[c] <=> nadp[c] + 3hpalmACP[c]	0.0642022
3OAR161	3-oxoacyl-[acyl-carrier-protein] reductase (n-C16:1)	h[c] + nadph[c] + 3ocpalm9eACP[c] <=> nadp[c] + 3hcpalm9eACP[c]	0.0769989
3OAR180	3-oxoacyl-[acyl-carrier-protein] reductase (n-C18:0)	h[c] + nadph[c] + 3ooctdACP[c] <=> nadp[c] + 3hoctaACP[c]	0.00131633
3OAR181	3-oxoacyl-[acyl-carrier-protein] reductase (n-C18:1)	h[c] + nadph[c] + 3ocvac11eACP[c] <=> nadp[c] + 3hcvac11eACP[c]	0.0754458
3OAR40	3-oxoacyl-[acyl-carrier-protein] reductase (n-C4:0)	h[c] + nadph[c] + actACP[c] <=> nadp[c] + 3haACP[c]	0.143854
3OAR60	3-oxoacyl-[acyl-carrier-protein] reductase (n-C6:0)	h[c] + nadph[c] + 3ohexACP[c] <=> nadp[c] + 3hhexACP[c]	0.143854
3OAR80	3-oxoacyl-[acyl-carrier-protein] reductase (n-C8:0)	h[c] + nadph[c] + 3ooctACP[c] <=> nadp[c] + 3hoctACP[c]	0.143854
3OAS100	3-oxoacyl-[acyl-carrier-protein] synthase (n-C10:0)	h[c] + ocACP[c] + malACP[c] -> co2[c] + 3odecACP[c] + ACP[c]	0.143854
3OAS120	3-oxoacyl-[acyl-carrier-protein] synthase (n-C12:0)	h[c] + dcaACP[c] + malACP[c] -> co2[c] + 3oddecACP[c] + ACP[c]	0.0651442
3OAS121	3-oxoacyl-[acyl-carrier-protein] synthase (n-C12:1)	h[c] + malACP[c] + cdec3eACP[c] -> co2[c] + 3ocddec5eACP[c] + ACP[c]	0.0787098
3OAS140	3-oxoacyl-[acyl-carrier-protein] synthase (n-C14:0)	h[c] + ddcaACP[c] + malACP[c] -> co2[c] + 3omrsACP[c] + ACP[c]	0.0651442
3OAS141	3-oxoacyl-[acyl-carrier-protein] synthase (n-C14:1)	h[c] + cddec5eACP[c] + malACP[c] -> co2[c] + 3ocmrs7eACP[c] + ACP[c]	0.0787098
3OAS160	3-oxoacyl-[acyl-carrier-protein] synthase (n-C16:0)	h[c] + myrsACP[c] + malACP[c] -> co2[c] + 3opalmACP[c] + ACP[c]	0.0642022
3OAS161	3-oxoacyl-[acyl-carrier-protein] synthase (n-C16:1)	h[c] + tdeACP[c] + malACP[c] -> co2[c] + 3ocpalm9eACP[c] + ACP[c]	0.0769989
3OAS180	3-oxoacyl-[acyl-carrier-protein] synthase (n-C18:0)	h[c] + palmACP[c] + malACP[c] -> co2[c] + 3ooctdACP[c] + ACP[c]	0.00131633
3OAS181	3-oxoacyl-[acyl-carrier-protein] synthase (n-C18:1)	h[c] + hdeACP[c] + malACP[c] -> co2[c] + 3ocvac11eACP[c] + ACP[c]	0.0754458
3OAS60	3-oxoacyl-[acyl-carrier-protein] synthase (n-C6:0)	h[c] + butACP[c] + malACP[c] -> co2[c] + 3ohexACP[c] + ACP[c]	0.143854
3OAS80	3-oxoacyl-[acyl-carrier-protein] synthase (n-C8:0)	h[c] + hexACP[c] + malACP[c] -> co2[c] + 3ooctACP[c] + ACP[c]	0.143854
ACALD	acetaldehyde dehydrogenase (acetylating)	nad[c] + acald[c] + coa[c] <=> nadh[c] + accoa[c] + h[c]	6.3426e-28
ACCOAC	acetyl-CoA carboxylase	accoa[c] + atp[c] + hco3[c] -> h[c] + adp[c] + pi[c] + malcoa[c]	1.0811
ACGK	acetylglutamate kinase	atp[c] + acglu[c] -> adp[c] + acg5p[c]	0.0647405
ACHBS	2-aceto-2-hydroxybutanoate synthase	h[c] + pyr[c] + 2obut[c] -> co2[c] + 2ahbut[c]	0.0643993
ACKr	acetate kinase	atp[c] + ac[c] <=> adp[c] + actp[c]	0.041122
ACLS	acetolactate synthase	h[c] + 2 pyr[c] -> co2[c] + alac-S[c]	0.213397
ACOATA	Acetyl-CoA ACP transacylase	accoa[c] + ACP[c] <=> coa[c] + acACP[c]	0.143854
ACODA	acetylornithine deacetylase	h2o[c] + acorn[c] -> ac[c] + orn[c]	1.15713e-17
ACONTa	aconitase (half-reaction A, Citrate hydro-lyase)	cit[c] <=> h2o[c] + acon-C[c]	3.54823
ACONTb	aconitase (half-reaction B, Isocitrate hydro-lyase)	h2o[c] + acon-C[c] <=> icit[c]	3.54823
ACOTA	acetylornithine transaminase	akg[c] + acorn[c] <=> glu-L[c] + acg5sa[c]	-0.0647405
ADK1	adenylate kinase	amp[c] + atp[c] <=> 2 adp[c]	1000
ADK2	adenylate kinase	atp[c] + damp[c] <=> adp[c] + dadp[c]	-0.00243245
ADK3	adentylate kinase (GTP)	amp[c] + gtp[c] <=> adp[c] + gdp[c]	-998.226
ADNK1	adenosine kinase	atp[c] + adn[c] -> h[c] + amp[c] + adp[c]	-1.00048e-27
ADPT	adenine phosphoribosyltransferase	prpp[c] + ade[c] -> amp[c] + ppi[c]	-4.66293e-28
ADSL1r	adenylsuccinate lyase	dcamp[c] <=> amp[c] + fum[c]	0.0375776
ADSL2r	adenylosuccinate lyase	25aics[c] <=> fum[c] + aicar[c]	0.0838631
ADSS	adenylosuccinate synthase	asp-L[c] + gtp[c] + imp[c] -> 2 h[c] + pi[c] + dcamp[c] + gdp[c]	0.0375776
AGPR	N-acetyl-g-glutamyl-phosphate reductase	pi[c] + nadp[c] + acg5sa[c] <=> h[c] + nadph[c] + acg5p[c]	-0.0647405
AGPSC	AGPSC	glyc3p[c] + 0.004 myrsACP[c] + 0.438 palmACP[c] + 0.004 hdeACP[c] + 0.01 ocdcaACP[c] + 0.544 octeACP[c] -> ACP[c] + 1ag3p-SC[c]	0.0108225
AICART	phosphoribosylaminoimidazolecarboxamide formyltransferase	10fthf[c] + aicar[c] <=> thf[c] + fprica[c]	0.106753
AIRC2	phosphoribosylaminoimidazole carboxylase	atp[c] + hco3[c] + air[c] -> h[c] + adp[c] + pi[c] + 5caiz[c]	0.0838631
AIRC3	phosphoribosylaminoimidazole carboxylase (mutase rxn)	5aizc[c] <=> 5caiz[c]	-0.0838631
AKGDH	2-Oxoglutarate dehydrogenase	nad[c] + coa[c] + akg[c] -> nadh[c] + succoa[c] + co2[c]	3.11061
ALAALAr	D-alanine-D-alanine ligase (reversible)	2 ala-D[c] + atp[c] <=> h[c] + adp[c] + pi[c] + alaala[c]	0.0275496
ALAALAtex	D-alanyl-D-alanine (DalaDala) transport via diffusion	alaala[e] <=> alaala[c]	3.6815e-26
ALAR	alanine racemase	ala-L[c] <=> ala-D[c]	0.0550992
ALATA_L	L-alanine transaminase	glu-L[c] + pyr[c] <=> ala-L[c] + akg[c]	0.375452
AMPTASECG	alanyl aminopeptidase (cys-gly)	h2o[c] + cgly[c] -> cys-L[c] + gly[c]	4.08341e-28
ANPRT	anthranilate phosphoribosyltransferase	prpp[c] + anth[c] -> ppi[c] + pran[c]	0.00939518
ANS	anthranilate synthase	chor[c] + gln-L[c] -> h[c] + glu-L[c] + pyr[c] + anth[c]	0.00939518
APG	APG	glyc3p[c] + cdpdag[c] <=> cmp[c] + apg[c]	0.00963877
ARATH	ARABINOGALACTAN_Ass	0.71115 udpgal[c] + 6.6402 udpara[c] -> 7.3514 udp[c] + arabino[c]	0.0307059
ARGORNt7pp	arginine/ornithine antiporter	orn[c] + arg-L[e] <=> arg-L[c] + orn[e]	-5.57146e-28
ARGSL	argininosuccinate lyase	argsuc[c] <=> fum[c] + arg-L[c]	0.0647405
ARGSS	argininosuccinate synthase	atp[c] + asp-L[c] + citr-L[c] <=> h[c] + amp[c] + ppi[c] + argsuc[c]	0.0647405
ASAD	aspartate-semialdehyde dehydrogenase	pi[c] + nadp[c] + aspsa[c] <=> h[c] + nadph[c] + 4pasp[c]	-0.261937
ASNS2	asparagine synthetase	atp[c] + asp-L[c] + nh4[c] -> h[c] + amp[c] + ppi[c] + asn-L[c]	0.0660212
ASP1DC	aspartate 1-decarboxylase	h[c] + asp-L[c] -> co2[c] + ala-B[c]	0.000213054
ASPCT	aspartate carbamoyltransferase	asp-L[c] + cbp[c] -> h[c] + pi[c] + cbasp[c]	0.0436971
ASPK	aspartokinase	atp[c] + asp-L[c] <=> adp[c] + 4pasp[c]	0.261937
ASPO5	L-aspartate oxidase	asp-L[c] + fum[c] -> h[c] + succ[c] + iasp[c]	0.000842303
ASPTA	aspartate transaminase	akg[c] + asp-L[c] <=> glu-L[c] + oaa[c]	-0.624913
ATPPRT	ATP phosphoribosyltransferase	atp[c] + prpp[c] -> ppi[c] + prbatp[c]	0.02289
ATPS4rpp	ATP synthase (four protons for one ATP)	adp[c] + pi[c] + 4 h[e] <=> 3 h[c] + atp[c] + h2o[c]	26.4353
Biotintpp	zinc transport in via permease (no H+)	btn[e] -> btn[c]	7.39228e-07
CAt6pp	calcium / sodium antiporter (1:1)	na1[e] + ca2[c] <=> na1[c] + ca2[e]	-0.0105074
CBMKr	Carbamate kinase	atp[c] + co2[c] + nh4[c] <=> 2 h[c] + adp[c] + cbp[c]	0.108438
CDPDAG	CDPDAG	ctp[c] + pa[c] <=> ppi[c] + cdpdag[c]	0.0105434
CDPMEK	4-(cytidine 5'-diphospho)-2-C-methyl-D-erythritol kinase	atp[c] + 4c2me[c] -> h[c] + adp[c] + 2p4c2me[c]	0.000225134
CG_biomass cgl ATCC13032	cgl biomass objective function (ATCC13032)	47.7 atp[c] + 47.7 h2o[c] + 0.098705 arabino[c] + 0.01039 dna[c] + 0.05195 rna[c] + 0.098705 peptid[c] + 0.10598 mycoli[c] + 0.029092 phosph[c] + 0.54028 protein[c] + 0.002679 soluble-pool[c] + 0.062224 ions[c] -> 47.7 h[c] + 47.7 adp[c] + 47.7 pi[c] + biomass[c]	0.311087
CGLYtex	L-Cysteinylglycine transport via diffusion	cgly[e] <=> cgly[c]	4.08498e-28
CHORM	chorismate mutase	chor[c] -> pphn[c]	0.0702063
CHORS	chorismate synthase	3psme[c] -> chor[c] + pi[c]	0.079684
CITt7pp	Citrate transport via succinate antiport	succ[c] + cit[e] -> cit[c] + succ[e]	2.2448e-27
CITtex	citrate transport via diffusion	cit[e] <=> cit[c]	5.71564e-27
CLPN	CLPN	apg[c] -> pi[c] + glyc[c] + clpn[c]	5.91844e-05
CLt3_2pp	chloride transport out via proton antiport (2:1)	h[c] + 2 cl[e] -> h[c] + 2 cl[c]	0.00525371
CO2tpp	CO2 transporter via diffusion	co2[c] <=> co2[e]	11.1141
COBALT2tpp	cobalt transport in via permease (no H+)	cobalt2[e] -> cobalt2[c]	5.0793e-05
CS	citrate synthase	accoa[c] + h2o[c] + oaa[c] -> coa[c] + h[c] + cit[c]	3.54823
CTPS2	CTP synthase (glutamine)	atp[c] + h2o[c] + gln-L[c] + utp[c] -> 2 h[c] + glu-L[c] + adp[c] + pi[c] + ctp[c]	0.0150046
CU2tpp	copper transport in via permease (no H+)	cu2[e] <=> cu2[c]	0.00143074
CYSS	cysteine synthase	h2s[c] + acser[c] -> h[c] + cys-L[c] + ac[c]	0.041122
CYSTL	cystathionine b-lyase	h2o[c] + cyst-L[c] -> pyr[c] + hcys-L[c] + nh4[c]	0.0258769
CYTBO3_4pp	cytochrome oxidase bo3 (ubiquinol-8: 4 protons)	4 h[c] + 0.5 o2[c] + q8h2[c] -> h2o[c] + 4 h[e] + q8[c]	20.4225
CYTK1	cytidylate kinase (CMP)	atp[c] + cmp[c] <=> adp[c] + cdp[c]	0.010077
CYTK2	cytidylate kinase (dCMP)	atp[c] + dcmp[c] <=> adp[c] + dcdp[c]	-0.00283244
DAPDC	diaminopimelate decarboxylase	h[c] + 26dap-M[c] -> co2[c] + lys-L[c]	0.0637153
DAPDH	diaminopimelate dehydrogenase	2 h[c] + nadph[c] + nh4[c] + thdp[c] -> 26dap-M[c] + nadp[c]	0.078564
DDPA	3-deoxy-D-arabino-heptulosonate 7-phosphate synthetase	e4p[c] + h2o[c] + pep[c] -> pi[c] + 2dda7p[c]	0.079684
DGK1	deoxyguanylate kinase (dGMP:ATP)	atp[c] + dgmp[c] <=> adp[c] + dgdp[c]	-0.00283244
DHAD1	dihydroxy-acid dehydratase (2,3-dihydroxy-3-methylbutanoate)	23dhmb[c] -> h2o[c] + 3mob[c]	0.213397
DHAD2	Dihydroxy-acid dehydratase (2,3-dihydroxy-3-methylpentanoate)	23dhmp[c] -> h2o[c] + 3mop[c]	0.0643993
DHDPRy	dihydrodipicolinate reductase (NADPH)	h[c] + nadph[c] + 23dhdp[c] -> nadp[c] + thdp[c]	0.078564
DHDPS	dihydrodipicolinate synthase	pyr[c] + aspsa[c] -> h[c] + 2 h2o[c] + 23dhdp[c]	0.078564
DHFR	dihydrofolate reductase	h[c] + nadph[c] + dhf[c] <=> thf[c] + nadp[c]	0.00243245
DHORD5	dihydroorotic acid (menaquinone-8)	dhor-S[c] + mqn8[c] -> mql8[c] + orot[c]	0.0436971
DHORTS	dihydroorotase	h2o[c] + dhor-S[c] <=> h[c] + cbasp[c]	-0.0436971
DHQS	3-dehydroquinate synthase	2dda7p[c] -> pi[c] + 3dhq[c]	0.079684
DHQTi	3-dehydroquinate dehydratase, irreversible	3dhq[c] -> h2o[c] + 3dhsk[c]	0.079684
DMATT	dimethylallyltranstransferase	ipdp[c] + dmpp[c] -> ppi[c] + grdp[c]	2.04667e-05
DNA	DNA	4.4671 atp[c] + 0.75257 damp[c] + 1.2103 h2o[c] + 0.87632 dgmp[c] + 0.75257 dtmp[c] + 0.87632 dcmp[c] -> 4.4671 h[c] + 4.4671 amp[c] + 4.4671 ppi[c] + dna[c]	0.0032322
DPCOAK	dephospho-CoA kinase	atp[c] + dpcoa[c] -> coa[c] + h[c] + adp[c]	0.000213054
DPR	2-dehydropantoate 2-reductase	h[c] + nadph[c] + 2dhp[c] -> nadp[c] + pant-R[c]	0.000213054
DXPRIi	1-deoxy-D-xylulose reductoisomerase	h[c] + nadph[c] + dxyl5p[c] -> nadp[c] + 2me4p[c]	0.000225134
DXPS	1-deoxy-D-xylulose 5-phosphate synthase	h[c] + pyr[c] + g3p[c] -> co2[c] + dxyl5p[c]	0.000225134
EAR100x	enoyl-[acyl-carrier-protein] reductase (NADH) (n-C10:0)	nadh[c] + h[c] + tdec2eACP[c] -> nad[c] + dcaACP[c]	0.0651442
EAR120x	enoyl-[acyl-carrier-protein] reductase (NADH) (n-C12:0)	nadh[c] + h[c] + tddec2eACP[c] -> nad[c] + ddcaACP[c]	0.0651442
EAR121x	enoyl-[acyl-carrier-protein] reductase (NADH) (n-C12:1)	nadh[c] + h[c] + t3c5ddeceACP[c] -> nad[c] + cddec5eACP[c]	0.0787098
EAR140x	enoyl-[acyl-carrier-protein] reductase (NADH) (n-C14:0)	nadh[c] + h[c] + tmrs2eACP[c] -> nad[c] + myrsACP[c]	0.0651442
EAR141x	enoyl-[acyl-carrier-protein] reductase (NADH) (n-C14:1)	nadh[c] + h[c] + t3c7mrseACP[c] -> nad[c] + tdeACP[c]	0.0787098
EAR160x	enoyl-[acyl-carrier-protein] reductase (NADH) (n-C16:0)	nadh[c] + h[c] + tpalm2eACP[c] -> nad[c] + palmACP[c]	0.0642022
EAR161x	enoyl-[acyl-carrier-protein] reductase (NADH) (n-C16:1)	nadh[c] + h[c] + t3c9palmeACP[c] -> nad[c] + hdeACP[c]	0.0769989
EAR180x	enoyl-[acyl-carrier-protein] reductase (NADH) (n-C18:0)	nadh[c] + h[c] + toctd2eACP[c] -> nad[c] + ocdcaACP[c]	0.00131633
EAR181x	enoyl-[acyl-carrier-protein] reductase (NADH) (n-C18:1)	nadh[c] + h[c] + t3c11vaceACP[c] -> nad[c] + octeACP[c]	0.0754458
EAR40x	enoyl-[acyl-carrier-protein] reductase (NADH) (n-C4:0)	nadh[c] + h[c] + but2eACP[c] -> nad[c] + butACP[c]	0.143854
EAR60x	enoyl-[acyl-carrier-protein] reductase (NADH) (n-C6:0)	nadh[c] + h[c] + thex2eACP[c] -> nad[c] + hexACP[c]	0.143854
EAR80x	enoyl-[acyl-carrier-protein] reductase (NADH) (n-C8:0)	nadh[c] + h[c] + toct2eACP[c] -> nad[c] + ocACP[c]	0.143854
ENO	enolase	2pg[c] <=> h2o[c] + pep[c]	-1.1799
EX_biomass	EX_biomass	biomass[c] ->	0.311087
EX_BIOTIN	EX_BIOTIN	btn[e] <=>	-7.39228e-07
EX_ca2(e)	Calcium exchange	ca2[e] <=>	-0.0105074
EX_cl	EX_cl	cl[e] <=>	-0.0105074
EX_co2(e)	CO2 exchange	co2[e] <=>	11.1141
EX_cobalt2(e)	Co2+ exchange	cobalt2[e] <=>	-5.0793e-05
EX_cu2(e)	Cu2+ exchange	cu2[e] <=>	-0.00143074
EX_fe2(e)	Fe2+ exchange	fe2[e] <=>	-0.0293153
EX_h(e)	H+ exchange	h[e] <=>	-4.7625
EX_h2o(e)	H2O exchange	h2o[e] <=>	17.9247
EX_k(e)	K+ exchange	k[e] <=>	-0.394025
EX_lac_L(e)	L-Lactate exchange	lac-L[e] ->	-8
EX_mg2(e)	Mg exchange	mg2[e] <=>	-0.0175122
EX_mn2(e)	Mn2+ exchange	mn2[e] <=>	-0.00139572
EX_nh4(e)	Ammonia exchange	nh4[e] <=>	-2.69249
EX_ni2(e)	Ni2+ exchange	ni2[e] <=>	-0.000651463
EX_o2(e)	O2 exchange	o2[e] <=>	-10.2152
EX_pi(e)	Phosphate exchange	pi[e] <=>	-0.154575
EX_so4(e)	Sulfate exchange	so4[e] <=>	-0.0498782
EX_xan(e)	Xanthine exchange	xan[e] <=>	0.049922
EX_zn2(e)	Zinc exchange	zn2[e] <=>	-0.000688222
F6PP	D-fructose 6-phosphate phosphatase	f6p[c] + h2o[c] -> pi[c] + fru[c]	0.0148487
FBA	fructose-bisphosphate aldolase	fdp[c] <=> g3p[c] + dhap[c]	-0.328173
FBP	fructose-bisphosphatase	h2o[c] + fdp[c] -> f6p[c] + pi[c]	0.328173
FE2tpp	iron (+2) transport in via permease (no H+)	fe2[e] <=> fe2[c]	0.0293153
FEROpp	ferroxidase	4 fe2[c] + 4 h[c] + o2[c] -> 2 h2o[c] + 4 fe3[c]	0.00394023
FRD2	fumarate reductase	fum[c] + mql8[c] -> succ[c] + mqn8[c]	8.0437
FREENTCO	FREEMYCOLICACID_Ass	0.007 myrsACP[c] + 0.014 tdeACP[c] + 0.437 palmACP[c] + 0.012 hdeACP[c] + 0.009 ocdcaACP[c] + 0.521 octeACP[c] -> ACP[c] + freemyco[c]	0.122209
FUM	fumarase	h2o[c] + fum[c] <=> mal-L[c]	3.29675
FUMtex	Fumarate transport via diffusion	fum[e] <=> fum[c]	7.7844e-26
G1PACT	glucosamine-1-phosphate N-acetyltransferase	accoa[c] + gam1p[c] -> coa[c] + h[c] + acgam1p[c]	0.0445462
G3PD2	glycerol-3-phosphate dehydrogenase (NADP)	nadp[c] + glyc3p[c] <=> h[c] + nadph[c] + dhap[c]	0.816745
G5SADs	L-glutamate 5-semialdehyde dehydratase (spontaneous)	glu5sa[c] -> h[c] + h2o[c] + 1pyr5c[c]	0.0543199
G5SD	glutamate-5-semialdehyde dehydrogenase	h[c] + nadph[c] + glu5p[c] -> pi[c] + nadp[c] + glu5sa[c]	0.0543199
GALUi	UTP-glucose-1-phosphate uridylyltransferase (irreversible)	h[c] + utp[c] + g1p[c] <=> ppi[c] + udpg[c]	0.0271125
GAPD	glyceraldehyde-3-phosphate dehydrogenase	nad[c] + g3p[c] + pi[c] <=> nadh[c] + h[c] + 13dpg[c]	-0.826538
GARFT	phosphoribosylglycinamide formyltransferase	10fthf[c] + gar[c] <=> h[c] + thf[c] + fgam[c]	0.0838631
GF6PTA	glutamine-fructose-6-phosphate transaminase	f6p[c] + gln-L[c] -> glu-L[c] + gam6p[c]	0.0445462
GHMT2r	glycine hydroxymethyltransferase, reversible	thf[c] + ser-L[c] <=> h2o[c] + gly[c] + mlthf[c]	0.219139
GK1	guanylate kinase (GMP:ATP)	atp[c] + gmp[c] <=> adp[c] + gdp[c]	0.0192536
GLNS	glutamine synthetase	glu-L[c] + atp[c] + nh4[c] -> h[c] + adp[c] + pi[c] + gln-L[c]	0.395397
GLNt2rpp	L-gln reversible transport via proton symport	h[e] + gln-L[e] <=> h[c] + gln-L[c]	4.46587e-29
GLU5K	glutamate 5-kinase	glu-L[c] + atp[c] -> adp[c] + glu5p[c]	0.0543199
GLUDy	glutamate dehydrogenase (NADP)	h[c] + akg[c] + nadph[c] + nh4[c] -> glu-L[c] + h2o[c] + nadp[c]	2.1335
GLUNATF	glutamate N-acetyltransferase	glu-L[c] + acorn[c] <=> orn[c] + acglu[c]	0.0647405
GLUPRT	glutamine phosphoribosyldiphosphate amidotransferase	h2o[c] + gln-L[c] + prpp[c] -> glu-L[c] + ppi[c] + pram[c]	0.0838631
GLUR	glutamate racemase	glu-D[c] <=> glu-L[c]	-0.0148487
GLYCDx	(S,S)-2,3-butanediol dehydrogenase	nadh[c] + dha[c] + h[c] -> nad[c] + glyc[c]	0.837148
GLYK	glycerol kinase	atp[c] + glyc[c] -> h[c] + adp[c] + glyc3p[c]	0.837207
GMPS2	GMP synthase	atp[c] + h2o[c] + gln-L[c] + xmp[c] -> 2 h[c] + glu-L[c] + amp[c] + ppi[c] + gmp[c]	0.0192536
GRTT	geranyltranstransferase	ipdp[c] + grdp[c] -> ppi[c] + frdp[c]	2.04667e-05
GSNHYDRO	GSNHYDROLASE	h2o[c] + gsn[c] -> rib-D[c] + gua[c]	-2.27406e-26
GUAtpp	Guanine transport via diffusion	gua[e] <=> gua[c]	2.27961e-26
H2Otpp	H2O transport via diffusion	h2o[e] <=> h2o[c]	-17.9247
HCO3E	HCO3 equilibration reaction	h2o[c] + co2[c] <=> h[c] + hco3[c]	2.04136
HDPA2	dihydroxyacetone phosphate phosphatase2	dhap[c] + adp[c] -> atp[c] + dha[c]	0.837148
HISt2rpp	L-histidine reversible transport via proton symport	h[e] + his-L[e] <=> h[c] + his-L[c]	1.68207e-28
HISTD	histidinol dehydrogenase	2 nad[c] + h2o[c] + histd[c] -> 2 nadh[c] + 3 h[c] + his-L[c]	0.02289
HISTP	histidinol-phosphatase	h2o[c] + hisp[c] -> pi[c] + histd[c]	0.02289
HSDy	homoserine dehydrogenase (NADPH)	nadp[c] + hom-L[c] <=> h[c] + nadph[c] + aspsa[c]	-0.183373
HSK	homoserine kinase	atp[c] + hom-L[c] -> h[c] + adp[c] + phom[c]	0.157496
HSST_2	HSST_2	succoa[c] + hom-L[c] -> coa[c] + suchms[c]	0.0258769
HSTPT	histidinol-phosphate transaminase	glu-L[c] + imacp[c] -> akg[c] + hisp[c]	0.02289
ICDHyr	isocitrate dehydrogenase (NADP)	icit[c] + nadp[c] -> akg[c] + co2[c] + nadph[c]	3.54823
IG3PS	Imidazole-glycerol-3-phosphate synthase	gln-L[c] + prlp[c] -> h[c] + glu-L[c] + eig3p[c] + aicar[c]	0.02289
IGPDH	imidazoleglycerol-phosphate dehydratase	eig3p[c] -> h2o[c] + imacp[c]	0.02289
IGPS	indole-3-glycerol-phosphate synthase	h[c] + 2cpr5p[c] -> h2o[c] + co2[c] + 3ig3p[c]	0.00939518
ILETA	isoleucine transaminase	glu-L[c] + 3mop[c] <=> akg[c] + ile-L[c]	0.0643993
IMPC	IMP cyclohydrolase	h2o[c] + imp[c] <=> fprica[c]	-0.106753
IMPD	IMP dehydrogenase	nad[c] + h2o[c] + imp[c] -> nadh[c] + h[c] + xmp[c]	0.0691756
INDOLEt2rpp	Indole transport via proton symport, reversible	h[e] + indole[e] <=> h[c] + indole[c]	2.8634e-30
IONS	IONS	0.45235 so4[c] + 0.70023 fe2[c] + 0.54282 ca2[c] + 0.002624 cobalt2[c] + 0.073913 cu2[c] + 0.81422 fe3[c] + 20.3556 k[c] + 0.90469 mg2[c] + 0.072104 mn2[c] + 0.033655 ni2[c] + 0.035554 zn2[c] + 0.54282 cl[c] -> ions[c]	0.0193571
IPDDI	isopentenyl-diphosphate D-isomerase	ipdp[c] <=> dmpp[c]	2.04667e-05
IPDPS	1-hydroxy-2-methyl-2-(E)-butenyl 4-diphosphate reductase (ipdp)	nadh[c] + h[c] + h2mb4p[c] -> nad[c] + h2o[c] + ipdp[c]	0.000225134
IPMD	3-isopropylmalate dehydrogenase	nad[c] + 3c2hmp[c] -> nadh[c] + h[c] + 3c4mop[c]	0.119916
IPPMIa	3-isopropylmalate dehydratase	3c2hmp[c] <=> h2o[c] + 2ippm[c]	-0.119916
IPPMIb	2-isopropylmalate hydratase	h2o[c] + 2ippm[c] <=> 3c3hmp[c]	-0.119916
IPPS	2-isopropylmalate synthase	accoa[c] + h2o[c] + 3mob[c] -> coa[c] + h[c] + 3c3hmp[c]	0.119916
KARA1	ketol-acid reductoisomerase (2,3-dihydroxy-3-methylbutanoate)	nadp[c] + 23dhmb[c] <=> h[c] + nadph[c] + alac-S[c]	-0.213397
KARA2	ketol-acid reductoisomerase (2-Acetolactate)	h[c] + nadph[c] + 2ahbut[c] <=> nadp[c] + 23dhmp[c]	0.0643993
KAS14	beta-ketoacyl-ACP synthase	h[c] + malACP[c] + acACP[c] -> co2[c] + actACP[c] + ACP[c]	0.143854
Kt2pp	potassium transport in via proton symport	h[e] + k[e] -> h[c] + k[c]	0.394025
L_LACD3	L-Lactate dehydrogenase (menaquinone)	lac-L[c] + mqn8[c] -> pyr[c] + mql8[c]	8
LEUt2rpp	L-leucine reversible transport via proton symport	h[e] + leu-L[e] <=> h[c] + leu-L[c]	1.13248e-27
LEUTAi	leucine transaminase (irreversible)	glu-L[c] + 4mop[c] <=> akg[c] + leu-L[c]	0.119916
L-LACt2rpp	L-lactate reversible transport via proton symport	h[e] + lac-L[e] <=> h[c] + lac-L[c]	8
MCOATA	Malonyl-CoA-ACP transacylase	ACP[c] + malcoa[c] <=> coa[c] + malACP[c]	1.08109
MDH	malate dehydrogenase	nad[c] + mal-L[c] <=> nadh[c] + h[c] + oaa[c]	3.29675
MECDPDH2	2C-methyl-D-erythritol 2,4 cyclodiphosphate dehydratase	nadh[c] + 2mecdp[c] -> nad[c] + h2o[c] + h2mb4p[c]	0.000225134
MECDPS	2-C-methyl-D-erythritol 2,4-cyclodiphosphate synthase	2p4c2me[c] -> cmp[c] + 2mecdp[c]	0.000225134
MEPCT	2-C-methyl-D-erythritol 4-phosphate cytidylyltransferase	h[c] + 2me4p[c] + ctp[c] -> ppi[c] + 4c2me[c]	0.000225134
METAT	methionine adenosyltransferase	atp[c] + h2o[c] + met-L[c] -> ppi[c] + pi[c] + amet[c]	8.25785e-05
METS	methionine synthase	5mthf[c] + hcys-L[c] -> h[c] + met-L[c] + thf[c]	0.0258769
MG2t3_2pp	magnesium (Mg+2) transport in/out via proton antiport	2 h[c] + mg2[e] <=> 2 h[e] + mg2[c]	0.0175122
MN2tpp	manganese transport in via permease (no H+)	mn2[e] -> mn2[c]	0.00139572
MOHMT	3-methyl-2-oxobutanoate hydroxymethyltransferase	h2o[c] + 3mob[c] + mlthf[c] -> thf[c] + 2dhp[c]	0.000213054
MTHFC	methenyltetrahydrofolate cyclohydrolase	h2o[c] + methf[c] <=> h[c] + 10fthf[c]	0.190616
MTHFD	methylenetetrahydrofolate dehydrogenase (NADP)	nadp[c] + mlthf[c] <=> nadph[c] + methf[c]	0.190616
MTHFR2	5,10-methylenetetrahydrofolate reductase (NADH)	nadh[c] + 2 h[c] + mlthf[c] -> nad[c] + 5mthf[c]	0.0258769
MYCOLI	MYCOLICACID_Ass	3.5911 freemyco[c] + 0.071339 tmcm[c] + 0.044346 tdcm[c] -> mycoli[c]	0.032969
NADH16pp	NADH dehydrogenase (ubiquinone-8 & 3 protons)	nadh[c] + 4 h[c] + q8[c] -> nad[c] + 3 h[e] + q8h2[c]	9.26741
NADK	NAD kinase	nad[c] + atp[c] -> h[c] + adp[c] + nadp[c]	0.000165158
NADS1	NAD synthase (nh3)	atp[c] + dnad[c] + nh4[c] -> nad[c] + h[c] + amp[c] + ppi[c]	0.000842303
NAtex	sodium transport via diffusion	na1[e] <=> na1[c]	0.0105074
NDPK1	nucleoside-diphosphate kinase (ATP:GDP)	atp[c] + gdp[c] <=> adp[c] + gtp[c]	-998.131
NDPK2	nucleoside-diphosphate kinase (ATP:UDP)	atp[c] + udp[c] <=> adp[c] + utp[c]	0.301969
NDPK3	nucleoside-diphosphate kinase (ATP:CDP)	atp[c] + cdp[c] <=> adp[c] + ctp[c]	0.00724452
NDPK5	nucleoside-diphosphate kinase (ATP:dGDP)	atp[c] + dgdp[c] <=> adp[c] + dgtp[c]	1.9883e-28
NH4tpp	ammonia reversible transport	nh4[e] <=> nh4[c]	2.69249
NI2tpp	nickel (+2) transport in via permease (no H+)	ni2[e] -> ni2[c]	0.000651463
NNATr	nicotinate-nucleotide adenylyltransferase	h[c] + atp[c] + nicrnt[c] <=> dnad[c] + ppi[c]	0.000842303
NNDPR	nicotinate-nucleotide diphosphorylase (carboxylating)	2 h[c] + prpp[c] + quln[c] -> nicrnt[c] + ppi[c] + co2[c]	0.000842303
NTD1	5'-nucleotidase (dUMP)	h2o[c] + dump[c] -> pi[c] + duri[c]	-4.60488e-30
NTD10	5'-nucleotidase (XMP)	h2o[c] + xmp[c] -> pi[c] + xtsn[c]	0.049922
NTD8	5'-nucleotidase (dGMP)	dgmp[c] + h2o[c] -> dgsn[c] + pi[c]	-4.4004e-28
NTD9	5'-nucleotidase (GMP)	h2o[c] + gmp[c] -> pi[c] + gsn[c]	-2.26084e-26
NTPTP1	Nucleoside triphosphate tripolyhydrolase	dgtp[c] + h2o[c] -> dgsn[c] + pppi[c]	1.9883e-28
O2tpp	o2 transport via diffusion	o2[e] <=> o2[c]	10.2152
OCBT	ornithine carbamoyltransferase	orn[c] + cbp[c] <=> h[c] + pi[c] + citr-L[c]	0.0647405
OMCDC	2-Oxo-4-methyl-3-carboxypentanoate decarboxylation	h[c] + 3c4mop[c] -> co2[c] + 4mop[c]	0.119916
OMPDC	orotidine-5'-phosphate decarboxylase	h[c] + orot5p[c] -> co2[c] + ump[c]	0.0436971
ORPT	orotate phosphoribosyltransferase	ppi[c] + orot5p[c] <=> prpp[c] + orot[c]	-0.0436971
P5CR	pyrroline-5-carboxylate reductase	2 h[c] + nadph[c] + 1pyr5c[c] -> nadp[c] + pro-L[c]	0.0543199
PA	PA	0.004 myrsACP[c] + 0.438 palmACP[c] + 0.004 hdeACP[c] + 0.01 ocdcaACP[c] + 0.544 octeACP[c] + 1ag3p-SC[c] -> ACP[c] + pa[c]	0.0108225
PANTS	pantothenate synthase	atp[c] + pant-R[c] + ala-B[c] -> h[c] + amp[c] + ppi[c] + pnto-R[c]	0.000213054
PDH	pyruvate dehydrogenase	nad[c] + coa[c] + pyr[c] -> nadh[c] + accoa[c] + co2[c]	4.93775
PEPTH	PEPTIDOGLYCAN_Ass	2.2426 atp[c] + 2.2426 h2o[c] + 0.48358 gly[c] + 0.48358 uacgam[c] + 0.48358 glc-D[c] + 0.48358 ugmd[c] + 0.48358 uamr[c] + 0.89721 alaala[c] -> 0.49233 ala-L[c] + 2.2426 h[c] + 2.2426 adp[c] + 2.2426 pi[c] + 0.48358 ump[c] + 0.48358 udp[c] + peptid[c]	0.0307059
PGAMT	phosphoglucosamine mutase	gam1p[c] <=> gam6p[c]	-0.0445462
PGCD	phosphoglycerate dehydrogenase	nad[c] + 3pg[c] -> nadh[c] + h[c] + 3php[c]	0.353357
PGI	glucose-6-phosphate isomerase	g6p[c] <=> f6p[c]	-0.0323886
PGK	phosphoglycerate kinase	adp[c] + 13dpg[c] <=> atp[c] + 3pg[c]	-0.826538
PGM	phosphoglycerate mutase	3pg[c] <=> 2pg[c]	-1.1799
PGMT	phosphoglucomutase	g1p[c] <=> g6p[c]	-0.0271125
PHETA1	phenylalanine transaminase	glu-L[c] + phpyr[c] <=> akg[c] + phe-L[c]	0.0437295
PIM	PIM	pit[c] -> pim[c]	0.00054957
PIT	PIT	cdpdag[c] -> pit[c]	0.00090468
PIt2rpp	phosphate reversible transport via symport	h[e] + pi[e] <=> h[c] + pi[c]	0.154575
PNTK	pantothenate kinase	atp[c] + pnto-R[c] -> h[c] + adp[c] + 4ppan[c]	0.000213054
PPCDC	phosphopantothenoylcysteine decarboxylase	h[c] + 4ppcys[c] -> co2[c] + pan4p[c]	0.000213054
PPKr	polyphosphate kinase	atp[c] + pi[c] <=> adp[c] + ppi[c]	-0.728304
PPNCL2	phosphopantothenate-cysteine ligase	cys-L[c] + 4ppan[c] + ctp[c] -> h[c] + ppi[c] + 4ppcys[c] + cmp[c]	0.000213054
PPND	prephenate dehydrogenase	nad[c] + pphn[c] -> nadh[c] + 34hpp[c] + co2[c]	0.0264767
PPNDH	prephenate dehydratase	h[c] + pphn[c] -> phpyr[c] + h2o[c] + co2[c]	0.0437295
PPS	phosphoenolpyruvate synthase	pyr[c] + atp[c] + h2o[c] -> 2 h[c] + amp[c] + pi[c] + pep[c]	1.36896
PPTHTH	PHOSPHOLIPID_Ass	1.0585 apg[c] + 0.03083 pa[c] + 0.0065396 clpn[c] + 0.039238 pit[c] + 0.060725 pim[c] -> phosph[c]	0.00905015
PRAGSr	phosphoribosylglycinamide synthase	atp[c] + gly[c] + pram[c] <=> h[c] + adp[c] + pi[c] + gar[c]	0.0838631
PRAIi	phosphoribosylanthranilate isomerase (irreversible)	pran[c] -> 2cpr5p[c]	0.00939518
PRAIS	phosphoribosylaminoimidazole synthase	atp[c] + fpram[c] -> 2 h[c] + adp[c] + pi[c] + air[c]	0.0838631
PRAMPC	phosphoribosyl-AMP cyclohydrolase	h2o[c] + prbamp[c] -> prfp[c]	0.02289
PRASCSi	phosphoribosylaminoimidazolesuccinocarboxamide synthase	atp[c] + asp-L[c] + 5aizc[c] -> h[c] + adp[c] + pi[c] + 25aics[c]	0.0838631
PRATPP	phosphoribosyl-ATP pyrophosphatase	h2o[c] + prbatp[c] -> h[c] + ppi[c] + prbamp[c]	0.02289
PRFGS	phosphoribosylformylglycinamidine synthase	atp[c] + h2o[c] + gln-L[c] + fgam[c] -> h[c] + glu-L[c] + adp[c] + pi[c] + fpram[c]	0.0838631
PRMICI	1-(5-phosphoribosyl)-5-[(5-phosphoribosylamino)methylideneamino)imidazole-4-carboxamide isomerase	prfp[c] <=> prlp[c]	0.02289
PROTEIN	PROTEIN	1.3527 ala-L[c] + 1.1139 glu-L[c] + 40.0656 atp[c] + 0.26018 phe-L[c] + 0.15753 tyr-L[c] + 30.7601 h2o[c] + 0.089437 cys-L[c] + 0.71651 gly[c] + 0.15347 met-L[c] + 0.39281 asp-L[c] + 0.69314 gln-L[c] + 0.13619 his-L[c] + 0.39281 asn-L[c] + 0.498 ser-L[c] + 0.55492 val-L[c] + 0.055899 trp-L[c] + 0.37909 lys-L[c] + 0.38519 arg-L[c] + 0.38316 ile-L[c] + 0.71347 leu-L[c] + 0.5539 thr-L[c] + 0.32319 p…	0.168074
PRPPS	phosphoribosylpyrophosphate synthetase	atp[c] + r5p[c] -> h[c] + amp[c] + prpp[c]	0.160688
PSCVT	3-phosphoshikimate 1-carboxyvinyltransferase	pep[c] + skm5p[c] <=> pi[c] + 3psme[c]	0.079684
PSERT	phosphoserine transaminase	glu-L[c] + 3php[c] -> akg[c] + pser-L[c]	0.353357
PSP_L	phosphoserine phosphatase (L-serine)	h2o[c] + pser-L[c] -> pi[c] + ser-L[c]	0.353357
PTAr	phosphotransacetylase	accoa[c] + pi[c] <=> coa[c] + actp[c]	-0.041122
PTPATi	pantetheine-phosphate adenylyltransferase	h[c] + atp[c] + pan4p[c] -> ppi[c] + dpcoa[c]	0.000213054
PTRCORNt7pp	putrescine/ornithine antiporter	orn[c] + ptrc[e] <=> orn[e] + ptrc[c]	1.21402e-28
PTRCt2pp	putrescine transport in via proton symport	h[e] + ptrc[e] -> h[c] + ptrc[c]	-1.21402e-28
PY5PSH	pyridoxal 5'-phosphate synthase	g3p[c] + r5p[c] + gln-L[c] <=> h[c] + glu-L[c] + pi[c] + 3 h2o[c] + pydx5p[c]	8.25785e-05
PYRC	pyruvate carboxylase	pyr[c] + atp[c] + hco3[c] <=> h[c] + adp[c] + pi[c] + oaa[c]	0.876394
QULNS	quinolinate synthase	dhap[c] + iasp[c] -> pi[c] + 2 h2o[c] + quln[c]	0.000842303
RBK	ribokinase	atp[c] + rib-D[c] -> h[c] + adp[c] + r5p[c]	0.049922
RNA	RNA	1.9309 atp[c] + 1.0161 gtp[c] + 0.7062 utp[c] + 0.6972 ctp[c] -> 1.243 h[c] + 1.243 adp[c] + 3.1074 ppi[c] + 1.8644 h2o[c] + rna[c]	0.016161
RNDR1	ribonucleoside-diphosphate reductase (ADP)	adp[c] + trdrd[c] -> dadp[c] + h2o[c] + trdox[c]	0.00243245
RNDR2	ribonucleoside-diphosphate reductase (GDP)	gdp[c] + trdrd[c] -> h2o[c] + trdox[c] + dgdp[c]	0.00283244
RNDR3	ribonucleoside-diphosphate reductase (CDP)	trdrd[c] + cdp[c] -> h2o[c] + trdox[c] + dcdp[c]	0.00283244
RNDR4	ribonucleoside-diphosphate reductase (UDP)	udp[c] + trdrd[c] -> h2o[c] + trdox[c] + dudp[c]	0.00243245
RPE	ribulose 5-phosphate 3-epimerase	ru5p-D[c] <=> xu5p-D[c]	-0.236389
RPI	ribose-5-phosphate isomerase	r5p[c] <=> ru5p-D[c]	-0.236389
SADT2	Sulfate adenyltransferase	atp[c] + h2o[c] + gtp[c] + so4[c] -> ppi[c] + pi[c] + gdp[c] + aps[c]	0.041122
SERAT	serine O-acetyltransferase	accoa[c] + ser-L[c] <=> coa[c] + acser[c]	0.041122
SHK3Dr	shikimate dehydrogenase	h[c] + nadph[c] + 3dhsk[c] <=> nadp[c] + skm[c]	0.079684
SHKK	shikimate kinase	atp[c] + skm[c] -> h[c] + adp[c] + skm5p[c]	0.079684
SHSL1	cystathionine gamma-synthase	cys-L[c] + suchms[c] -> h[c] + succ[c] + cyst-L[c]	0.0258769
SO3TRDRD	SO3TRDRD	trdrd[c] + aps[c] -> 2 h[c] + amp[c] + trdox[c] + so3[c]	0.041122
SOL_POOL	SOL_POOL	0.79269 nad[c] + 0.074314 coa[c] + 0.019817 nadh[c] + 0.12386 accoa[c] + 0.099086 chor[c] + 0.043598 succoa[c] + 0.049543 nadp[c] + 0.14863 nadph[c] + 0.099086 pydx5p[c] + 0.024558 udcpdp[c] + 0.013872 malcoa[c] + 0.099086 amet[c] + 0.000887 btn[c] -> soluble-pool[c]	0.000833403
SUCDi	succinate dehydrogenase (irreversible)	succ[c] + q8[c] -> fum[c] + q8h2[c]	11.1551
SUCOAS	succinyl-CoA synthetase (ADP-forming)	adp[c] + pi[c] + succoa[c] -> coa[c] + atp[c] + succ[c]	3.08469
SULabcpp	sulfate transport via ABC system	atp[c] + h2o[c] + so4[e] -> h[c] + adp[c] + pi[c] + so4[c]	0.0498782
SULRi	sulfite reductase (NADPH2)	5 h[c] + 3 nadph[c] + so3[c] -> 3 h2o[c] + 3 nadp[c] + h2s[c]	0.041122
T2DECAI	trans-2-decenoyl-ACP isomerase	tdec2eACP[c] <=> cdec3eACP[c]	0.0787098
TALA	transaldolase	g3p[c] + s7p[c] <=> f6p[c] + e4p[c]	-0.0783525
TDCM-FREE	TDCM-FREE	atp[c] + tre[c] + tmcm[c] <=> adp[c] + tdcm[c]	0.00146204
THRD_L	L-threonine deaminase	thr-L[c] -> nh4[c] + 2obut[c]	0.0643993
THRS	threonine synthase	h2o[c] + phom[c] -> pi[c] + thr-L[c]	0.157496
TKT1	transketolase	xu5p-D[c] + r5p[c] <=> g3p[c] + s7p[c]	-0.0783525
TKT2	transketolase	e4p[c] + xu5p-D[c] <=> f6p[c] + g3p[c]	-0.158037
TMCM-FREE	TMCM-FREE	atp[c] + tre[c] + freemyco[c] -> adp[c] + tmcm[c]	0.00381402
TMDS	thymidylate synthase	mlthf[c] + dump[c] -> dtmp[c] + dhf[c]	0.00243245
TPI	triose-phosphate isomerase	dhap[c] <=> g3p[c]	-0.349417
TRDR	thioredoxin reductase (NADPH)	h[c] + nadph[c] + trdox[c] -> nadp[c] + trdrd[c]	0.0516518
TRE6PP	trehalose-phosphatase	h2o[c] + tre6p[c] -> pi[c] + tre[c]	0.00527607
TRE6PS	alpha,alpha-trehalose-phosphate synthase (UDP-forming)	udpg[c] + g6p[c] -> h[c] + udp[c] + tre6p[c]	0.00527607
TRPS2	tryptophan synthase (indole)	ser-L[c] + indole[c] -> h2o[c] + trp-L[c]	0.00939518
TRPS3	tryptophan synthase (indoleglycerol phosphate)	3ig3p[c] -> g3p[c] + indole[c]	0.00939518
TYRt2rpp	L-tyrosine reversible transport via proton symport	h[e] + tyr-L[e] <=> h[c] + tyr-L[c]	1.61931e-28
TYRTA	tyrosine transaminase	glu-L[c] + 34hpp[c] <=> akg[c] + tyr-L[c]	0.0264767
UAAGDS	UDP-N-acetylmuramoyl-L-alanyl-D-glutamyl-meso-2,6-diaminopimelate synthetase	atp[c] + 26dap-M[c] + uamag[c] -> h[c] + adp[c] + pi[c] + ugmd[c]	0.0148487
UAGCVT	UDP-N-acetylglucosamine 1-carboxyvinyltransferase	pep[c] + uacgam[c] -> pi[c] + uaccg[c]	0.0296975
UAGDP	UDP-N-acetylglucosamine diphosphorylase	h[c] + acgam1p[c] + utp[c] -> ppi[c] + uacgam[c]	0.0445462
UAMAGS	UDP-N-acetylmuramoyl-L-alanyl-D-glutamate synthetase	atp[c] + glu-D[c] + uama[c] -> h[c] + adp[c] + pi[c] + uamag[c]	0.0148487
UAMAS	UDP-N-acetylmuramoyl-L-alanine synthetase	ala-L[c] + atp[c] + uamr[c] -> h[c] + adp[c] + pi[c] + uama[c]	0.0148487
UAMDH	UDP-N-acetylmuramate dehydrogenase	h[c] + nadph[c] + uaccg[c] -> nadp[c] + uamr[c]	0.0296975
UDCPDPS	Undecaprenyl diphosphate synthase	8 ipdp[c] + frdp[c] -> 8 ppi[c] + udcpdp[c]	2.04667e-05
UDPARA	UDPARA	h[c] + r5p[c] + utp[c] -> ppi[c] + udpara[c]	0.203893
UDPG4E	UDPglucose 4-epimerase	udpg[c] <=> udpgal[c]	0.0218365
UMPK	UMP kinase	atp[c] + ump[c] <=> adp[c] + udp[c]	0.0585458
URIDK2r	uridylate kinase (dUMP)	atp[c] + dump[c] <=> adp[c] + dudp[c]	-0.00243245
VPAMT	Valine-pyruvate aminotransferase	ala-L[c] + 3mob[c] -> pyr[c] + val-L[c]	0.0932677
XANtpp	xanthine reversible transport	xan[e] <=> xan[c]	-0.049922
XTSNH	Xanthosine hydrolase	h2o[c] + xtsn[c] -> rib-D[c] + xan[c]	0.049922
XYLI2	xylose isomerase	fru[c] <=> glc-D[c]	0.0148487
ZN2tpp	zinc transport in via permease (no H+)	zn2[e] -> zn2[c]	0.000688222

## Sheet: xylose as substrate
Abbreviation	Description	Reaction	Flux
3HAD100	3-hydroxyacyl-[acyl-carrier-protein] dehydratase (n-C10:0)	3hdecACP[c] -> h2o[c] + tdec2eACP[c]	0.114022
3HAD120	3-hydroxyacyl-[acyl-carrier-protein] dehydratase (n-C12:0)	3hddecACP[c] -> h2o[c] + tddec2eACP[c]	0.0516349
3HAD121	3-hydroxyacyl-[acyl-carrier-protein] dehydratase (n-C12:1)	3hcddec5eACP[c] -> h2o[c] + t3c5ddeceACP[c]	0.0623873
3HAD140	3-hydroxyacyl-[acyl-carrier-protein] dehydratase (n-C14:0)	3hmrsACP[c] -> h2o[c] + tmrs2eACP[c]	0.0516349
3HAD141	3-hydroxyacyl-[acyl-carrier-protein] dehydratase (n-C14:1)	3hcmrs7eACP[c] -> h2o[c] + t3c7mrseACP[c]	0.0623873
3HAD160	3-hydroxyacyl-[acyl-carrier-protein] dehydratase (n-C16:0)	3hpalmACP[c] -> h2o[c] + tpalm2eACP[c]	0.0508882
3HAD161	3-hydroxyacyl-[acyl-carrier-protein] dehydratase (n-C16:1)	3hcpalm9eACP[c] -> h2o[c] + t3c9palmeACP[c]	0.0610312
3HAD180	3-hydroxyacyl-[acyl-carrier-protein] dehydratase (n-C18:0)	3hoctaACP[c] -> h2o[c] + toctd2eACP[c]	0.00104336
3HAD181	3-hydroxyacyl-[acyl-carrier-protein] dehydratase (n-C18:1)	3hcvac11eACP[c] -> h2o[c] + t3c11vaceACP[c]	0.0598002
3HAD40	3-hydroxyacyl-[acyl-carrier-protein] dehydratase (n-C4:0)	3haACP[c] -> h2o[c] + but2eACP[c]	0.114022
3HAD60	3-hydroxyacyl-[acyl-carrier-protein] dehydratase (n-C6:0)	3hhexACP[c] -> h2o[c] + thex2eACP[c]	0.114022
3HAD80	3-hydroxyacyl-[acyl-carrier-protein] dehydratase (n-C8:0)	3hoctACP[c] -> h2o[c] + toct2eACP[c]	0.114022
3OAR100	3-oxoacyl-[acyl-carrier-protein] reductase (n-C10:0)	h[c] + nadph[c] + 3odecACP[c] <=> nadp[c] + 3hdecACP[c]	0.114022
3OAR120	3-oxoacyl-[acyl-carrier-protein] reductase (n-C12:0)	h[c] + nadph[c] + 3oddecACP[c] <=> nadp[c] + 3hddecACP[c]	0.0516349
3OAR121	3-oxoacyl-[acyl-carrier-protein] reductase (n-C12:1)	h[c] + nadph[c] + 3ocddec5eACP[c] <=> nadp[c] + 3hcddec5eACP[c]	0.0623873
3OAR140	3-oxoacyl-[acyl-carrier-protein] reductase (n-C14:0)	h[c] + nadph[c] + 3omrsACP[c] <=> nadp[c] + 3hmrsACP[c]	0.0516349
3OAR141	3-oxoacyl-[acyl-carrier-protein] reductase (n-C14:1)	h[c] + nadph[c] + 3ocmrs7eACP[c] <=> nadp[c] + 3hcmrs7eACP[c]	0.0623873
3OAR160	3-oxoacyl-[acyl-carrier-protein] reductase (n-C16:0)	h[c] + nadph[c] + 3opalmACP[c] <=> nadp[c] + 3hpalmACP[c]	0.0508882
3OAR161	3-oxoacyl-[acyl-carrier-protein] reductase (n-C16:1)	h[c] + nadph[c] + 3ocpalm9eACP[c] <=> nadp[c] + 3hcpalm9eACP[c]	0.0610312
3OAR180	3-oxoacyl-[acyl-carrier-protein] reductase (n-C18:0)	h[c] + nadph[c] + 3ooctdACP[c] <=> nadp[c] + 3hoctaACP[c]	0.00104336
3OAR181	3-oxoacyl-[acyl-carrier-protein] reductase (n-C18:1)	h[c] + nadph[c] + 3ocvac11eACP[c] <=> nadp[c] + 3hcvac11eACP[c]	0.0598002
3OAR40	3-oxoacyl-[acyl-carrier-protein] reductase (n-C4:0)	h[c] + nadph[c] + actACP[c] <=> nadp[c] + 3haACP[c]	0.114022
3OAR60	3-oxoacyl-[acyl-carrier-protein] reductase (n-C6:0)	h[c] + nadph[c] + 3ohexACP[c] <=> nadp[c] + 3hhexACP[c]	0.114022
3OAR80	3-oxoacyl-[acyl-carrier-protein] reductase (n-C8:0)	h[c] + nadph[c] + 3ooctACP[c] <=> nadp[c] + 3hoctACP[c]	0.114022
3OAS100	3-oxoacyl-[acyl-carrier-protein] synthase (n-C10:0)	h[c] + ocACP[c] + malACP[c] -> co2[c] + 3odecACP[c] + ACP[c]	0.114022
3OAS120	3-oxoacyl-[acyl-carrier-protein] synthase (n-C12:0)	h[c] + dcaACP[c] + malACP[c] -> co2[c] + 3oddecACP[c] + ACP[c]	0.0516349
3OAS121	3-oxoacyl-[acyl-carrier-protein] synthase (n-C12:1)	h[c] + malACP[c] + cdec3eACP[c] -> co2[c] + 3ocddec5eACP[c] + ACP[c]	0.0623873
3OAS140	3-oxoacyl-[acyl-carrier-protein] synthase (n-C14:0)	h[c] + ddcaACP[c] + malACP[c] -> co2[c] + 3omrsACP[c] + ACP[c]	0.0516349
3OAS141	3-oxoacyl-[acyl-carrier-protein] synthase (n-C14:1)	h[c] + cddec5eACP[c] + malACP[c] -> co2[c] + 3ocmrs7eACP[c] + ACP[c]	0.0623873
3OAS160	3-oxoacyl-[acyl-carrier-protein] synthase (n-C16:0)	h[c] + myrsACP[c] + malACP[c] -> co2[c] + 3opalmACP[c] + ACP[c]	0.0508882
3OAS161	3-oxoacyl-[acyl-carrier-protein] synthase (n-C16:1)	h[c] + tdeACP[c] + malACP[c] -> co2[c] + 3ocpalm9eACP[c] + ACP[c]	0.0610312
3OAS180	3-oxoacyl-[acyl-carrier-protein] synthase (n-C18:0)	h[c] + palmACP[c] + malACP[c] -> co2[c] + 3ooctdACP[c] + ACP[c]	0.00104336
3OAS181	3-oxoacyl-[acyl-carrier-protein] synthase (n-C18:1)	h[c] + hdeACP[c] + malACP[c] -> co2[c] + 3ocvac11eACP[c] + ACP[c]	0.0598002
3OAS60	3-oxoacyl-[acyl-carrier-protein] synthase (n-C6:0)	h[c] + butACP[c] + malACP[c] -> co2[c] + 3ohexACP[c] + ACP[c]	0.114022
3OAS80	3-oxoacyl-[acyl-carrier-protein] synthase (n-C8:0)	h[c] + hexACP[c] + malACP[c] -> co2[c] + 3ooctACP[c] + ACP[c]	0.114022
ABTA	4-aminobutyrate transaminase	akg[c] + 4abut[c] -> glu-L[c] + sucsal[c]	1.5179e-27
ABUTtex	4-aminobutyrate transport via diffusion	4abut[e] <=> 4abut[c]	1.51789e-27
ACALD	acetaldehyde dehydrogenase (acetylating)	nad[c] + acald[c] + coa[c] <=> nadh[c] + accoa[c] + h[c]	-7.37783e-22
ACCOAC	acetyl-CoA carboxylase	accoa[c] + atp[c] + hco3[c] -> h[c] + adp[c] + pi[c] + malcoa[c]	0.856905
ACGK	acetylglutamate kinase	atp[c] + acglu[c] -> adp[c] + acg5p[c]	0.0513149
ACHBS	2-aceto-2-hydroxybutanoate synthase	h[c] + pyr[c] + 2obut[c] -> co2[c] + 2ahbut[c]	0.0510445
ACHMSC	ACHMSC	cys-L[c] + achms[c] -> h[c] + ac[c] + cyst-L[c]	9.67069e-30
ACKr	acetate kinase	atp[c] + ac[c] <=> adp[c] + actp[c]	0.0325943
ACLS	acetolactate synthase	h[c] + 2 pyr[c] -> co2[c] + alac-S[c]	0.169143
ACOATA	Acetyl-CoA ACP transacylase	accoa[c] + ACP[c] <=> coa[c] + acACP[c]	0.114022
ACODA	acetylornithine deacetylase	h2o[c] + acorn[c] -> ac[c] + orn[c]	1.1934e-17
ACONTa	aconitase (half-reaction A, Citrate hydro-lyase)	cit[c] <=> h2o[c] + acon-C[c]	1.77051
ACONTb	aconitase (half-reaction B, Isocitrate hydro-lyase)	h2o[c] + acon-C[c] <=> icit[c]	1.77051
ACOTA	acetylornithine transaminase	akg[c] + acorn[c] <=> glu-L[c] + acg5sa[c]	-0.0513149
ADK1	adenylate kinase	amp[c] + atp[c] <=> 2 adp[c]	-999.604
ADK2	adenylate kinase	atp[c] + damp[c] <=> adp[c] + dadp[c]	-0.00192802
ADK3	adentylate kinase (GTP)	amp[c] + gtp[c] <=> adp[c] + gdp[c]	999.925
ADSL1r	adenylsuccinate lyase	dcamp[c] <=> amp[c] + fum[c]	0.0297849
ADSL2r	adenylosuccinate lyase	25aics[c] <=> fum[c] + aicar[c]	0.066472
ADSS	adenylosuccinate synthase	asp-L[c] + gtp[c] + imp[c] -> 2 h[c] + pi[c] + dcamp[c] + gdp[c]	0.0297849
AGPR	N-acetyl-g-glutamyl-phosphate reductase	pi[c] + nadp[c] + acg5sa[c] <=> h[c] + nadph[c] + acg5p[c]	-0.0513149
AGPSC	AGPSC	glyc3p[c] + 0.004 myrsACP[c] + 0.438 palmACP[c] + 0.004 hdeACP[c] + 0.01 ocdcaACP[c] + 0.544 octeACP[c] -> ACP[c] + 1ag3p-SC[c]	0.00857815
AICART	phosphoribosylaminoimidazolecarboxamide formyltransferase	10fthf[c] + aicar[c] <=> thf[c] + fprica[c]	0.0846151
AIRC2	phosphoribosylaminoimidazole carboxylase	atp[c] + hco3[c] + air[c] -> h[c] + adp[c] + pi[c] + 5caiz[c]	0.066472
AIRC3	phosphoribosylaminoimidazole carboxylase (mutase rxn)	5aizc[c] <=> 5caiz[c]	-0.066472
AKGDH	2-Oxoglutarate dehydrogenase	nad[c] + coa[c] + akg[c] -> nadh[c] + succoa[c] + co2[c]	1.42364
ALAALAr	D-alanine-D-alanine ligase (reversible)	2 ala-D[c] + atp[c] <=> h[c] + adp[c] + pi[c] + alaala[c]	0.0218365
ALAALAtex	D-alanyl-D-alanine (DalaDala) transport via diffusion	alaala[e] <=> alaala[c]	-5.78732e-22
ALAR	alanine racemase	ala-L[c] <=> ala-D[c]	0.043673
ALATA_L	L-alanine transaminase	glu-L[c] + pyr[c] <=> ala-L[c] + akg[c]	0.297593
AMPTASECG	alanyl aminopeptidase (cys-gly)	h2o[c] + cgly[c] -> cys-L[c] + gly[c]	-1.93528e-25
ANPRT	anthranilate phosphoribosyltransferase	prpp[c] + anth[c] -> ppi[c] + pran[c]	0.00744685
ANS	anthranilate synthase	chor[c] + gln-L[c] -> h[c] + glu-L[c] + pyr[c] + anth[c]	0.00744685
APG	APG	glyc3p[c] + cdpdag[c] <=> cmp[c] + apg[c]	0.00763992
ARATH	ARABINOGALACTAN_Ass	0.71115 udpgal[c] + 6.6402 udpara[c] -> 7.3514 udp[c] + arabino[c]	0.0243382
ARGORNt7pp	arginine/ornithine antiporter	orn[c] + arg-L[e] <=> arg-L[c] + orn[e]	-3.40525e-26
ARGSL	argininosuccinate lyase	argsuc[c] <=> fum[c] + arg-L[c]	0.0513149
ARGSS	argininosuccinate synthase	atp[c] + asp-L[c] + citr-L[c] <=> h[c] + amp[c] + ppi[c] + argsuc[c]	0.0513149
ASAD	aspartate-semialdehyde dehydrogenase	pi[c] + nadp[c] + aspsa[c] <=> h[c] + nadph[c] + 4pasp[c]	-0.207617
ASNS2	asparagine synthetase	atp[c] + asp-L[c] + nh4[c] -> h[c] + amp[c] + ppi[c] + asn-L[c]	0.05233
ASNt2rpp	L-asparagine reversible transport via proton symport	h[e] + asn-L[e] <=> h[c] + asn-L[c]	3.46515e-26
ASP1DC	aspartate 1-decarboxylase	h[c] + asp-L[c] -> co2[c] + ala-B[c]	0.000168872
ASPCT	aspartate carbamoyltransferase	asp-L[c] + cbp[c] -> h[c] + pi[c] + cbasp[c]	0.0346354
ASPK	aspartokinase	atp[c] + asp-L[c] <=> adp[c] + 4pasp[c]	0.207617
ASPO5	L-aspartate oxidase	asp-L[c] + fum[c] -> h[c] + succ[c] + iasp[c]	0.00066763
ASPTA	aspartate transaminase	akg[c] + asp-L[c] <=> glu-L[c] + oaa[c]	-0.495321
ATPHs	ATP amine hydrolysis (spontaneous)	h[c] + atp[c] + h2o[c] -> nh4[c] + itp[c]	-9.93366e-26
ATPPRT	ATP phosphoribosyltransferase	atp[c] + prpp[c] -> ppi[c] + prbatp[c]	0.0181432
ATPS4rpp	ATP synthase (four protons for one ATP)	adp[c] + pi[c] + 4 h[e] <=> 3 h[c] + atp[c] + h2o[c]	18.7009
Biotintpp	zinc transport in via permease (no H+)	btn[e] -> btn[c]	5.8593e-07
CAt6pp	calcium / sodium antiporter (1:1)	na1[e] + ca2[c] <=> na1[c] + ca2[e]	-0.00832843
CBMKr	Carbamate kinase	atp[c] + co2[c] + nh4[c] <=> 2 h[c] + adp[c] + cbp[c]	0.0859503
CDPDAG	CDPDAG	ctp[c] + pa[c] <=> ppi[c] + cdpdag[c]	0.00835699
CDPMEK	4-(cytidine 5'-diphospho)-2-C-methyl-D-erythritol kinase	atp[c] + 4c2me[c] -> h[c] + adp[c] + 2p4c2me[c]	0.000178446
CG_biomass cgl ATCC13032	cgl biomass objective function (ATCC13032)	47.7 atp[c] + 47.7 h2o[c] + 0.098705 arabino[c] + 0.01039 dna[c] + 0.05195 rna[c] + 0.098705 peptid[c] + 0.10598 mycoli[c] + 0.029092 phosph[c] + 0.54028 protein[c] + 0.002679 soluble-pool[c] + 0.062224 ions[c] -> 47.7 h[c] + 47.7 adp[c] + 47.7 pi[c] + biomass[c]	0.246575
CHORM	chorismate mutase	chor[c] -> pphn[c]	0.0556472
CHORS	chorismate synthase	3psme[c] -> chor[c] + pi[c]	0.0631595
CITtex	citrate transport via diffusion	cit[e] <=> cit[c]	1.86235e-22
CLPN	CLPN	apg[c] -> pi[c] + glyc[c] + clpn[c]	4.6911e-05
CLt3_2pp	chloride transport out via proton antiport (2:1)	h[c] + 2 cl[e] -> h[c] + 2 cl[c]	0.00416422
CO2tpp	CO2 transporter via diffusion	co2[c] <=> co2[e]	6.53633
COBALT2tpp	cobalt transport in via permease (no H+)	cobalt2[e] -> cobalt2[c]	4.02598e-05
CS	citrate synthase	accoa[c] + h2o[c] + oaa[c] -> coa[c] + h[c] + cit[c]	1.77051
CTPS2	CTP synthase (glutamine)	atp[c] + h2o[c] + gln-L[c] + utp[c] -> 2 h[c] + glu-L[c] + adp[c] + pi[c] + ctp[c]	0.011893
CU2tpp	copper transport in via permease (no H+)	cu2[e] <=> cu2[c]	0.00113404
CYSS	cysteine synthase	h2s[c] + acser[c] -> h[c] + cys-L[c] + ac[c]	0.0325943
CYSTL	cystathionine b-lyase	h2o[c] + cyst-L[c] -> pyr[c] + hcys-L[c] + nh4[c]	0.0205107
CYTBO3_4pp	cytochrome oxidase bo3 (ubiquinol-8: 4 protons)	4 h[c] + 0.5 o2[c] + q8h2[c] -> h2o[c] + 4 h[e] + q8[c]	11.6414
CYTK1	cytidylate kinase (CMP)	atp[c] + cmp[c] <=> adp[c] + cdp[c]	0.00798724
CYTK2	cytidylate kinase (dCMP)	atp[c] + dcmp[c] <=> adp[c] + dcdp[c]	-0.00224506
DAPDC	diaminopimelate decarboxylase	h[c] + 26dap-M[c] -> co2[c] + lys-L[c]	0.0505023
DAPDH	diaminopimelate dehydrogenase	2 h[c] + nadph[c] + nh4[c] + thdp[c] -> 26dap-M[c] + nadp[c]	0.0622717
DDPA	3-deoxy-D-arabino-heptulosonate 7-phosphate synthetase	e4p[c] + h2o[c] + pep[c] -> pi[c] + 2dda7p[c]	0.0631595
DGK1	deoxyguanylate kinase (dGMP:ATP)	atp[c] + dgmp[c] <=> adp[c] + dgdp[c]	-0.00224506
DHAD1	dihydroxy-acid dehydratase (2,3-dihydroxy-3-methylbutanoate)	23dhmb[c] -> h2o[c] + 3mob[c]	0.169143
DHAD2	Dihydroxy-acid dehydratase (2,3-dihydroxy-3-methylpentanoate)	23dhmp[c] -> h2o[c] + 3mop[c]	0.0510445
DHDPRy	dihydrodipicolinate reductase (NADPH)	h[c] + nadph[c] + 23dhdp[c] -> nadp[c] + thdp[c]	0.0622717
DHDPS	dihydrodipicolinate synthase	pyr[c] + aspsa[c] -> h[c] + 2 h2o[c] + 23dhdp[c]	0.0622717
DHORD5	dihydroorotic acid (menaquinone-8)	dhor-S[c] + mqn8[c] -> mql8[c] + orot[c]	0.0346354
DHORTS	dihydroorotase	h2o[c] + dhor-S[c] <=> h[c] + cbasp[c]	-0.0346354
DHQS	3-dehydroquinate synthase	2dda7p[c] -> pi[c] + 3dhq[c]	0.0631595
DHQTi	3-dehydroquinate dehydratase, irreversible	3dhq[c] -> h2o[c] + 3dhsk[c]	0.0631595
DMATT	dimethylallyltranstransferase	ipdp[c] + dmpp[c] -> ppi[c] + grdp[c]	1.62224e-05
DNA	DNA	4.4671 atp[c] + 0.75257 damp[c] + 1.2103 h2o[c] + 0.87632 dgmp[c] + 0.75257 dtmp[c] + 0.87632 dcmp[c] -> 4.4671 h[c] + 4.4671 amp[c] + 4.4671 ppi[c] + dna[c]	0.00256192
DPCOAK	dephospho-CoA kinase	atp[c] + dpcoa[c] -> coa[c] + h[c] + adp[c]	0.000168872
DPR	2-dehydropantoate 2-reductase	h[c] + nadph[c] + 2dhp[c] -> nadp[c] + pant-R[c]	0.000168872
DURItex	deoxyuridine transport via diffusion	duri[e] <=> duri[c]	3.19608e-26
DXPRIi	1-deoxy-D-xylulose reductoisomerase	h[c] + nadph[c] + dxyl5p[c] -> nadp[c] + 2me4p[c]	0.000178446
DXPS	1-deoxy-D-xylulose 5-phosphate synthase	h[c] + pyr[c] + g3p[c] -> co2[c] + dxyl5p[c]	0.000178446
EAR100x	enoyl-[acyl-carrier-protein] reductase (NADH) (n-C10:0)	nadh[c] + h[c] + tdec2eACP[c] -> nad[c] + dcaACP[c]	0.0516349
EAR120x	enoyl-[acyl-carrier-protein] reductase (NADH) (n-C12:0)	nadh[c] + h[c] + tddec2eACP[c] -> nad[c] + ddcaACP[c]	0.0516349
EAR121x	enoyl-[acyl-carrier-protein] reductase (NADH) (n-C12:1)	nadh[c] + h[c] + t3c5ddeceACP[c] -> nad[c] + cddec5eACP[c]	0.0623873
EAR140x	enoyl-[acyl-carrier-protein] reductase (NADH) (n-C14:0)	nadh[c] + h[c] + tmrs2eACP[c] -> nad[c] + myrsACP[c]	0.0516349
EAR141x	enoyl-[acyl-carrier-protein] reductase (NADH) (n-C14:1)	nadh[c] + h[c] + t3c7mrseACP[c] -> nad[c] + tdeACP[c]	0.0623873
EAR160x	enoyl-[acyl-carrier-protein] reductase (NADH) (n-C16:0)	nadh[c] + h[c] + tpalm2eACP[c] -> nad[c] + palmACP[c]	0.0508882
EAR161x	enoyl-[acyl-carrier-protein] reductase (NADH) (n-C16:1)	nadh[c] + h[c] + t3c9palmeACP[c] -> nad[c] + hdeACP[c]	0.0610312
EAR180x	enoyl-[acyl-carrier-protein] reductase (NADH) (n-C18:0)	nadh[c] + h[c] + toctd2eACP[c] -> nad[c] + ocdcaACP[c]	0.00104336
EAR181x	enoyl-[acyl-carrier-protein] reductase (NADH) (n-C18:1)	nadh[c] + h[c] + t3c11vaceACP[c] -> nad[c] + octeACP[c]	0.0598002
EAR40x	enoyl-[acyl-carrier-protein] reductase (NADH) (n-C4:0)	nadh[c] + h[c] + but2eACP[c] -> nad[c] + butACP[c]	0.114022
EAR60x	enoyl-[acyl-carrier-protein] reductase (NADH) (n-C6:0)	nadh[c] + h[c] + thex2eACP[c] -> nad[c] + hexACP[c]	0.114022
EAR80x	enoyl-[acyl-carrier-protein] reductase (NADH) (n-C8:0)	nadh[c] + h[c] + toct2eACP[c] -> nad[c] + ocACP[c]	0.114022
ENO	enolase	2pg[c] <=> h2o[c] + pep[c]	4.36388
EX_biomass	EX_biomass	biomass[c] ->	0.246575
EX_BIOTIN	EX_BIOTIN	btn[e] <=>	-5.8593e-07
EX_ca2(e)	Calcium exchange	ca2[e] <=>	-0.00832843
EX_cl	EX_cl	cl[e] <=>	-0.00832843
EX_co2(e)	CO2 exchange	co2[e] <=>	6.53633
EX_cobalt2(e)	Co2+ exchange	cobalt2[e] <=>	-4.02598e-05
EX_cu2(e)	Cu2+ exchange	cu2[e] <=>	-0.00113404
EX_fe2(e)	Fe2+ exchange	fe2[e] <=>	-0.0232361
EX_h(e)	H+ exchange	h[e] <=>	1.90258
EX_h2o(e)	H2O exchange	h2o[e] <=>	11.9346
EX_k(e)	K+ exchange	k[e] <=>	-0.312314
EX_mg2(e)	Mg exchange	mg2[e] <=>	-0.0138806
EX_mn2(e)	Mn2+ exchange	mn2[e] <=>	-0.00110628
EX_nh4(e)	Ammonia exchange	nh4[e] <=>	-2.13413
EX_ni2(e)	Ni2+ exchange	ni2[e] <=>	-0.000516365
EX_o2(e)	O2 exchange	o2[e] <=>	-5.82383
EX_pi(e)	Phosphate exchange	pi[e] <=>	-0.12252
EX_so4(e)	Sulfate exchange	so4[e] <=>	-0.0395347
EX_xan(e)	Xanthine exchange	xan[e] <=>	0.0395694
EX_xyl-D(e)	D-Xylose exchange	xyl-D[e] <=>	-3.35
EX_zn2(e)	Zinc exchange	zn2[e] <=>	-0.000545502
F6PP	D-fructose 6-phosphate phosphatase	f6p[c] + h2o[c] -> pi[c] + fru[c]	0.0117695
FBA	fructose-bisphosphate aldolase	fdp[c] <=> g3p[c] + dhap[c]	1.68897
FE2tpp	iron (+2) transport in via permease (no H+)	fe2[e] <=> fe2[c]	0.0232361
FEROpp	ferroxidase	4 fe2[c] + 4 h[c] + o2[c] -> 2 h2o[c] + 4 fe3[c]	0.00312312
FRD2	fumarate reductase	fum[c] + mql8[c] -> succ[c] + mqn8[c]	0.0346354
FREENTCO	FREEMYCOLICACID_Ass	0.007 myrsACP[c] + 0.014 tdeACP[c] + 0.437 palmACP[c] + 0.012 hdeACP[c] + 0.009 ocdcaACP[c] + 0.521 octeACP[c] -> ACP[c] + freemyco[c]	0.0968659
FUM	fumarase	h2o[c] + fum[c] <=> mal-L[c]	1.57118
FUMtex	Fumarate transport via diffusion	fum[e] <=> fum[c]	-1.22882e-23
G1PACT	glucosamine-1-phosphate N-acetyltransferase	accoa[c] + gam1p[c] -> coa[c] + h[c] + acgam1p[c]	0.0353084
G3PD2	glycerol-3-phosphate dehydrogenase (NADP)	nadp[c] + glyc3p[c] <=> h[c] + nadph[c] + dhap[c]	-0.0161712
G5SADs	L-glutamate 5-semialdehyde dehydratase (spontaneous)	glu5sa[c] -> h[c] + h2o[c] + 1pyr5c[c]	0.0430553
G5SD	glutamate-5-semialdehyde dehydrogenase	h[c] + nadph[c] + glu5p[c] -> pi[c] + nadp[c] + glu5sa[c]	0.0430553
G6PDH2r	glucose 6-phosphate dehydrogenase	nadp[c] + g6p[c] <=> h[c] + nadph[c] + 6pgl[c]	0.852723
GALUi	UTP-glucose-1-phosphate uridylyltransferase (irreversible)	h[c] + utp[c] + g1p[c] <=> ppi[c] + udpg[c]	0.0214901
GAMAN6Ptex	D-glucosamine 6-phosphate transport via diffusion	gam6p[e] <=> gam6p[c]	-2.31282e-22
GAPD	glyceraldehyde-3-phosphate dehydrogenase	nad[c] + g3p[c] + pi[c] <=> nadh[c] + h[c] + 13dpg[c]	4.64396
GARFT	phosphoribosylglycinamide formyltransferase	10fthf[c] + gar[c] <=> h[c] + thf[c] + fgam[c]	0.066472
GF6PTA	glutamine-fructose-6-phosphate transaminase	f6p[c] + gln-L[c] -> glu-L[c] + gam6p[c]	0.0353084
GHMT2r	glycine hydroxymethyltransferase, reversible	thf[c] + ser-L[c] <=> h2o[c] + gly[c] + mlthf[c]	0.173695
GK1	guanylate kinase (GMP:ATP)	atp[c] + gmp[c] <=> adp[c] + gdp[c]	0.0152609
GLNS	glutamine synthetase	glu-L[c] + atp[c] + nh4[c] -> h[c] + adp[c] + pi[c] + gln-L[c]	0.313402
GLU5K	glutamate 5-kinase	glu-L[c] + atp[c] -> adp[c] + glu5p[c]	0.0430553
GLUDy	glutamate dehydrogenase (NADP)	h[c] + akg[c] + nadph[c] + nh4[c] -> glu-L[c] + h2o[c] + nadp[c]	1.69106
GLUNATF	glutamate N-acetyltransferase	glu-L[c] + acorn[c] <=> orn[c] + acglu[c]	0.0513149
GLUPRT	glutamine phosphoribosyldiphosphate amidotransferase	h2o[c] + gln-L[c] + prpp[c] -> glu-L[c] + ppi[c] + pram[c]	0.066472
GLUR	glutamate racemase	glu-D[c] <=> glu-L[c]	-0.0117695
GLYK	glycerol kinase	atp[c] + glyc[c] -> h[c] + adp[c] + glyc3p[c]	4.6911e-05
GMPS2	GMP synthase	atp[c] + h2o[c] + gln-L[c] + xmp[c] -> 2 h[c] + glu-L[c] + amp[c] + ppi[c] + gmp[c]	0.0152609
GND	phosphogluconate dehydrogenase	6pgc[c] + nadp[c] -> ru5p-D[c] + co2[c] + nadph[c]	0.852723
GRTT	geranyltranstransferase	ipdp[c] + grdp[c] -> ppi[c] + frdp[c]	1.62224e-05
GTHRDHpp	glutathione hydralase	h2o[c] + gthrd[c] -> cgly[c] + glu-L[c]	-1.93532e-25
GTHRDtex	glutathione transport via diffusion	gthrd[e] <=> gthrd[c]	-1.93529e-25
H2Otpp	H2O transport via diffusion	h2o[e] <=> h2o[c]	-11.9346
H2Stex	h2s transport via diffusion	h2s[e] <=> h2s[c]	-3.36776e-29
HCO3E	HCO3 equilibration reaction	h2o[c] + co2[c] <=> h[c] + hco3[c]	1.61803
HDPA2	dihydroxyacetone phosphate phosphatase2	dhap[c] + adp[c] -> atp[c] + dha[c]	3.35701e-24
HISt2rpp	L-histidine reversible transport via proton symport	h[e] + his-L[e] <=> h[c] + his-L[c]	1.21303e-26
HISTD	histidinol dehydrogenase	2 nad[c] + h2o[c] + histd[c] -> 2 nadh[c] + 3 h[c] + his-L[c]	0.0181432
HISTP	histidinol-phosphatase	h2o[c] + hisp[c] -> pi[c] + histd[c]	0.0181432
HSDy	homoserine dehydrogenase (NADPH)	nadp[c] + hom-L[c] <=> h[c] + nadph[c] + aspsa[c]	-0.145346
HSK	homoserine kinase	atp[c] + hom-L[c] -> h[c] + adp[c] + phom[c]	0.124835
HSST_2	HSST_2	succoa[c] + hom-L[c] -> coa[c] + suchms[c]	0.0205107
HSTPT	histidinol-phosphate transaminase	glu-L[c] + imacp[c] -> akg[c] + hisp[c]	0.0181432
ICDHyr	isocitrate dehydrogenase (NADP)	icit[c] + nadp[c] -> akg[c] + co2[c] + nadph[c]	1.77051
IG3PS	Imidazole-glycerol-3-phosphate synthase	gln-L[c] + prlp[c] -> h[c] + glu-L[c] + eig3p[c] + aicar[c]	0.0181432
IGPDH	imidazoleglycerol-phosphate dehydratase	eig3p[c] -> h2o[c] + imacp[c]	0.0181432
IGPS	indole-3-glycerol-phosphate synthase	h[c] + 2cpr5p[c] -> h2o[c] + co2[c] + 3ig3p[c]	0.00744685
ILETA	isoleucine transaminase	glu-L[c] + 3mop[c] <=> akg[c] + ile-L[c]	0.0510445
IMPC	IMP cyclohydrolase	h2o[c] + imp[c] <=> fprica[c]	-0.0846151
IMPD	IMP dehydrogenase	nad[c] + h2o[c] + imp[c] -> nadh[c] + h[c] + xmp[c]	0.0548303
INDOLEt2rpp	Indole transport via proton symport, reversible	h[e] + indole[e] <=> h[c] + indole[c]	7.40678e-22
IONS	IONS	0.45235 so4[c] + 0.70023 fe2[c] + 0.54282 ca2[c] + 0.002624 cobalt2[c] + 0.073913 cu2[c] + 0.81422 fe3[c] + 20.3556 k[c] + 0.90469 mg2[c] + 0.072104 mn2[c] + 0.033655 ni2[c] + 0.035554 zn2[c] + 0.54282 cl[c] -> ions[c]	0.0153429
IPDDI	isopentenyl-diphosphate D-isomerase	ipdp[c] <=> dmpp[c]	1.62224e-05
IPDPS	1-hydroxy-2-methyl-2-(E)-butenyl 4-diphosphate reductase (ipdp)	nadh[c] + h[c] + h2mb4p[c] -> nad[c] + h2o[c] + ipdp[c]	0.000178446
IPMD	3-isopropylmalate dehydrogenase	nad[c] + 3c2hmp[c] -> nadh[c] + h[c] + 3c4mop[c]	0.0950483
IPPMIa	3-isopropylmalate dehydratase	3c2hmp[c] <=> h2o[c] + 2ippm[c]	-0.0950483
IPPMIb	2-isopropylmalate hydratase	h2o[c] + 2ippm[c] <=> 3c3hmp[c]	-0.0950483
IPPS	2-isopropylmalate synthase	accoa[c] + h2o[c] + 3mob[c] -> coa[c] + h[c] + 3c3hmp[c]	0.0950483
KARA1	ketol-acid reductoisomerase (2,3-dihydroxy-3-methylbutanoate)	nadp[c] + 23dhmb[c] <=> h[c] + nadph[c] + alac-S[c]	-0.169143
KARA2	ketol-acid reductoisomerase (2-Acetolactate)	h[c] + nadph[c] + 2ahbut[c] <=> nadp[c] + 23dhmp[c]	0.0510445
KAS14	beta-ketoacyl-ACP synthase	h[c] + malACP[c] + acACP[c] -> co2[c] + actACP[c] + ACP[c]	0.114022
Kt2pp	potassium transport in via proton symport	h[e] + k[e] -> h[c] + k[c]	0.312314
LDH_D	D-lactate dehydrogenase	nad[c] + lac-D[c] <=> nadh[c] + h[c] + pyr[c]	9.36029e-22
LEUTAi	leucine transaminase (irreversible)	glu-L[c] + 4mop[c] <=> akg[c] + leu-L[c]	0.0950483
MCOATA	Malonyl-CoA-ACP transacylase	ACP[c] + malcoa[c] <=> coa[c] + malACP[c]	0.856896
MDH	malate dehydrogenase	nad[c] + mal-L[c] <=> nadh[c] + h[c] + oaa[c]	1.57118
MECDPDH2	2C-methyl-D-erythritol 2,4 cyclodiphosphate dehydratase	nadh[c] + 2mecdp[c] -> nad[c] + h2o[c] + h2mb4p[c]	0.000178446
MECDPS	2-C-methyl-D-erythritol 2,4-cyclodiphosphate synthase	2p4c2me[c] -> cmp[c] + 2mecdp[c]	0.000178446
MEPCT	2-C-methyl-D-erythritol 4-phosphate cytidylyltransferase	h[c] + 2me4p[c] + ctp[c] -> ppi[c] + 4c2me[c]	0.000178446
METAT	methionine adenosyltransferase	atp[c] + h2o[c] + met-L[c] -> ppi[c] + pi[c] + amet[c]	6.54538e-05
METS	methionine synthase	5mthf[c] + hcys-L[c] -> h[c] + met-L[c] + thf[c]	0.0205107
MG2t3_2pp	magnesium (Mg+2) transport in/out via proton antiport	2 h[c] + mg2[e] <=> 2 h[e] + mg2[c]	0.0138806
MN2tpp	manganese transport in via permease (no H+)	mn2[e] -> mn2[c]	0.00110628
MOHMT	3-methyl-2-oxobutanoate hydroxymethyltransferase	h2o[c] + 3mob[c] + mlthf[c] -> thf[c] + 2dhp[c]	0.000168872
MTHFC	methenyltetrahydrofolate cyclohydrolase	h2o[c] + methf[c] <=> h[c] + 10fthf[c]	0.151087
MTHFD	methylenetetrahydrofolate dehydrogenase (NADP)	nadp[c] + mlthf[c] <=> nadph[c] + methf[c]	0.151087
MTHFR2	5,10-methylenetetrahydrofolate reductase (NADH)	nadh[c] + 2 h[c] + mlthf[c] -> nad[c] + 5mthf[c]	0.0205107
MYCOLI	MYCOLICACID_Ass	3.5911 freemyco[c] + 0.071339 tmcm[c] + 0.044346 tdcm[c] -> mycoli[c]	0.026132
NADH16pp	NADH dehydrogenase (ubiquinone-8 & 3 protons)	nadh[c] + 4 h[c] + q8[c] -> nad[c] + 3 h[e] + q8h2[c]	10.1825
NADK	NAD kinase	nad[c] + atp[c] -> h[c] + adp[c] + nadp[c]	0.000130908
NADS1	NAD synthase (nh3)	atp[c] + dnad[c] + nh4[c] -> nad[c] + h[c] + amp[c] + ppi[c]	0.00066763
NAtex	sodium transport via diffusion	na1[e] <=> na1[c]	0.00832843
NDPK1	nucleoside-diphosphate kinase (ATP:GDP)	atp[c] + gdp[c] <=> adp[c] + gtp[c]	1000
NDPK2	nucleoside-diphosphate kinase (ATP:UDP)	atp[c] + udp[c] <=> adp[c] + utp[c]	0.239348
NDPK3	nucleoside-diphosphate kinase (ATP:CDP)	atp[c] + cdp[c] <=> adp[c] + ctp[c]	0.00574218
NDPK6	nucleoside-diphosphate kinase (ATP:dUDP)	atp[c] + dudp[c] <=> adp[c] + dutp[c]	2.02666e-25
NDPK7	nucleoside-diphosphate kinase (ATP:dCDP)	atp[c] + dcdp[c] <=> adp[c] + dctp[c]	-2.02665e-25
NH4tpp	ammonia reversible transport	nh4[e] <=> nh4[c]	2.13413
NI2tpp	nickel (+2) transport in via permease (no H+)	ni2[e] -> ni2[c]	0.000516365
NNATr	nicotinate-nucleotide adenylyltransferase	h[c] + atp[c] + nicrnt[c] <=> dnad[c] + ppi[c]	0.00066763
NNDPR	nicotinate-nucleotide diphosphorylase (carboxylating)	2 h[c] + prpp[c] + quln[c] -> nicrnt[c] + ppi[c] + co2[c]	0.00066763
NTD1	5'-nucleotidase (dUMP)	h2o[c] + dump[c] -> pi[c] + duri[c]	-3.1961e-26
NTD10	5'-nucleotidase (XMP)	h2o[c] + xmp[c] -> pi[c] + xtsn[c]	0.0395694
O2tpp	o2 transport via diffusion	o2[e] <=> o2[c]	5.82383
OCBT	ornithine carbamoyltransferase	orn[c] + cbp[c] <=> h[c] + pi[c] + citr-L[c]	0.0513149
OMCDC	2-Oxo-4-methyl-3-carboxypentanoate decarboxylation	h[c] + 3c4mop[c] -> co2[c] + 4mop[c]	0.0950483
OMPDC	orotidine-5'-phosphate decarboxylase	h[c] + orot5p[c] -> co2[c] + ump[c]	0.0346354
ORPT	orotate phosphoribosyltransferase	ppi[c] + orot5p[c] <=> prpp[c] + orot[c]	-0.0346354
P5CR	pyrroline-5-carboxylate reductase	2 h[c] + nadph[c] + 1pyr5c[c] -> nadp[c] + pro-L[c]	0.0430553
PA	PA	0.004 myrsACP[c] + 0.438 palmACP[c] + 0.004 hdeACP[c] + 0.01 ocdcaACP[c] + 0.544 octeACP[c] + 1ag3p-SC[c] -> ACP[c] + pa[c]	0.00857815
PANTS	pantothenate synthase	atp[c] + pant-R[c] + ala-B[c] -> h[c] + amp[c] + ppi[c] + pnto-R[c]	0.000168872
PDH	pyruvate dehydrogenase	nad[c] + coa[c] + pyr[c] -> nadh[c] + accoa[c] + co2[c]	2.87188
PEPTH	PEPTIDOGLYCAN_Ass	2.2426 atp[c] + 2.2426 h2o[c] + 0.48358 gly[c] + 0.48358 uacgam[c] + 0.48358 glc-D[c] + 0.48358 ugmd[c] + 0.48358 uamr[c] + 0.89721 alaala[c] -> 0.49233 ala-L[c] + 2.2426 h[c] + 2.2426 adp[c] + 2.2426 pi[c] + 0.48358 ump[c] + 0.48358 udp[c] + peptid[c]	0.0243382
PFK	phosphofructokinase	atp[c] + f6p[c] -> h[c] + adp[c] + fdp[c]	1.68897
PGAMT	phosphoglucosamine mutase	gam1p[c] <=> gam6p[c]	-0.0353084
PGCD	phosphoglycerate dehydrogenase	nad[c] + 3pg[c] -> nadh[c] + h[c] + 3php[c]	0.280079
PGI	glucose-6-phosphate isomerase	g6p[c] <=> f6p[c]	-0.878395
PGK	phosphoglycerate kinase	adp[c] + 13dpg[c] <=> atp[c] + 3pg[c]	4.64396
PGL	6-phosphogluconolactonase	h2o[c] + 6pgl[c] -> h[c] + 6pgc[c]	0.852723
PGM	phosphoglycerate mutase	3pg[c] <=> 2pg[c]	4.36388
PGMT	phosphoglucomutase	g1p[c] <=> g6p[c]	-0.0214901
PHETA1	phenylalanine transaminase	glu-L[c] + phpyr[c] <=> akg[c] + phe-L[c]	0.0346611
PIM	PIM	pit[c] -> pim[c]	0.000435603
PIT	PIT	cdpdag[c] -> pit[c]	0.000717071
PIt2rpp	phosphate reversible transport via symport	h[e] + pi[e] <=> h[c] + pi[c]	0.12252
PNTK	pantothenate kinase	atp[c] + pnto-R[c] -> h[c] + adp[c] + 4ppan[c]	0.000168872
PPCDC	phosphopantothenoylcysteine decarboxylase	h[c] + 4ppcys[c] -> co2[c] + pan4p[c]	0.000168872
PPKr	polyphosphate kinase	atp[c] + pi[c] <=> adp[c] + ppi[c]	-0.577271
PPNCL2	phosphopantothenate-cysteine ligase	cys-L[c] + 4ppan[c] + ctp[c] -> h[c] + ppi[c] + 4ppcys[c] + cmp[c]	0.000168872
PPND	prephenate dehydrogenase	nad[c] + pphn[c] -> nadh[c] + 34hpp[c] + co2[c]	0.0209861
PPNDH	prephenate dehydratase	h[c] + pphn[c] -> phpyr[c] + h2o[c] + co2[c]	0.0346611
PPTHTH	PHOSPHOLIPID_Ass	1.0585 apg[c] + 0.03083 pa[c] + 0.0065396 clpn[c] + 0.039238 pit[c] + 0.060725 pim[c] -> phosph[c]	0.00717337
PRAGSr	phosphoribosylglycinamide synthase	atp[c] + gly[c] + pram[c] <=> h[c] + adp[c] + pi[c] + gar[c]	0.066472
PRAIi	phosphoribosylanthranilate isomerase (irreversible)	pran[c] -> 2cpr5p[c]	0.00744685
PRAIS	phosphoribosylaminoimidazole synthase	atp[c] + fpram[c] -> 2 h[c] + adp[c] + pi[c] + air[c]	0.066472
PRAMPC	phosphoribosyl-AMP cyclohydrolase	h2o[c] + prbamp[c] -> prfp[c]	0.0181432
PRASCSi	phosphoribosylaminoimidazolesuccinocarboxamide synthase	atp[c] + asp-L[c] + 5aizc[c] -> h[c] + adp[c] + pi[c] + 25aics[c]	0.066472
PRATPP	phosphoribosyl-ATP pyrophosphatase	h2o[c] + prbatp[c] -> h[c] + ppi[c] + prbamp[c]	0.0181432
PRFGS	phosphoribosylformylglycinamidine synthase	atp[c] + h2o[c] + gln-L[c] + fgam[c] -> h[c] + glu-L[c] + adp[c] + pi[c] + fpram[c]	0.066472
PRMICI	1-(5-phosphoribosyl)-5-[(5-phosphoribosylamino)methylideneamino)imidazole-4-carboxamide isomerase	prfp[c] <=> prlp[c]	0.0181432
PROTEIN	PROTEIN	1.3527 ala-L[c] + 1.1139 glu-L[c] + 40.0656 atp[c] + 0.26018 phe-L[c] + 0.15753 tyr-L[c] + 30.7601 h2o[c] + 0.089437 cys-L[c] + 0.71651 gly[c] + 0.15347 met-L[c] + 0.39281 asp-L[c] + 0.69314 gln-L[c] + 0.13619 his-L[c] + 0.39281 asn-L[c] + 0.498 ser-L[c] + 0.55492 val-L[c] + 0.055899 trp-L[c] + 0.37909 lys-L[c] + 0.38519 arg-L[c] + 0.38316 ile-L[c] + 0.71347 leu-L[c] + 0.5539 thr-L[c] + 0.32319 p…	0.13322
PRPPS	phosphoribosylpyrophosphate synthetase	atp[c] + r5p[c] -> h[c] + amp[c] + prpp[c]	0.127365
PSCVT	3-phosphoshikimate 1-carboxyvinyltransferase	pep[c] + skm5p[c] <=> pi[c] + 3psme[c]	0.0631595
PSERT	phosphoserine transaminase	glu-L[c] + 3php[c] -> akg[c] + pser-L[c]	0.280079
PSP_L	phosphoserine phosphatase (L-serine)	h2o[c] + pser-L[c] -> pi[c] + ser-L[c]	0.280079
PTAr	phosphotransacetylase	accoa[c] + pi[c] <=> coa[c] + actp[c]	-0.0325943
PTPATi	pantetheine-phosphate adenylyltransferase	h[c] + atp[c] + pan4p[c] -> ppi[c] + dpcoa[c]	0.000168872
PTRCORNt7pp	putrescine/ornithine antiporter	orn[c] + ptrc[e] <=> orn[e] + ptrc[c]	-9.48473e-29
PTRCt2pp	putrescine transport in via proton symport	h[e] + ptrc[e] -> h[c] + ptrc[c]	9.48473e-29
PY5PSH	pyridoxal 5'-phosphate synthase	g3p[c] + r5p[c] + gln-L[c] <=> h[c] + glu-L[c] + pi[c] + 3 h2o[c] + pydx5p[c]	6.54538e-05
PYK	pyruvate kinase	h[c] + adp[c] + pep[c] -> pyr[c] + atp[c]	4.21402
PYRC	pyruvate carboxylase	pyr[c] + atp[c] + hco3[c] <=> h[c] + adp[c] + pi[c] + oaa[c]	0.694651
QULNS	quinolinate synthase	dhap[c] + iasp[c] -> pi[c] + 2 h2o[c] + quln[c]	0.00066763
RBK	ribokinase	atp[c] + rib-D[c] -> h[c] + adp[c] + r5p[c]	0.0395694
RNA	RNA	1.9309 atp[c] + 1.0161 gtp[c] + 0.7062 utp[c] + 0.6972 ctp[c] -> 1.243 h[c] + 1.243 adp[c] + 3.1074 ppi[c] + 1.8644 h2o[c] + rna[c]	0.0128096
RNDR1	ribonucleoside-diphosphate reductase (ADP)	adp[c] + trdrd[c] -> dadp[c] + h2o[c] + trdox[c]	0.00192802
RNDR2	ribonucleoside-diphosphate reductase (GDP)	gdp[c] + trdrd[c] -> h2o[c] + trdox[c] + dgdp[c]	0.00224506
RNDR3	ribonucleoside-diphosphate reductase (CDP)	trdrd[c] + cdp[c] -> h2o[c] + trdox[c] + dcdp[c]	0.00224506
RNDR4	ribonucleoside-diphosphate reductase (UDP)	udp[c] + trdrd[c] -> h2o[c] + trdox[c] + dudp[c]	0.00192802
RPE	ribulose 5-phosphate 3-epimerase	ru5p-D[c] <=> xu5p-D[c]	-0.735553
RPI	ribose-5-phosphate isomerase	r5p[c] <=> ru5p-D[c]	-1.58828
SADT2	Sulfate adenyltransferase	atp[c] + h2o[c] + gtp[c] + so4[c] -> ppi[c] + pi[c] + gdp[c] + aps[c]	0.0325943
SERAT	serine O-acetyltransferase	accoa[c] + ser-L[c] <=> coa[c] + acser[c]	0.0325943
SHK3Dr	shikimate dehydrogenase	h[c] + nadph[c] + 3dhsk[c] <=> nadp[c] + skm[c]	0.0631595
SHKK	shikimate kinase	atp[c] + skm[c] -> h[c] + adp[c] + skm5p[c]	0.0631595
SHSL1	cystathionine gamma-synthase	cys-L[c] + suchms[c] -> h[c] + succ[c] + cyst-L[c]	0.0205107
SO3TRDRD	SO3TRDRD	trdrd[c] + aps[c] -> 2 h[c] + amp[c] + trdox[c] + so3[c]	0.0325943
SOL_POOL	SOL_POOL	0.79269 nad[c] + 0.074314 coa[c] + 0.019817 nadh[c] + 0.12386 accoa[c] + 0.099086 chor[c] + 0.043598 succoa[c] + 0.049543 nadp[c] + 0.14863 nadph[c] + 0.099086 pydx5p[c] + 0.024558 udcpdp[c] + 0.013872 malcoa[c] + 0.099086 amet[c] + 0.000887 btn[c] -> soluble-pool[c]	0.000660575
SSALy	succinate-semialdehyde dehydrogenase (NADP)	h2o[c] + nadp[c] + sucsal[c] -> 2 h[c] + succ[c] + nadph[c]	1.51789e-27
SUCDi	succinate dehydrogenase (irreversible)	succ[c] + q8[c] -> fum[c] + q8h2[c]	1.45892
SUCOAS	succinyl-CoA synthetase (ADP-forming)	adp[c] + pi[c] + succoa[c] -> coa[c] + atp[c] + succ[c]	1.4031
SULabcpp	sulfate transport via ABC system	atp[c] + h2o[c] + so4[e] -> h[c] + adp[c] + pi[c] + so4[c]	0.0395347
SULRi	sulfite reductase (NADPH2)	5 h[c] + 3 nadph[c] + so3[c] -> 3 h2o[c] + 3 nadp[c] + h2s[c]	0.0325943
T2DECAI	trans-2-decenoyl-ACP isomerase	tdec2eACP[c] <=> cdec3eACP[c]	0.0623873
TALA	transaldolase	g3p[c] + s7p[c] <=> f6p[c] + e4p[c]	1.3388
TDCM-FREE	TDCM-FREE	atp[c] + tre[c] + tmcm[c] <=> adp[c] + tdcm[c]	0.00115885
THRD_L	L-threonine deaminase	thr-L[c] -> nh4[c] + 2obut[c]	0.0510445
THRS	threonine synthase	h2o[c] + phom[c] -> pi[c] + thr-L[c]	0.124835
TKT1	transketolase	xu5p-D[c] + r5p[c] <=> g3p[c] + s7p[c]	1.3388
TKT2	transketolase	e4p[c] + xu5p-D[c] <=> f6p[c] + g3p[c]	1.27564
TMCM-FREE	TMCM-FREE	atp[c] + tre[c] + freemyco[c] -> adp[c] + tmcm[c]	0.00302309
TMDS2	thymidylate synthase2	h[c] + nadph[c] + mlthf[c] + dump[c] -> thf[c] + nadp[c] + dtmp[c]	0.00192802
TPI	triose-phosphate isomerase	dhap[c] <=> g3p[c]	1.67214
TRDR	thioredoxin reductase (NADPH)	h[c] + nadph[c] + trdox[c] -> nadp[c] + trdrd[c]	0.0409405
TRE6PP	trehalose-phosphatase	h2o[c] + tre6p[c] -> pi[c] + tre[c]	0.00418194
TRE6PS	alpha,alpha-trehalose-phosphate synthase (UDP-forming)	udpg[c] + g6p[c] -> h[c] + udp[c] + tre6p[c]	0.00418194
TRPS2	tryptophan synthase (indole)	ser-L[c] + indole[c] -> h2o[c] + trp-L[c]	0.00744685
TRPS3	tryptophan synthase (indoleglycerol phosphate)	3ig3p[c] -> g3p[c] + indole[c]	0.00744685
TRPt2rpp	L-tryptophan reversible transport via proton symport	h[e] + trp-L[e] <=> h[c] + trp-L[c]	-7.49322e-22
TYRTA	tyrosine transaminase	glu-L[c] + 34hpp[c] <=> akg[c] + tyr-L[c]	0.0209861
UAAGDS	UDP-N-acetylmuramoyl-L-alanyl-D-glutamyl-meso-2,6-diaminopimelate synthetase	atp[c] + 26dap-M[c] + uamag[c] -> h[c] + adp[c] + pi[c] + ugmd[c]	0.0117695
UAGCVT	UDP-N-acetylglucosamine 1-carboxyvinyltransferase	pep[c] + uacgam[c] -> pi[c] + uaccg[c]	0.0235389
UAGDP	UDP-N-acetylglucosamine diphosphorylase	h[c] + acgam1p[c] + utp[c] -> ppi[c] + uacgam[c]	0.0353084
UAMAGS	UDP-N-acetylmuramoyl-L-alanyl-D-glutamate synthetase	atp[c] + glu-D[c] + uama[c] -> h[c] + adp[c] + pi[c] + uamag[c]	0.0117695
UAMAS	UDP-N-acetylmuramoyl-L-alanine synthetase	ala-L[c] + atp[c] + uamr[c] -> h[c] + adp[c] + pi[c] + uama[c]	0.0117695
UAMDH	UDP-N-acetylmuramate dehydrogenase	h[c] + nadph[c] + uaccg[c] -> nadp[c] + uamr[c]	0.0235389
UDCPDPS	Undecaprenyl diphosphate synthase	8 ipdp[c] + frdp[c] -> 8 ppi[c] + udcpdp[c]	1.62224e-05
UDPARA	UDPARA	h[c] + r5p[c] + utp[c] -> ppi[c] + udpara[c]	0.161611
UDPG4E	UDPglucose 4-epimerase	udpg[c] <=> udpgal[c]	0.0173081
UMPK	UMP kinase	atp[c] + ump[c] <=> adp[c] + udp[c]	0.0464049
URIDK2r	uridylate kinase (dUMP)	atp[c] + dump[c] <=> adp[c] + dudp[c]	-0.00192802
VALt2rpp	L-valine reversible transport via proton symport	h[e] + val-L[e] <=> h[c] + val-L[c]	7.90001e-24
VPAMT	Valine-pyruvate aminotransferase	ala-L[c] + 3mob[c] -> pyr[c] + val-L[c]	0.0739263
XANtpp	xanthine reversible transport	xan[e] <=> xan[c]	-0.0395694
XTSNH	Xanthosine hydrolase	h2o[c] + xtsn[c] -> rib-D[c] + xan[c]	0.0395694
XYLabcpp	D-xylose transport via ABC system	atp[c] + h2o[c] + xyl-D[e] -> xyl-D[c] + h[c] + adp[c] + pi[c]	3.35
XYLI1	xylose isomerase	xyl-D[c] <=> xylu-D[c]	3.35
XYLI2	xylose isomerase	fru[c] <=> glc-D[c]	0.0117695
XYLK	xylulokinase	xylu-D[c] + atp[c] -> h[c] + adp[c] + xu5p-D[c]	3.35
ZN2tpp	zinc transport in via permease (no H+)	zn2[e] -> zn2[c]	0.000545502
