# Supplementary material for: A new genome-scale metabolic model of Corynebacterium glutamicum and its application
Source: Biotechnol Biofuels. 2017 Jun 30;10:169. doi: 10.1186/s13068-017-0856-3 (PMC5493880; doi:10.1186/s13068-017-0856-3)
Supplement: Supplementary file 7 — Additional file 7. Overproduction of 1,2-propanediol and isobutanol in WT using OptForceMUST by iCW773. [file 13068_2017_856_MOESM7_ESM.xlsx]

## Sheet: 1,2-propanediol
Reaction	Reaction Fomula	Pathway	Modification Suggestion	Direction	Flux Span
					WideType Lower Bounds	WideType Upper Bounds	OverProduction-type Lower Bounds	OverProduction-type Upper Bounds
ACCOAC	accoa[c] + atp[c] + hco3[c] -> h[c] + adp[c] + pi[c] + malcoa[c]	Membrane Lipid Metabolism			0	58.2181	0.0150891	2.36416
ICL	icit[c] -> succ[c] + glx[c]	Anaplerotic Reactions			0	1.29913	0	2.26652
MALS	accoa[c] + glx[c] + h2o[c] -> h[c] + coa[c] + mal-L[c]	Anaplerotic Reactions			0	1.29913	0	2.26652
PDH	coa[c] + nad[c] + pyr[c] -> accoa[c] + nadh[c] + co2[c]	Glycolysis/Gluconeogenesis			3.69572	4.27728	0.919676	4.55854
ACKr	atp[c] + ac[c] <=> adp[c] + actp[c]	Pyruvate Metabolism			-2.05891	56.8814	-0.350034	2.35001
ACONTa	cit[c] <=> h2o[c] + acon-C[c]	Citric Acid Cycle			1.6415	2.94063	1.19858	2.93602
ACONTb	h2o[c] + acon-C[c] <=> icit[c]	Citric Acid Cycle			1.6415	2.94063	1.19858	2.93602
ACPPAT120	h[c] + pi[c] + ddcaACP[c] -> ACP[c] + ddcap[c]	Glycerophospholipid Metabolism	Knockout		0	0	0	0
ACPPAT140	h[c] + pi[c] + myrsACP[c] -> ACP[c] + ttdcap[c]	Glycerophospholipid Metabolism			0	58.2181	0	2.34907
ACPPAT141	h[c] + pi[c] + tdeACP[c] -> ACP[c] + ttdceap[c]	Glycerophospholipid Metabolism	Knockout		0	0	0	0
ACPPAT160	h[c] + pi[c] + palmACP[c] -> ACP[c] + hdcap[c]	Glycerophospholipid Metabolism	Knockout		0	0	0	0
ACPPAT161	h[c] + pi[c] + hdeACP[c] -> ACP[c] + hdceap[c]	Glycerophospholipid Metabolism	Knockout		0	0	0	0
ACPPAT180	h[c] + pi[c] + ocdcaACP[c] -> ACP[c] + ocdcap[c]	Glycerophospholipid Metabolism	Knockout		0	0	0	0
ACPPAT181	h[c] + pi[c] + octeACP[c] -> ACP[c] + ocdceap[c]	Glycerophospholipid Metabolism	Knockout		0	0	0	0
ACPS1	coa[c] + apoACP[c] -> h[c] + ACP[c] + pap[c]	Cofactor and Prosthetic Group Biosynthesis	Knockout		0	0	0	0
APH140	h2o[c] + ttdcap[c] -> 2 h[c] + pi[c] + ttdca[c]	Glycerophospholipid Metabolism			0	58.2181	0	2.34907
ALCD2x	nad[c] + etoh[c] <=> h[c] + nadh[c] + acald[c]	Pyruvate Metabolism			-5.82498	0	-0.209739	0
ALCD19	h[c] + nadh[c] + glyald[c] <=> nad[c] + glyc[c]	Alternate Carbon Metabolism			-0.36582	0	-0.160346	0
ACALD	coa[c] + nad[c] + acald[c] <=> accoa[c] + h[c] + nadh[c]	Pyruvate Metabolism			-58.2181	-4.87892e-29	-2.34907	8.41289e-22
ADK1	atp[c] + amp[c] <=> 2 adp[c]	Nucleotide Salvage Pathway			-999.944	1000	-999.993	1000
ADK2	atp[c] + damp[c] <=> adp[c] + dadp[c]	Nucleotide Salvage Pathway			-0.537787	58.2181	-0.0483507	2.34904
ADNK1	atp[c] + adn[c] -> h[c] + adp[c] + amp[c]	Nucleotide Salvage Pathway			0	58.2181	0	2.34907
CYSTL	h2o[c] + cyst-L[c] -> pyr[c] + hcys-L[c] + nh4[c]	Methionine Metabolism			0	0.537787	0.000361168	0.0557377
ARBabcpp	atp[c] + h2o[c] + arab-L[e] -> h[c] + adp[c] + pi[c] + arab-L[c]	Transport			0	77.6241	0	3.1321
ALATRS	atp[c] + trnaala[c] + ala-L[c] -> amp[c] + alatrna[c] + ppi[c]	tRNA Charging	Knockout		0	0	0	0
ALAR	ala-L[c] <=> ala-D[c]	Alanine and Aspartate Metabolism			-1.01146e-28	4.79787	0.000769029	0.19817
AGM4PApp	h2o[c] + anhgm4p[c] -> anhgm[c] + LalaDgluMdapDala[c]	Murein Recycling	Knockout		0	0	0	0
AMPN	h2o[c] + amp[c] -> r5p[c] + ade[c]	Nucleotide Salvage Pathway			0	58.2181	0	2.34907
NH4tpp	nh4[e] <=> nh4[c]	Inorganic Ion Transport and Metabolism			0.0906733	12.0599	0.0354892	0.538285
MALTabcpp	atp[c] + h2o[c] + malt[e] -> h[c] + adp[c] + pi[c] + malt[c]	Transport	Knockout		0	0	0	0
ASNN	h2o[c] + asn-L[c] -> nh4[c] + asp-L[c]	Alanine and Aspartate Metabolism			0	58.2181	0	2.34907
ADPT	ade[c] + prpp[c] -> amp[c] + ppi[c]	Nucleotide Salvage Pathway			0	58.2181	0	2.34907
ACGK	atp[c] + acglu[c] -> adp[c] + acg5p[c]	Arginine and Proline Metabolism			0	1.29913	0.000903594	0.0985781
AGPR	pi[c] + nadp[c] + acg5sa[c] <=> h[c] + acg5p[c] + nadph[c]	Arginine and Proline Metabolism			-1.29913	0	-0.0985781	-0.000903594
ACOTA	akg[c] + acorn[c] <=> acg5sa[c] + glu-L[c]	Arginine and Proline Metabolism			-1.29913	0	-0.0985781	-0.000903594
OCBT	orn[c] + cbp[c] <=> h[c] + pi[c] + citr-L[c]	Arginine and Proline Metabolism			0	1.29913	0.000903594	0.0879063
ARGSS	atp[c] + asp-L[c] + citr-L[c] -> h[c] + amp[c] + ppi[c] + argsuc[c]	Arginine and Proline Metabolism			0	1.29913	0.000903594	0.0879063
ARGSL	argsuc[c] <=> fum[c] + arg-L[c]	Arginine and Proline Metabolism			0	1.29913	0.000903594	0.0879063
ACGS	accoa[c] + glu-L[c] -> h[c] + coa[c] + acglu[c]	Arginine and Proline Metabolism			0	58.2181	0	2.34907
GLUNATF	acorn[c] + glu-L[c] <=> acglu[c] + orn[c]	Arginine and Proline Metabolism			-58.2181	1.29913	-2.34817	0.0985781
ARGTRS	atp[c] + arg-L[c] + trnaarg[c] -> amp[c] + ppi[c] + argtrna[c]	tRNA Charging	Knockout		0	0	0	0
PSCVT	pep[c] + skm5p[c] <=> pi[c] + 3psme[c]	Tyrosine, Tryptophan, and Phenylalanine Metabolism			0.00469	0.22043	0.00111216	0.0531403
DHQS	2dda7p[c] -> pi[c] + 3dhq[c]	Tyrosine, Tryptophan, and Phenylalanine Metabolism			0.00469	0.22043	0.00111216	0.0531403
CHORS	3psme[c] -> pi[c] + chor[c]	Tyrosine, Tryptophan, and Phenylalanine Metabolism			0.00469	0.22043	0.00111216	0.0531403
DHQTi	3dhq[c] -> h2o[c] + 3dhsk[c]	Tyrosine, Tryptophan, and Phenylalanine Metabolism			0.00469	0.22043	0.00111216	0.0531403
SHK3Dr	h[c] + nadph[c] + 3dhsk[c] <=> nadp[c] + skm[c]	Tyrosine, Tryptophan, and Phenylalanine Metabolism			0.00469	0.22043	0.00111216	0.0531403
DDPA	h2o[c] + pep[c] + e4p[c] -> pi[c] + 2dda7p[c]	Tyrosine, Tryptophan, and Phenylalanine Metabolism			0.00469	0.22043	0.00111216	0.0531403
SHKK	atp[c] + skm[c] -> h[c] + adp[c] + skm5p[c]	Tyrosine, Tryptophan, and Phenylalanine Metabolism			0.00469	0.22043	0.00111216	0.0531403
TRPt2rpp	h[e] + trp-L[e] <=> h[c] + trp-L[c]	Transport			-77.6241	0	-3.1321	1.05497e-21
ASAD	pi[c] + nadp[c] + aspsa[c] <=> h[c] + nadph[c] + 4pasp[c]	Threonine and Lysine Metabolism			-4.63989	0	-0.132021	-0.00365589
ASPT	asp-L[c] -> nh4[c] + fum[c]	Alanine and Aspartate Metabolism			0	39.0409	0	5.22016
ASPTA	asp-L[c] + akg[c] <=> glu-L[c] + oaa[c]	Alanine and Aspartate Metabolism			-39.5637	-4.02184e-15	-5.22888	-0.00872201
ASPTRS	atp[c] + asp-L[c] + trnaasp[c] -> amp[c] + ppi[c] + asptrna[c]	tRNA Charging	Knockout		0	0	0	0
BETALDHx	h2o[c] + nad[c] + betald[c] -> 2 h[c] + nadh[c] + glyb[c]	Alternate Carbon Metabolism	Knockout		0	0	0	0
BETALDHy	h2o[c] + nadp[c] + betald[c] -> 2 h[c] + nadph[c] + glyb[c]	Alternate Carbon Metabolism	Knockout		0	0	0	0
GLYBabcpp	atp[c] + h2o[c] + glyb[e] -> h[c] + adp[c] + pi[c] + glyb[c]	Transport	Knockout		0	0	0	0
AMAOTr	8aonn[c] + amet[c] <=> amob[c] + dann[c]	Cofactor and Prosthetic Group Biosynthesis	Knockout		0	0	0	0
BTS4	amet[c] + dtbt[c] + s[c] -> h[c] + btn[c] + dad-5[c] + met-L[c]	Cofactor and Prosthetic Group Biosynthesis	Knockout		0	0	0	0
DBTS	atp[c] + co2[c] + dann[c] -> 3 h[c] + adp[c] + pi[c] + dtbt[c]	Cofactor and Prosthetic Group Biosynthesis	Knockout		0	0	0	0
LEUt2rpp	h[e] + leu-L[e] <=> h[c] + leu-L[c]	Transport			-77.6241	0	-3.1321	0
GLYCDx	h[c] + nadh[c] + dha[c] -> nad[c] + glyc[c]	Alternate Carbon Metabolism	Knockout		0	0	0	0
CBPS	2 atp[c] + hco3[c] + h2o[c] + gln-L[c] -> 2 h[c] + 2 adp[c] + pi[c] + glu-L[c] + cbp[c]	Arginine and Proline Metabolism			0	29.109	0	1.17454
DASYN120	h[c] + ctp[c] + pa120[c] -> ppi[c] + cdpdddecg[c]	Glycerophospholipid Metabolism	Knockout		0	0	0	0
DASYN140	h[c] + ctp[c] + pa140[c] -> ppi[c] + cdpdtdecg[c]	Glycerophospholipid Metabolism	Knockout		0	0	0	0
DASYN141	h[c] + ctp[c] + pa141[c] -> ppi[c] + cdpdtdec7eg[c]	Glycerophospholipid Metabolism	Knockout		0	0	0	0
DASYN160	h[c] + ctp[c] + pa160[c] -> ppi[c] + cdpdhdecg[c]	Glycerophospholipid Metabolism	Knockout		0	0	0	0
DASYN161	h[c] + ctp[c] + pa161[c] -> ppi[c] + cdpdhdec9eg[c]	Glycerophospholipid Metabolism	Knockout		0	0	0	0
DASYN180	h[c] + ctp[c] + pa180[c] -> ppi[c] + cdpdodecg[c]	Glycerophospholipid Metabolism	Knockout		0	0	0	0
DASYN181	h[c] + ctp[c] + pa181[c] -> ppi[c] + cdpdodec11eg[c]	Glycerophospholipid Metabolism	Knockout		0	0	0	0
GTPDPDP	h2o[c] + gdptp[c] -> h[c] + pi[c] + ppgpp[c]	Cofactor and Prosthetic Group Biosynthesis			0	29.109	0	1.17454
HDPA2	atp[c] + dha[c] -> adp[c] + dhap[c]	Alternate Carbon Metabolism	Knockout		0	0	0	0
CA2t3pp	h[e] + ca2[c] -> h[c] + ca2[e]	Inorganic Ion Transport and Metabolism			0	232.872	0	9.39629
CITL	cit[c] -> ac[c] + oaa[c]	Citric Acid Cycle			0	1.29913	0	2.34907
CYTK1	atp[c] + cmp[c] <=> adp[c] + cdp[c]	Nucleotide Salvage Pathway			-0.67067	58.2181	-0.0598612	2.34921
CYTK2	atp[c] + dcmp[c] <=> adp[c] + dcdp[c]	Nucleotide Salvage Pathway			-0.67067	58.2181	-0.0565076	2.34903
PNTK	atp[c] + pnto-R[c] -> h[c] + adp[c] + 4ppan[c]	Cofactor and Prosthetic Group Biosynthesis			6.20261e-16	0.000293988	2.97363e-06	8.97284e-06
PTPATi	atp[c] + h[c] + pan4p[c] -> ppi[c] + dpcoa[c]	Cofactor and Prosthetic Group Biosynthesis			6.20261e-16	0.000293988	2.97363e-06	8.97284e-06
DPCOAK	atp[c] + dpcoa[c] -> h[c] + adp[c] + coa[c]	Cofactor and Prosthetic Group Biosynthesis			6.20261e-16	0.000293988	2.97363e-06	8.97284e-06
RZ5PP	h2o[c] + 5prdmbz[c] -> pi[c] + rdmbzi[c]	Cofactor and Prosthetic Group Biosynthesis	Knockout		0	0	0	0
ADOCBLS	rdmbzi[c] + agdpcbi[c] -> h[c] + gmp[c] + adocbl[c]	Cofactor and Prosthetic Group Biosynthesis	Knockout		0	0	0	0
NNDMBRT	dmbzid[c] + nicrnt[c] -> h[c] + 5prdmbz[c] + nac[c]	Cofactor and Prosthetic Group Biosynthesis	Knockout		0	0	0	0
ACBIPGT	h[c] + adocbip[c] + gtp[c] -> ppi[c] + agdpcbi[c]	Cofactor and Prosthetic Group Biosynthesis	Knockout		0	0	0	0
ADOCBIK	atp[c] + adocbi[c] -> h[c] + adp[c] + adocbip[c]	Cofactor and Prosthetic Group Biosynthesis	Knockout		0	0	0	0
CSND	h2o[c] + crtn[c] -> nmeth[c] + nh3[c]	Arginine and Proline Metabolism	Knockout		0	0	0	0
DMATT	ipdp[c] + dmpp[c] -> ppi[c] + grdp[c]	Cofactor and Prosthetic Group Biosynthesis	Knockout		0	2.82414e-05	2.85657e-07	8.61961e-07
GRTT	ipdp[c] + grdp[c] -> ppi[c] + frdp[c]	Cofactor and Prosthetic Group Biosynthesis	Knockout		0	2.82414e-05	2.85657e-07	8.61961e-07
CHORM	chor[c] -> pphn[c]	Tyrosine, Tryptophan, and Phenylalanine Metabolism			0	0.22043	0.00097988	0.0530081
CYTBD2pp	2 h[c] + 0.5 o2[c] + mql8[c] -> h2o[c] + 2 h[e] + mqn8[c]	Oxidative Phosphorylation			0	27.7905	0	3.05004
CYTBDpp	2 h[c] + 0.5 o2[c] + q8h2[c] -> h2o[c] + 2 h[e] + q8[c]	Oxidative Phosphorylation			0	33.112	0	4.69815
CYTBO3_4pp	4 h[c] + 0.5 o2[c] + q8h2[c] -> h2o[c] + 4 h[e] + q8[c]	Oxidative Phosphorylation			0	33.112	0.222159	4.9203
ADNCYC	atp[c] -> ppi[c] + camp[c]	Nucleotide Salvage Pathway	Knockout		0	0	0	0
GTHRDabc2pp	atp[c] + h2o[c] + gthrd[c] -> h[c] + adp[c] + pi[c] + gthrd[e]	Transport			0	58.2181	0	2.34907
HCO3E	h2o[c] + co2[c] <=> hco3[c] + h[c]	Alternate Carbon Metabolism			1.2663	59.4844	-3.34564	5.62848
SERAT	accoa[c] + ser-L[c] <=> coa[c] + acser[c]	Cysteine Metabolism			6.24958e-16	0.80668	0.000573947	0.118933
PAPSR	trdrd[c] + paps[c] -> 2 h[c] + pap[c] + trdox[c] + so3[c]	Cysteine Metabolism			0	3.89308	0	0.116254
PAPSR2	paps[c] + grxrd[c] -> 2 h[c] + pap[c] + so3[c] + grxox[c]	Cysteine Metabolism	Knockout		0	0	0	0
SFRD	3 h2o[c] + h2s[c] + fdxox[c] -> 6 h[c] + so3[c] + 6 fdxrd[c]	Inorganic Ion Transport and Metabolism	Knockout		0	0	0	0
SULRi	5 h[c] + 3 nadph[c] + so3[c] -> 3 h2o[c] + 3 nadp[c] + h2s[c]	Cysteine Metabolism			6.24958e-16	4.03212	0.000573947	0.121872
CYSS	acser[c] + h2s[c] -> h[c] + ac[c] + cys-L[c]	Cysteine Metabolism			6.24958e-16	0.80668	0.000573947	0.0866835
BPNT	h2o[c] + pap[c] -> pi[c] + amp[c]	Cysteine Metabolism			0	3.89308	0	0.116254
CYSTRS	atp[c] + cys-L[c] + trnacys[c] -> amp[c] + ppi[c] + cystrna[c]	tRNA Charging	Knockout		0	0	0	0
MDDCP3pp	h2o[c] + murein5p5p[c] -> ala-D[c] + murein5p4p[c]	Murein Biosynthesis	Knockout		0	0	0	0
MDDCP4pp	h2o[c] + murein5p4p[c] -> ala-D[c] + murein4p4p[c]	Murein Biosynthesis	Knockout		0	0	0	0
MDDCP5pp	h2o[c] + murein5p3p[c] -> ala-D[c] + murein4p3p[c]	Murein Biosynthesis	Knockout		0	0	0	0
DAAD	h2o[c] + ala-D[c] + fad[c] -> pyr[c] + nh4[c] + fadh2[c]	Alanine and Aspartate Metabolism	Knockout		0	0	0	0
DHDPS	pyr[c] + aspsa[c] -> h[c] + 2 h2o[c] + 23dhdp[c]	Threonine and Lysine Metabolism			0	2.39894	0.00109653	0.0801899
DHDPRy	h[c] + nadph[c] + 23dhdp[c] -> nadp[c] + thdp[c]	Threonine and Lysine Metabolism			0	2.39894	0.00109653	0.0801899
SDPTA	akg[c] + sl26da[c] <=> glu-L[c] + sl2a6o[c]	Threonine and Lysine Metabolism			-2.23713	0	-0.0775778	0
THDPS	h2o[c] + thdp[c] + succoa[c] -> coa[c] + sl2a6o[c]	Threonine and Lysine Metabolism			0	2.23713	0	0.0775778
SDPDS	h2o[c] + sl26da[c] -> succ[c] + 26dap-LL[c]	Threonine and Lysine Metabolism			0	2.23713	0	0.0775778
DAPE	26dap-LL[c] <=> 26dap-M[c]	Threonine and Lysine Metabolism			0	2.23713	0	0.0775778
DCTPD	h[c] + h2o[c] + dctp[c] -> nh4[c] + dutp[c]	Nucleotide Salvage Pathway			0	0.67067	0	0.0570819
FUMt2_2pp	2 h[e] + fum[e] -> 2 h[c] + fum[c]	Transport			0	116.436	0	4.69815
DAPDH	2 h[c] + nh4[c] + nadph[c] + thdp[c] -> nadp[c] + 26dap-M[c]	Threonine and Lysine Metabolism			0	2.39894	0	0.0801899
ALAALAr	atp[c] + 2 ala-D[c] <=> h[c] + adp[c] + pi[c] + alaala[c]	Cell Envelope Biosynthesis			-2.32225e-28	2.39894	0.000384514	0.0951052
DRPA	2dr5p[c] -> acald[c] + g3p[c]	Alternate Carbon Metabolism	Knockout		0	0	0	0
PGL	h2o[c] + 6pgl[c] -> h[c] + 6pgc[c]	Pentose Phosphate Pathway			1.90414	2.19961	0	5.21232
PPCDC	h[c] + 4ppcys[c] -> co2[c] + pan4p[c]	Cofactor and Prosthetic Group Biosynthesis			6.20261e-16	0.000293988	2.97363e-06	8.97284e-06
PPNCL2	ctp[c] + 4ppan[c] + cys-L[c] -> h[c] + ppi[c] + cmp[c] + 4ppcys[c]	Cofactor and Prosthetic Group Biosynthesis			6.20261e-16	0.000293988	2.97363e-06	8.97284e-06
NTPTP1	h2o[c] + dgtp[c] -> dgsn[c] + pppi[c]	Nucleotide Salvage Pathway			0	0.537787	0	0.0485151
NTPTP2	h2o[c] + gtp[c] -> pppi[c] + gsn[c]	Nucleotide Salvage Pathway			0	29.109	0	1.17454
MM-COA_ADD5	atp[c] + hco3[c] + ppcoa[c] <=> h[c] + adp[c] + pi[c] + mmcoa-S[c]	Alternate Carbon Metabolism	Knockout		0	0	0	0
DUTPDP	h2o[c] + dutp[c] -> h[c] + ppi[c] + dump[c]	Nucleotide Salvage Pathway			0	58.2181	0	2.34907
DXPRIi	h[c] + nadph[c] + dxyl5p[c] -> nadp[c] + 2me4p[c]	Cofactor and Prosthetic Group Biosynthesis			0	0.000310656	3.14223e-06	9.48157e-06
DXPS	h[c] + pyr[c] + g3p[c] -> co2[c] + dxyl5p[c]	Cofactor and Prosthetic Group Biosynthesis			0	0.000310656	3.14223e-06	9.48157e-06
ENO	2pg[c] <=> h2o[c] + pep[c]	Glycolysis/Gluconeogenesis	Down regulation	Direct Reaction	6.566	6.81926	1.13771	2.98168
ICHORS	chor[c] <=> ichor[c]	Cofactor and Prosthetic Group Biosynthesis	Knockout		0	0	0	0
3OAR100	h[c] + nadph[c] + 3odecACP[c] <=> nadp[c] + 3hdecACP[c]	Cell Envelope Biosynthesis			0	0.1985	0.00200779	0.00605845
3OAR120	h[c] + nadph[c] + 3oddecACP[c] <=> nadp[c] + 3hddecACP[c]	Cell Envelope Biosynthesis			0	0.0898907	0.000909228	0.00274357
3OAR140	h[c] + nadph[c] + 3omrsACP[c] <=> nadp[c] + 3hmrsACP[c]	Cell Envelope Biosynthesis			0	0.0898907	0.000909228	0.00274357
3OAR160	h[c] + nadph[c] + 3opalmACP[c] <=> nadp[c] + 3hpalmACP[c]	Cell Envelope Biosynthesis			0	0.0885908	0.00089608	0.00270389
3OAR180	h[c] + nadph[c] + 3ooctdACP[c] <=> nadp[c] + 3hoctaACP[c]	Cell Envelope Biosynthesis			0	0.00181637	1.83722e-05	5.54376e-05
3OAR40	h[c] + nadph[c] + actACP[c] <=> nadp[c] + 3haACP[c]	Cell Envelope Biosynthesis			0	0.1985	0.00200779	0.00605845
3OAR60	h[c] + nadph[c] + 3ohexACP[c] <=> nadp[c] + 3hhexACP[c]	Cell Envelope Biosynthesis			0	0.1985	0.00200779	0.00605845
3OAR80	h[c] + nadph[c] + 3ooctACP[c] <=> nadp[c] + 3hoctACP[c]	Cell Envelope Biosynthesis			0	0.1985	0.00200779	0.00605845
3OAR121	h[c] + nadph[c] + 3ocddec5eACP[c] -> nadp[c] + 3hcddec5eACP[c]	Cell Envelope Biosynthesis			0	0.108609	0.00109857	0.00331488
3OAR141	h[c] + nadph[c] + 3ocmrs7eACP[c] -> nadp[c] + 3hcmrs7eACP[c]	Cell Envelope Biosynthesis			0	0.108609	0.00109857	0.00331488
3OAR161	h[c] + nadph[c] + 3ocpalm9eACP[c] -> nadp[c] + 3hcpalm9eACP[c]	Cell Envelope Biosynthesis			0	0.106249	0.00107469	0.00324283
3OAR181	h[c] + nadph[c] + 3ocvac11eACP[c] -> nadp[c] + 3hcvac11eACP[c]	Cell Envelope Biosynthesis			0	0.104106	0.00105301	0.00317742
FACOAL100t2pp	atp[c] + coa[c] + h[e] + dca[e] -> h[c] + amp[c] + ppi[c] + dcacoa[c]	Cell Envelope Biosynthesis	Knockout		0	0	0	0
FACOAL120t2pp	atp[c] + coa[c] + h[e] + ddca[e] -> h[c] + amp[c] + ppi[c] + ddcacoa[c]	Cell Envelope Biosynthesis	Knockout		0	0	0	0
FACOAL140t2pp	atp[c] + coa[c] + h[e] + ttdca[e] -> h[c] + amp[c] + ppi[c] + tdcoa[c]	Cell Envelope Biosynthesis	Knockout		0	0	0	0
FACOAL141t2pp	atp[c] + coa[c] + h[e] + ttdcea[e] -> h[c] + amp[c] + ppi[c] + tdecoa[c]	Cell Envelope Biosynthesis	Knockout		0	0	0	0
FACOAL160t2pp	atp[c] + coa[c] + h[e] + hdca[e] -> h[c] + amp[c] + ppi[c] + pmtcoa[c]	Cell Envelope Biosynthesis	Knockout		0	0	0	0
FACOAL161t2pp	atp[c] + coa[c] + h[e] + hdcea[e] -> h[c] + amp[c] + ppi[c] + hdcoa[c]	Cell Envelope Biosynthesis	Knockout		0	0	0	0
FACOAL180t2pp	atp[c] + coa[c] + h[e] + ocdca[e] -> h[c] + amp[c] + ppi[c] + stcoa[c]	Cell Envelope Biosynthesis	Knockout		0	0	0	0
FACOAL181t2pp	atp[c] + coa[c] + h[e] + ocdcea[e] -> h[c] + amp[c] + ppi[c] + odecoa[c]	Cell Envelope Biosynthesis	Knockout		0	0	0	0
FACOAL60t2pp	atp[c] + coa[c] + h[e] + hxa[e] -> h[c] + amp[c] + ppi[c] + hxcoa[c]	Cell Envelope Biosynthesis	Knockout		0	0	0	0
FACOAL80t2pp	atp[c] + coa[c] + h[e] + octa[e] -> h[c] + amp[c] + ppi[c] + occoa[c]	Cell Envelope Biosynthesis	Knockout		0	0	0	0
ACOAD1f	fad[c] + btcoa[c] <=> fadh2[c] + b2coa[c]	Membrane Lipid Metabolism	Knockout		0	0	0	0
ACOAD2f	fad[c] + hxcoa[c] <=> fadh2[c] + hx2coa[c]	Membrane Lipid Metabolism	Knockout		0	0	0	0
ACOAD3f	fad[c] + occoa[c] <=> fadh2[c] + oc2coa[c]	Membrane Lipid Metabolism	Knockout		0	0	0	0
ACOAD4f	fad[c] + dcacoa[c] <=> fadh2[c] + dc2coa[c]	Membrane Lipid Metabolism	Knockout		0	0	0	0
ACOAD5f	fad[c] + ddcacoa[c] <=> fadh2[c] + dd2coa[c]	Membrane Lipid Metabolism	Knockout		0	0	0	0
ACOAD6f	fad[c] + tdcoa[c] <=> fadh2[c] + td2coa[c]	Membrane Lipid Metabolism	Knockout		0	0	0	0
ACOAD7f	fad[c] + pmtcoa[c] <=> fadh2[c] + hdd2coa[c]	Membrane Lipid Metabolism	Knockout		0	0	0	0
ACOAD8f	fad[c] + stcoa[c] <=> fadh2[c] + od2coa[c]	Membrane Lipid Metabolism	Knockout		0	0	0	0
FBA	fdp[c] <=> dhap[c] + g3p[c]	Glycolysis/Gluconeogenesis			3.39087	3.46122	2.92798	4.66542
FMETTRS	10fthf[c] + mettrna[c] -> h[c] + fmettrna[c] + thf[c]	tRNA Charging	Knockout		0	0	0	0
DHFR	h[c] + nadph[c] + dhf[c] <=> nadp[c] + thf[c]	Cofactor and Prosthetic Group Biosynthesis			2.10818e-28	0.67067	0	0.0510075
ADCS	chor[c] + gln-L[c] -> glu-L[c] + 4adcho[c]	Cofactor and Prosthetic Group Biosynthesis	Knockout		0	0	0	0
DHFS	atp[c] + glu-L[c] + dhpt[c] -> h[c] + adp[c] + pi[c] + dhf[c]	Cofactor and Prosthetic Group Biosynthesis	Knockout		0	0	0	0
MTHFC	h2o[c] + methf[c] <=> h[c] + 10fthf[c]	Folate Metabolism			-1.23777e-27	1.29288	0.00126692	0.22349
MTHFD	nadp[c] + mlthf[c] <=> nadph[c] + methf[c]	Folate Metabolism			-1.23118e-27	1.29288	0.00126692	0.22349
GTPCI	h2o[c] + gtp[c] -> h[c] + ahdt[c] + for[c]	Cofactor and Prosthetic Group Biosynthesis	Knockout		0	0	0	0
HPPK2	atp[c] + 6hmhpt[c] -> h[c] + amp[c] + 6hmhptpp[c]	Cofactor and Prosthetic Group Biosynthesis	Knockout		0	0	0	0
DHPS2	6hmhptpp[c] + 4abz[c] -> ppi[c] + dhpt[c]	Cofactor and Prosthetic Group Biosynthesis	Knockout		0	0	0	0
DHPTPE	ahdt[c] <=> dhmptp[c]	Cofactor and Prosthetic Group Biosynthesis	Knockout		0	0	0	0
FEROpp	4 h[c] + o2[c] + 4 fe2[c] -> 2 h2o[c] + 4 fe3[c]	Inorganic Ion Transport and Metabolism			0	0.00543702	0	0.000165944
FUM	h2o[c] + fum[c] <=> mal-L[c]	Citric Acid Cycle			-2.12926	42.5043	1.61828	6.41523
SSALy	h2o[c] + nadp[c] + sucsal[c] -> 2 h[c] + succ[c] + nadph[c]	Arginine and Proline Metabolism			0	1.29913	0	2.92991
ABTA	akg[c] + 4abut[c] -> glu-L[c] + sucsal[c]	Arginine and Proline Metabolism			-1.45117e-28	1.29913	0	2.92991
UDPG4E	udpg[c] <=> udpgal[c]	Alternate Carbon Metabolism			0	0.57094	0.000304775	0.0822968
GALUi	h[c] + utp[c] + g1p[c] <=> ppi[c] + udpg[c]	Cell Envelope Biosynthesis			0	58.3569	0.000378414	2.34945
GAPD	pi[c] + nad[c] + g3p[c] <=> h[c] + nadh[c] + 13dpg[c]	Glycolysis/Gluconeogenesis	Down regulation	Direct Reaction	7.20853	7.37268	1.24917	2.98661
GLNTRS	atp[c] + gln-L[c] + trnagln[c] -> amp[c] + ppi[c] + glntrna[c]	tRNA Charging	Knockout		0	0	0	0
GLUDy	h[c] + nh4[c] + nadph[c] + akg[c] -> h2o[c] + nadp[c] + glu-L[c]	Glutamate Metabolism			0	40.5603	0	5.24994
GTHRDHpp	h2o[c] + gthrd[c] -> glu-L[c] + cgly[c]	Cofactor and Prosthetic Group Biosynthesis	Knockout		0	-4.6976e-18	0	0
HPYRI	hpyr[c] <=> 2h3oppan[c]	Alternate Carbon Metabolism	Knockout		0	0	0	0
UDPGALM	udpgal[c] -> udpgalfur[c]	Cell Envelope Biosynthesis	Knockout		0	0	0	0
GLCS1	adpglc[c] -> h[c] + adp[c] + glycogen[c]	Glycolysis/Gluconeogenesis			0	1000	0	1000
GLBRAN2	glycogen[c] -> bglycogen[c]	Glycolysis/Gluconeogenesis			0	1000	0	1000
GLGC	atp[c] + h[c] + g1p[c] -> ppi[c] + adpglc[c]	Glycolysis/Gluconeogenesis			0	1000	0	1000
GLCP	pi[c] + glycogen[c] -> g1p[c]	Glycolysis/Gluconeogenesis			0	1000	0	1000
GLCP2	pi[c] + bglycogen[c] -> g1p[c]	Glycolysis/Gluconeogenesis			0	1000	0	1000
HEX1	atp[c] + glc-D[c] -> h[c] + adp[c] + g6p[c]	Glycolysis/Gluconeogenesis			0	58.2275	0	4.73323
PGAMT	gam1p[c] <=> gam6p[c]	Cell Envelope Biosynthesis			-0.4221	0	-0.0648041	-0.000621739
GF6PTA	gln-L[c] + f6p[c] -> glu-L[c] + gam6p[c]	Cell Envelope Biosynthesis			0	58.2181	0.000621739	2.34969
G1PACT	accoa[c] + gam1p[c] -> h[c] + coa[c] + acgam1p[c]	Cell Envelope Biosynthesis			0	0.4221	0.000621739	0.0648041
UAGDP	h[c] + utp[c] + acgam1p[c] -> ppi[c] + uacgam[c]	Cell Envelope Biosynthesis			0	58.2181	0.000621739	2.34969
GLNS	atp[c] + nh4[c] + glu-L[c] -> h[c] + adp[c] + pi[c] + gln-L[c]	Glutamate metabolism			5.40889e-27	58.7762	0.00412509	2.35459
G3PD5	q8[c] + glyc3p[c] -> dhap[c] + q8h2[c]	Oxidative Phosphorylation			0	27.6369	0	1.95756
GLYK	atp[c] + glyc[c] -> h[c] + adp[c] + glyc3p[c]	Alternate Carbon Metabolism			0	58.2181	0	2.34907
GPDDA2	h2o[c] + g3pe[c] -> h[c] + glyc3p[c] + etha[c]	Glycerophospholipid Metabolism	Knockout		0	0	0	0
GPDDA3	h2o[c] + g3ps[c] -> h[c] + ser-L[c] + glyc3p[c]	Glycerophospholipid Metabolism	Knockout		0	0	0	0
GPDDA4	h2o[c] + g3pg[c] -> h[c] + glyc[c] + glyc3p[c]	Glycerophospholipid Metabolism	Knockout		0	0	0	0
GPDDA5	h2o[c] + g3pi[c] -> h[c] + glyc3p[c] + inost[c]	Glycerophospholipid Metabolism	Knockout		0	0	0	0
FBP	h2o[c] + fdp[c] -> pi[c] + f6p[c]	Glycolysis/Gluconeogenesis			0	58.2181	0	2.34907
GLUN	h2o[c] + gln-L[c] -> nh4[c] + glu-L[c]	Glutamate Metabolism			0	58.2181	0	2.34907
GLUSy	h[c] + nadph[c] + akg[c] + gln-L[c] -> nadp[c] + 2 glu-L[c]	Glutamate metabolism			0	27.0402	0	1.62929
GLUTRS	atp[c] + glu-L[c] + trnaglu[c] -> amp[c] + ppi[c] + glutrna[c]	tRNA Charging			0	1.29913	0	0.110675
GLUabcpp	atp[c] + h2o[c] + glu-L[e] -> h[c] + adp[c] + pi[c] + glu-L[c]	Transport			0	58.2181	0	2.34907
GLYCK2	atp[c] + glyc-R[c] -> h[c] + adp[c] + 2pg[c]	Glycine and Serine Metabolism	Knockout		0	0	0	0
GLYCK	atp[c] + glyc-R[c] -> h[c] + adp[c] + 3pg[c]	Glyoxylate Metabolism	Knockout		0	0	0	0
GLYTRS	atp[c] + trnagly[c] + gly[c] -> amp[c] + ppi[c] + glytrna[c]	tRNA Charging	Knockout		0	0	0	0
DGK1	atp[c] + dgmp[c] <=> adp[c] + dgdp[c]	Nucleotide Salvage Pathway			-0.537787	58.2181	-0.0495711	2.34903
GK1	atp[c] + gmp[c] <=> adp[c] + gdp[c]	Nucleotide Salvage Pathway			-2.13464e-13	58.2181	0.000268726	2.34934
GND	nadp[c] + 6pgc[c] -> co2[c] + nadph[c] + ru5p-D[c]	Pentose Phosphate Pathway			1.90414	2.19961	0	5.21232
FRUURt2rpp	h[e] + fruur[e] <=> h[c] + fruur[c]	Transport	Knockout		0	0	0	0
GNK	atp[c] + glcn[c] -> h[c] + adp[c] + 6pgc[c]	Alternate Carbon Metabolism	Knockout		0	0	0	0
GTHOr	h[c] + nadph[c] + gthox[c] <=> nadp[c] + 2 gthrd[c]	Cofactor and Prosthetic Group Biosynthesis	Knockout		0	0	0	0
G3PT	h2o[c] + glyc3p[c] -> pi[c] + glyc[c]	Alternate Carbon Metabolism			0	58.2181	0	2.34907
G3PD2	nadp[c] + glyc3p[c] <=> h[c] + nadph[c] + dhap[c]	Alternate Carbon Metabolism			-27.6369	9.96116e-29	-1.95785	-0.000284755
GMPS2	atp[c] + h2o[c] + gln-L[c] + xmp[c] -> 2 h[c] + amp[c] + ppi[c] + glu-L[c] + gmp[c]	Purine and Pyrimidine Biosynthesis			0	19.406	0.000268726	0.783467
IMPD	h2o[c] + nad[c] + imp[c] -> h[c] + nadh[c] + xmp[c]	Purine and Pyrimidine Biosynthesis			0	0.537787	0.000268726	0.11138
HDPA1	pi[c] + dha[c] -> h2o[c] + dhap[c]	Alternate Carbon Metabolism	Knockout		0	0	0	0
PPBNGS	2 5aop[c] -> h[c] + 2 h2o[c] + ppbng[c]	Cofactor and Prosthetic Group Biosynthesis			0	0.649565	0	0.0553374
HMBS	h2o[c] + 4 ppbng[c] -> 4 nh4[c] + hmbil[c]	Cofactor and Prosthetic Group Biosynthesis			0	0.162391	0	0.0138344
UPP3S	hmbil[c] -> h2o[c] + uppg3[c]	Cofactor and Prosthetic Group Biosynthesis			0	0.162391	0	0.0138344
UPP3MT	2 amet[c] + uppg3[c] -> h[c] + 2 ahcys[c] + dscL[c]	Cofactor and Prosthetic Group Biosynthesis	Knockout		0	0	0	0
UPPDC1	4 h[c] + uppg3[c] -> 4 co2[c] + cpppg3[c]	Cofactor and Prosthetic Group Biosynthesis			0	0.162391	0	0.0138344
G1SAT	glu1sa[c] <=> 5aop[c]	Cofactor and Prosthetic Group Biosynthesis			0	1.29913	0	0.110675
CPPPGO2	2 amet[c] + cpppg3[c] -> 2 co2[c] + 2 dad-5[c] + 2 met-L[c] + pppg9[c]	Cofactor and Prosthetic Group Biosynthesis	Knockout		0	0	0	0
PPPGO	1.5 o2[c] + pppg9[c] -> 3 h2o[c] + ppp9[c]	Cofactor and Prosthetic Group Biosynthesis			0	0.162391	0	0.0135942
PPPGO3	3 fum[c] + pppg9[c] -> 3 succ[c] + ppp9[c]	Cofactor and Prosthetic Group Biosynthesis			0	0.162391	0	0.0138344
PRMICI	prfp[c] <=> prlp[c]	Histidine Metabolism			0	0.67067	0.00031948	0.0803837
IGPDH	eig3p[c] -> h2o[c] + imacp[c]	Histidine Metabolism			0	0.67067	0.00031948	0.0803837
HISTD	h2o[c] + 2 nad[c] + histd[c] -> 3 h[c] + 2 nadh[c] + his-L[c]	Histidine Metabolism			0	0.67067	0.00031948	0.0803837
PRATPP	h2o[c] + prbatp[c] -> h[c] + ppi[c] + prbamp[c]	Histidine Metabolism			0	0.67067	0.00031948	0.0803837
IG3PS	gln-L[c] + prlp[c] -> h[c] + glu-L[c] + eig3p[c] + aicar[c]	Histidine Metabolism			0	0.67067	0.00031948	0.0803837
ATPPRT	atp[c] + prpp[c] -> ppi[c] + prbatp[c]	Histidine Metabolism			0	0.67067	0.00031948	0.0803837
PRAMPC	h2o[c] + prbamp[c] -> prfp[c]	Histidine Metabolism			0	0.67067	0.00031948	0.0803837
HISTP	h2o[c] + hisp[c] -> pi[c] + histd[c]	Histidine Metabolism			0	0.67067	0.00031948	0.0803837
HISTRS	atp[c] + his-L[c] + trnahis[c] -> amp[c] + ppi[c] + histrna[c]	tRNA Charging	Knockout		0	0	0	0
HSDy	nadp[c] + hom-L[c] <=> h[c] + nadph[c] + aspsa[c]	Threonine and Lysine Metabolism			-4.63989	0	-0.130924	-0.00255936
GUAPRT	prpp[c] + gua[c] -> ppi[c] + gmp[c]	Nucleotide Salvage Pathway			0	29.109	0	1.17454
HXPRT	prpp[c] + hxan[c] -> ppi[c] + imp[c]	Nucleotide Salvage Pathway			0	29.109	0	1.17454
ICDHyr	icit[c] + nadp[c] -> co2[c] + nadph[c] + akg[c]	Citric Acid Cycle			1.6415	2.94063	0.00610852	2.93602
IPDDI	ipdp[c] <=> dmpp[c]	Cofactor and Prosthetic Group Biosynthesis	Knockout		-0.000282414	2.82414e-05	-8.61961e-06	8.61961e-07
ILETRS	atp[c] + trnaile[c] + ile-L[c] -> amp[c] + ppi[c] + iletrna[c]	tRNA Charging	Knockout		0	0	0	0
ACHBS	h[c] + pyr[c] + 2obut[c] -> co2[c] + 2ahbut[c]	Valine, Leucine, and Isoleucine Metabolism			0	2.39893	0.000898832	0.0722992
ACLS	h[c] + 2 pyr[c] -> co2[c] + alac-S[c]	Valine, Leucine, and Isoleucine Metabolism			0	2.39894	0.00297841	0.103797
KARA1	nadp[c] + 23dhmb[c] <=> h[c] + nadph[c] + alac-S[c]	Valine, Leucine, and Isoleucine Metabolism			-2.39894	0	-0.103797	-0.00297841
KARA2	h[c] + nadph[c] + 2ahbut[c] <=> nadp[c] + 23dhmp[c]	Valine, Leucine, and Isoleucine Metabolism			0	2.39893	0.000898832	0.0722992
DHAD1	23dhmb[c] -> h2o[c] + 3mob[c]	Valine, Leucine, and Isoleucine Metabolism			0	2.39894	0.00297841	0.103797
DHAD2	23dhmp[c] -> h2o[c] + 3mop[c]	Valine, Leucine, and Isoleucine Metabolism			0	2.39893	0.000898832	0.0722992
ILETA	glu-L[c] + 3mop[c] <=> akg[c] + ile-L[c]	Valine, Leucine, and Isoleucine Metabolism			0	2.39893	0.000898832	0.0722992
VALTA	glu-L[c] + 3mob[c] -> akg[c] + val-L[c]	Valine, Leucine, and Isoleucine Metabolism			0	2.39893	0	0.10212
LEUTAi	glu-L[c] + 4mop[c] <=> akg[c] + leu-L[c]	Valine, Leucine, and Isoleucine Metabolism			0	1.91915	0.00167369	0.0819839
D5GIS	d5dg[c] <=> d52dg[c]	Inositol phosphate metabolism	Knockout		0	0	0	0
D52DGK	atp[c] + d52dg[c] -> adp[c] + 6p5d2dg[c]	Inositol phosphate metabolism	Knockout		0	0	0	0
THCDH	h2o[c] + thcd[c] -> d5dg[c]	Inositol phosphate metabolism	Knockout		0	0	0	0
MI2DHT	2ins[c] <=> h2o[c] + thcd[c]	Inositol phosphate metabolism	Knockout		0	0	0	0
MI2DH	nad[c] + inost[c] <=> h[c] + nadh[c] + 2ins[c]	Inositol phosphate metabolism	Knockout		0	0	0	0
MEPCT	h[c] + ctp[c] + 2me4p[c] -> ppi[c] + 4c2me[c]	Cofactor and Prosthetic Group Biosynthesis			0	0.000310656	3.14223e-06	9.48157e-06
CDPMEK	atp[c] + 4c2me[c] -> h[c] + adp[c] + 2p4c2me[c]	Cofactor and Prosthetic Group Biosynthesis			0	0.000310656	3.14223e-06	9.48157e-06
MECDPS	2p4c2me[c] -> cmp[c] + 2mecdp[c]	Cofactor and Prosthetic Group Biosynthesis			0	0.000310656	3.14223e-06	9.48157e-06
MECDPDH2	nadh[c] + 2mecdp[c] -> h2o[c] + nad[c] + h2mb4p[c]	Cofactor and Prosthetic Group Biosynthesis			0	0.000310656	3.14223e-06	9.48157e-06
DMPPS	h[c] + nadh[c] + h2mb4p[c] -> h2o[c] + nad[c] + dmpp[c]	Cofactor and Prosthetic Group Biosynthesis	Knockout		0	0.000310656	0	9.48157e-06
IPDPS	h[c] + nadh[c] + h2mb4p[c] -> h2o[c] + nad[c] + ipdp[c]	Cofactor and Prosthetic Group Biosynthesis	Knockout		0	0.000310656	0	9.48157e-06
CAT	2 h2o2[c] -> 2 h2o[c] + o2[c]	Oxidative Phosphorylation	Knockout		0	0	0	0
Kt2pp	h[e] + k[e] -> h[c] + k[c]	Inorganic Ion Transport and Metabolism			0	116.436	0	4.70364
Kt3pp	h[e] + k[c] -> h[c] + k[e]	Inorganic Ion Transport and Metabolism			0	116.436	0	4.69815
LDH	h[c] + pyr[c] + nadh[c] -> nad[c] + lac-L[c]	Pyruvate Metabolism	Knockout		0	0	0	0
IPPS	accoa[c] + h2o[c] + 3mob[c] -> h[c] + coa[c] + 3c3hmp[c]	Valine, Leucine, and Isoleucine Metabolism			0	1.91915	0.00167369	0.0819839
IPMD	nad[c] + 3c2hmp[c] -> h[c] + nadh[c] + 3c4mop[c]	Valine, Leucine, and Isoleucine Metabolism			0	1.91915	0.00167369	0.0819839
IPPMIa	3c2hmp[c] <=> h2o[c] + 2ippm[c]	Valine, Leucine, and Isoleucine Metabolism			-1.91915	0	-0.0819839	-0.00167369
IPPMIb	h2o[c] + 2ippm[c] <=> 3c3hmp[c]	Valine, Leucine, and Isoleucine Metabolism			-1.91915	0	-0.0819839	-0.00167369
LEUTRS	atp[c] + leu-L[c] + trnaleu[c] -> amp[c] + ppi[c] + leutrna[c]	tRNA Charging	Knockout		0	0	0	0
LIPOS	h[c] + nad[c] + 2 amet[c] + 4fe4s[c] + octapb[c] -> nadh[c] + 2 dad-5[c] + 2 met-L[c] + 2 fe2[c] + 2fe2s[c] + lipopb[c]	Cofactor and Prosthetic Group Biosynthesis	Knockout		0	0	0	0
LIPOCT	h[c] + ocACP[c] -> ACP[c] + octapb[c]	Cofactor and Prosthetic Group Biosynthesis	Knockout		0	0	0	0
L_LACD2	q8[c] + lac-L[c] -> pyr[c] + q8h2[c]	Oxidative Phosphorylation			0	27.7905	0	2.79541
L_LACD3	mqn8[c] + lac-L[c] -> pyr[c] + mql8[c]	Oxidative Phosphorylation			0	27.7905	0	2.79541
LIPAMPL	lipoamp[c] -> amp[c] + lipopb[c]	Cofactor and Prosthetic Group Biosynthesis	Knockout		0	0	0	0
LIPATPT	atp[c] + lipoate[c] -> ppi[c] + lipoamp[c]	Cofactor and Prosthetic Group Biosynthesis	Knockout		0	0	0	0
OCTNLL	atp[c] + h[c] + octa[c] -> amp[c] + ppi[c] + octapb[c]	Cofactor and Prosthetic Group Biosynthesis	Knockout		0	0	0	0
ASNS1	atp[c] + h2o[c] + asp-L[c] + gln-L[c] -> h[c] + amp[c] + ppi[c] + asn-L[c] + glu-L[c]	Alanine and Aspartate Metabolism			0	29.109	0	1.175
DAPDC	h[c] + 26dap-M[c] -> co2[c] + lys-L[c]	Threonine and Lysine Metabolism			0	2.39894	0.000889284	0.0799826
ASPK	atp[c] + asp-L[c] <=> adp[c] + 4pasp[c]	Threonine and Lysine Metabolism			0	4.63989	0.00365589	0.132021
LYSabcpp	atp[c] + h2o[c] + lys-L[e] -> h[c] + adp[c] + pi[c] + lys-L[c]	Transport			0	77.6241	0	3.1321
ARGORNt7pp	orn[c] + arg-L[e] <=> arg-L[c] + orn[e]	Transport			0	116.436	0	4.69815
LYSt2pp	h[e] + lys-L[e] -> h[c] + lys-L[c]	Transport			-77.6241	116.436	-3.1321	4.69815
GLCATr	accoa[c] + glc-D[c] <=> coa[c] + acglc-D[c]	Alternate Carbon Metabolism	Knockout		0	0	0	0
MALTATr	accoa[c] + malt[c] <=> coa[c] + acmalt[c]	Alternate Carbon Metabolism	Knockout		0	0	0	0
AMALT1	malt[c] + malttr[c] -> glc-D[c] + maltttr[c]	Alternate Carbon Metabolism	Knockout		0	0	0	0
AMALT2	malt[c] + maltttr[c] -> glc-D[c] + maltpt[c]	Alternate Carbon Metabolism	Knockout		0	0	0	0
AMALT3	malt[c] + maltpt[c] -> glc-D[c] + malthx[c]	Alternate Carbon Metabolism	Knockout		0	0	0	0
AMALT4	malt[c] + malthx[c] -> glc-D[c] + malthp[c]	Alternate Carbon Metabolism	Knockout		0	0	0	0
MAN6PI	man6p[c] <=> f6p[c]	Alternate Carbon Metabolism	Knockout		0	0	0	0
MMM2	succoa[c] -> mmcoa-R[c]	Alternate Carbon Metabolism	Knockout		0	0	0	0
MDH	mal-L[c] + nad[c] <=> h[c] + nadh[c] + oaa[c]	Citric Acid Cycle			-41.512	11.8386	-1.12413	6.41523
MDH3	mal-L[c] + mqn8[c] -> oaa[c] + mql8[c]	Citric Acid Cycle			0	27.7905	0	2.79541
DHNCOAS	h[c] + sbzcoa[c] -> h2o[c] + 14dhncoa[c]	Cofactor and Prosthetic Group Biosynthesis	Knockout		0	0	0	0
NPHS	sbzcoa[c] -> coa[c] + dhna[c]	Cofactor and Prosthetic Group Biosynthesis	Knockout		0	0	0	0
SEPHCHCS	h[c] + akg[c] + ichor[c] -> co2[c] + 2sephchc[c]	Cofactor and Prosthetic Group Biosynthesis	Knockout		0	0	0	0
SUCBZL	atp[c] + coa[c] + sucbz[c] -> amp[c] + ppi[c] + sbzcoa[c]	Cofactor and Prosthetic Group Biosynthesis	Knockout		0	0	0	0
SHSL1	cys-L[c] + suchms[c] -> h[c] + succ[c] + cyst-L[c]	Methionine Metabolism			0	0.537787	0	0.0557377
MTHFR2	2 h[c] + nadh[c] + mlthf[c] -> nad[c] + 5mthf[c]	Folate Metabolism			0	0.537787	0.000361168	0.0557377
METS	hcys-L[c] + 5mthf[c] -> h[c] + met-L[c] + thf[c]	Methionine Metabolism			0	0.537787	0.000361168	0.0557377
METAT	atp[c] + h2o[c] + met-L[c] -> pi[c] + ppi[c] + amet[c]	Methionine Metabolism	Knockout		0	0.000113948	1.15256e-06	3.47782e-06
METabcpp	atp[c] + h2o[c] + met-L[e] -> h[c] + adp[c] + pi[c] + met-L[c]	Transport			0	77.6241	0	3.1321
METTRS	atp[c] + met-L[c] + trnamet[c] -> amp[c] + ppi[c] + mettrna[c]	tRNA Charging	Knockout		0	0	0	0
HSST	accoa[c] + hom-L[c] -> coa[c] + achms[c]	Methionine Metabolism			0	0.537787	0	0.0557377
ACHACB	achms[c] + ch4s[c] -> ac[c] + hcys-L[c]	Methionine Metabolism	Knockout		0	0	0	0
ME2	mal-L[c] + nadp[c] -> pyr[c] + co2[c] + nadph[c]	Anaplerotic Reactions			0	31.8357	0	3.90924
MG2t3_2pp	2 h[c] + mg2[e] <=> 2 h[e] + mg2[c]	Inorganic Ion Transport and Metabolism			-38.812	0.0241646	-1.5658	0.000737529
MNt2pp	h[e] + mn2[e] -> h[c] + mn2[c]	Transport			0	0.00192591	0	5.8781e-05
CPMPS	h2o[c] + gtp[c] -> ppi[c] + cpmp[c]	Cofactor and Prosthetic Group Biosynthesis	Knockout		0	0	0	0
MPTS	cpmp[c] + cu2[c] + 2 moadcosh[c] -> 5 h[c] + 2 moadcoo[c] + mpt[c]	Cofactor and Prosthetic Group Biosynthesis	Knockout		0	0	0	0
SULabcpp	atp[c] + h2o[c] + so4[e] -> h[c] + adp[c] + pi[c] + so4[c]	Inorganic Ion Transport and Metabolism			6.24958e-16	4.03212	0.000696158	0.121995
BMOCOS	mptamp[c] + moco[c] -> amp[c] + cu2[c] + bmoco[c]	Cofactor and Prosthetic Group Biosynthesis	Knockout		0	0	0	0
BWCOS	mptamp[c] + wco[c] -> amp[c] + cu2[c] + bwco[c]	Cofactor and Prosthetic Group Biosynthesis	Knockout		0	0	0	0
MOCOS	2 h[c] + mptamp[c] + mobd[c] -> h2o[c] + amp[c] + cu2[c] + moco[c]	Cofactor and Prosthetic Group Biosynthesis	Knockout		0	0	0	0
WCOS	2 h[c] + mptamp[c] + tungs[c] -> h2o[c] + amp[c] + cu2[c] + wco[c]	Cofactor and Prosthetic Group Biosynthesis	Knockout		0	0	0	0
MPTAT	atp[c] + h[c] + mpt[c] -> ppi[c] + mptamp[c]	Cofactor and Prosthetic Group Biosynthesis	Knockout		0	0	0	0
MDH2	mal-L[c] + q8[c] -> oaa[c] + q8h2[c]	Citric Acid Cycle			0	27.7905	0	2.79541
PAPPT3	udcpp[c] + ugmda[c] <=> uagmda[c] + ump[c]	Cell Envelope Biosynthesis	Knockout		0	0	0	0
MCTP1App	murein5p5p[c] -> ala-D[c] + murein5px4p[c]	Murein Biosynthesis	Knockout		0	0	0	0
MCTP1Bpp	murein5p5p[c] -> alaala[c] + murein5px3p[c]	Murein Biosynthesis	Knockout		0	0	0	0
MCTP2App	murein5p5p5p[c] -> 2 ala-D[c] + murein5px4px4p[c]	Murein Biosynthesis	Knockout		0	0	0	0
MPTG	2 uaagmda[c] -> 2 h[c] + 2 udcpdp[c] + murein5p5p[e]	Murein Biosynthesis	Knockout		0	0	0	0
MPTG2	uaagmda[c] + murein5p5p[e] -> h[c] + udcpdp[c] + murein5p5p5p[e]	Murein Biosynthesis	Knockout		0	0	0	0
MSDH	h2o[c] + coa[c] + nad[c] + 2mop[c] -> hco3[c] + nadh[c] + ppcoa[c]	Alternate Carbon Metabolism	Knockout		0	0	0	0
MSDHD	coa[c] + nad[c] + msa[c] -> accoa[c] + nadh[c] + co2[c]	Cofactor and Prosthetic Group Biosynthesis	Knockout		0	0	0	0
M1PD	h[c] + nadh[c] + f6p[c] -> nad[c] + mnl1p[c]	Alternate Carbon Metabolism	Knockout		0	0	0	0
MAN2D	h[c] + nadh[c] + fru[c] -> nad[c] + mnl[c]	Alternate Carbon Metabolism	Knockout		0	0	0	0
UAGCVT	pep[c] + uacgam[c] -> pi[c] + uaccg[c]	Cell Envelope Biosynthesis			0	0.0409787	0.000414493	0.00125072
UAMDH	h[c] + nadph[c] + uaccg[c] -> nadp[c] + uamr[c]	Cell Envelope Biosynthesis			0	0.0409787	0.000414493	0.00125072
UAMAS	atp[c] + ala-L[c] + uamr[c] -> h[c] + adp[c] + pi[c] + uama[c]	Cell Envelope Biosynthesis			0	0.0204894	0.000207246	0.000625359
UAMAGS	atp[c] + uama[c] + glu-D[c] -> h[c] + adp[c] + pi[c] + uamag[c]	Cell Envelope Biosynthesis			0	0.0204894	0.000207246	0.000625359
UAAGDS	atp[c] + 26dap-M[c] + uamag[c] -> h[c] + adp[c] + pi[c] + ugmd[c]	Cell Envelope Biosynthesis			0	0.0204894	0.000207246	0.000625359
UGMDDS	atp[c] + alaala[c] + ugmd[c] -> h[c] + adp[c] + pi[c] + ugmda[c]	Cell Envelope Biosynthesis	Knockout		0	0	0	0
UAGPT3	uacgam[c] + uagmda[c] -> h[c] + uaagmda[c] + udp[c]	Cell Envelope Biosynthesis	Knockout		0	0	0	0
GLUR	glu-D[c] <=> glu-L[c]	Cell Envelope Biosynthesis			-0.0204894	0	-0.000625359	-0.000207246
QULNS	dhap[c] + iasp[c] -> pi[c] + 2 h2o[c] + quln[c]	Cofactor and Prosthetic Group Biosynthesis			-7.72593e-16	0.00116227	1.17562e-05	3.54738e-05
NNDPR	2 h[c] + prpp[c] + quln[c] -> co2[c] + ppi[c] + nicrnt[c]	Cofactor and Prosthetic Group Biosynthesis			-7.72593e-16	0.00116227	1.17562e-05	3.54738e-05
NNATr	atp[c] + h[c] + nicrnt[c] <=> ppi[c] + dnad[c]	Nucleotide Salvage Pathway			-7.72593e-16	0.00116227	1.17562e-05	3.54738e-05
NADS1	atp[c] + nh4[c] + dnad[c] -> h[c] + nad[c] + amp[c] + ppi[c]	Cofactor and Prosthetic Group Biosynthesis			-7.72593e-16	0.00116227	1.17562e-05	3.54738e-05
NADK	atp[c] + nad[c] -> h[c] + adp[c] + nadp[c]	Cofactor and Prosthetic Group Biosynthesis			-8.84816e-17	58.2181	2.30514e-06	2.34907
AGDC	h2o[c] + acgam6p[c] -> ac[c] + gam6p[c]	Alternate Carbon Metabolism	Knockout		0	0	0	0
G6PDA	h2o[c] + gam6p[c] -> nh4[c] + f6p[c]	Alternate Carbon Metabolism			0	58.2181	0	2.34907
ACNML	acnam[c] -> pyr[c] + acmana[c]	Alternate Carbon Metabolism	Knockout		0	0	0	0
AMANAPEr	acmanap[c] <=> acgam6p[c]	Alternate Carbon Metabolism	Knockout		0	0	0	0
NO3R1bpp	q8h2[c] + no3[e] -> q8[c] + h2o[e] + no2[e]	Nitrogen Metabolism	Knockout		0	0	0	0
NO3R2bpp	mql8[c] + no3[e] -> mqn8[c] + h2o[e] + no2[e]	Nitrogen Metabolism	Knockout		0	0	0	0
NO3R1pp	2 h[c] + q8h2[c] + no3[c] -> h2o[c] + 2 h[e] + q8[c] + no2[c]	Oxidative Phosphorylation	Knockout		0	0	0	0
NO3t7pp	no3[e] + no2[c] -> no2[e] + no3[c]	Inorganic Ion Transport and Metabolism			0	232.872	0	9.39629
NADH10	h[c] + nadh[c] + mqn8[c] -> nad[c] + mql8[c]	Oxidative Phosphorylation			0	27.7905	0	2.79541
NDPK1	atp[c] + gdp[c] <=> adp[c] + gtp[c]	Nucleotide Salvage Pathway			-999.944	1000	-999.993	1000
NDPK2	atp[c] + udp[c] <=> adp[c] + utp[c]	Nucleotide Salvage Pathway			0	58.3569	0.00421463	2.35329
NDPK3	atp[c] + cdp[c] <=> adp[c] + ctp[c]	Nucleotide Salvage Pathway			-0.67067	58.2181	-0.0601474	2.34917
NDPK4	atp[c] + dtdp[c] <=> adp[c] + dttp[c]	Nucleotide Salvage Pathway			0	58.2181	0	2.34907
NDPK5	atp[c] + dgdp[c] <=> adp[c] + dgtp[c]	Nucleotide Salvage Pathway			0	58.2181	0	2.34907
NDPK6	atp[c] + dudp[c] <=> adp[c] + dutp[c]	Nucleotide Salvage Pathway			-0.67067	58.2181	-0.0570819	2.34907
NDPK7	atp[c] + dcdp[c] <=> adp[c] + dctp[c]	Nucleotide Salvage Pathway			0	58.2181	0	2.34907
NDPK8	atp[c] + dadp[c] <=> adp[c] + datp[c]	Nucleotide Salvage Pathway			0	58.2181	0	2.34907
RNDR1	adp[c] + trdrd[c] -> h2o[c] + dadp[c] + trdox[c]	Nucleotide Salvage Pathway			0	0.537787	3.39502e-05	0.0483507
RNDR2	trdrd[c] + gdp[c] -> h2o[c] + trdox[c] + dgdp[c]	Nucleotide Salvage Pathway			0	0.537787	3.95328e-05	0.0495711
RNDR3	cdp[c] + trdrd[c] -> h2o[c] + dcdp[c] + trdox[c]	Nucleotide Salvage Pathway			1.94969e-47	0.67067	3.95328e-05	0.0571215
RNDR4	trdrd[c] + udp[c] -> h2o[c] + trdox[c] + dudp[c]	Nucleotide Salvage Pathway			0	0.67067	0	0.0599832
NADH16pp	4 h[c] + nadh[c] + q8[c] -> nad[c] + 3 h[e] + q8h2[c]	Oxidative Phosphorylation			0	27.7905	0	3.72721
NADH17pp	4 h[c] + nadh[c] + mqn8[c] -> nad[c] + 3 h[e] + mql8[c]	Oxidative Phosphorylation			0	27.7905	0	3.72721
NADH18pp	4 h[c] + nadh[c] + 2dmmq8[c] -> nad[c] + 3 h[e] + 2dmmql8[c]	Oxidative Phosphorylation			0	27.7905	0	3.72721
ORNC	orn[c] -> nh3[c] + pro-L[c]	Arginine and Proline Metabolism	Knockout		0	0	0	0
AKGDH	coa[c] + nad[c] + akg[c] -> nadh[c] + co2[c] + succoa[c]	Citric Acid Cycle			1.6415	2.44349	5.07129e-07	2.92991
TRE6PS	udpg[c] + g6p[c] -> h[c] + udp[c] + tre6p[c]	Alternate Carbon Metabolism			0	58.2181	7.36389e-05	2.34915
TRE6PP	h2o[c] + tre6p[c] -> pi[c] + tre[c]	Alternate Carbon Metabolism			0	30.8027	7.36389e-05	1.17461
MOHMT	h2o[c] + mlthf[c] + 3mob[c] -> thf[c] + 2dhp[c]	Cofactor and Prosthetic Group Biosynthesis			6.20261e-16	0.000293988	2.97363e-06	8.97284e-06
PANTS	atp[c] + pant-R[c] + ala-B[c] -> h[c] + amp[c] + ppi[c] + pnto-R[c]	Cofactor and Prosthetic Group Biosynthesis			6.20261e-16	0.000293988	2.97363e-06	8.97284e-06
ASP1DC	h[c] + asp-L[c] -> co2[c] + ala-B[c]	Cofactor and Prosthetic Group Biosynthesis			6.20261e-16	4.79787	2.97363e-06	0.182102
HSTPT	glu-L[c] + imacp[c] -> akg[c] + hisp[c]	Histidine Metabolism			0	0.67067	0.00031948	0.0803837
PHETA1	glu-L[c] + phpyr[c] <=> akg[c] + phe-L[c]	Tyrosine, Tryptophan, and Phenylalanine Metabolism			0	0.22043	0.00061034	0.0506972
TYRTA	glu-L[c] + 34hpp[c] <=> akg[c] + tyr-L[c]	Tyrosine, Tryptophan, and Phenylalanine Metabolism			0	0.22043	0.00036954	0.0523977
ACACT1r	2 accoa[c] <=> coa[c] + aacoa[c]	Membrane Lipid Metabolism	Knockout		0	0	0	0
PPCK	atp[c] + oaa[c] -> adp[c] + co2[c] + pep[c]	Anaplerotic Reactions			0.52059	1.24754	0	4.73323
PYDAMK	atp[c] + pydam[c] -> h[c] + adp[c] + pyam5p[c]	Cofactor and Prosthetic Group Biosynthesis	Knockout		0	0	0	0
PYDXK	atp[c] + pydx[c] -> h[c] + adp[c] + pydx5p[c]	Cofactor and Prosthetic Group Biosynthesis	Knockout		0	0	0	0
PYDXNK	atp[c] + pydxn[c] -> h[c] + adp[c] + pdx5p[c]	Cofactor and Prosthetic Group Biosynthesis	Knockout		0	0	0	0
PY5PSH	r5p[c] + gln-L[c] + g3p[c] <=> h[c] + pi[c] + 3 h2o[c] + glu-L[c] + pydx5p[c]	Cofactor and Prosthetic Group Biosynthesis	Knockout		0	0.000113948	1.15256e-06	3.47782e-06
PFK_2	atp[c] + tag6p-D[c] -> h[c] + adp[c] + tagdp-D[c]	Alternate Carbon Metabolism	Knockout		0	0	0	0
PFK	atp[c] + f6p[c] -> h[c] + adp[c] + fdp[c]	Glycolysis/Gluconeogenesis			3.39087	61.6793	2.92798	6.32108
FRUK	atp[c] + f1p[c] -> h[c] + adp[c] + fdp[c]	Alternate Carbon Metabolism	Knockout		0	0	0	0
PGI	g6p[c] <=> f6p[c]	Glycolysis/Gluconeogenesis			2.37783	2.61702	-0.54298	5.11154
PGK	adp[c] + 13dpg[c] <=> atp[c] + 3pg[c]	Glycolysis/Gluconeogenesis	Down regulation	Direct Reaction	7.20853	7.37268	1.24917	2.98661
PGMT	g1p[c] <=> g6p[c]	Alternate Carbon Metabolism			-58.3569	0	-2.34945	-0.000378414
PGSA120	cdpdddecg[c] + glyc3p[c] -> h[c] + cmp[c] + pgp120[c]	Glycerophospholipid Metabolism	Knockout		0	0	0	0
PGSA140	cdpdtdecg[c] + glyc3p[c] -> h[c] + cmp[c] + pgp140[c]	Glycerophospholipid Metabolism	Knockout		0	0	0	0
PGSA141	cdpdtdec7eg[c] + glyc3p[c] -> h[c] + cmp[c] + pgp141[c]	Glycerophospholipid Metabolism	Knockout		0	0	0	0
PGSA160	cdpdhdecg[c] + glyc3p[c] -> h[c] + cmp[c] + pgp160[c]	Glycerophospholipid Metabolism	Knockout		0	0	0	0
PGSA161	cdpdhdec9eg[c] + glyc3p[c] -> h[c] + cmp[c] + pgp161[c]	Glycerophospholipid Metabolism	Knockout		0	0	0	0
PGSA180	cdpdodecg[c] + glyc3p[c] -> h[c] + cmp[c] + pgp180[c]	Glycerophospholipid Metabolism	Knockout		0	0	0	0
PGSA181	cdpdodec11eg[c] + glyc3p[c] -> h[c] + cmp[c] + pgp181[c]	Glycerophospholipid Metabolism	Knockout		0	0	0	0
PPNDH	h[c] + pphn[c] -> h2o[c] + co2[c] + phpyr[c]	Tyrosine, Tryptophan, and Phenylalanine Metabolism			0	0.22043	0.00061034	0.0506972
PHETRS	atp[c] + phe-L[c] + trnaphe[c] -> amp[c] + ppi[c] + phetrna[c]	tRNA Charging	Knockout		0	0	0	0
PIt2rpp	h[e] + pi[e] <=> h[c] + pi[c]	Inorganic Ion Transport and Metabolism			-77.5222	232.974	-3.12994	9.39845
AGPAT120	ddcaACP[c] + 1ddecg3p[c] -> ACP[c] + pa120[c]	Glycerophospholipid Metabolism	Knockout		0	0	0	0
AGPAT140	myrsACP[c] + 1tdecg3p[c] -> ACP[c] + pa140[c]	Glycerophospholipid Metabolism	Knockout		0	0	0	0
AGPAT141	tdeACP[c] + 1tdec7eg3p[c] -> ACP[c] + pa141[c]	Glycerophospholipid Metabolism	Knockout		0	0	0	0
AGPAT160	palmACP[c] + 1hdecg3p[c] -> ACP[c] + pa160[c]	Glycerophospholipid Metabolism	Knockout		0	0	0	0
AGPAT161	hdeACP[c] + 1hdec9eg3p[c] -> ACP[c] + pa161[c]	Glycerophospholipid Metabolism	Knockout		0	0	0	0
AGPAT180	ocdcaACP[c] + 1odecg3p[c] -> ACP[c] + pa180[c]	Glycerophospholipid Metabolism	Knockout		0	0	0	0
AGPAT181	octeACP[c] + 1odec11eg3p[c] -> ACP[c] + pa181[c]	Glycerophospholipid Metabolism	Knockout		0	0	0	0
PMANM	man1p[c] <=> man6p[c]	Alternate Carbon Metabolism	Knockout		0	0	0	0
NNAM	h2o[c] + ncam[c] -> nh4[c] + nac[c]	Cofactor and Prosthetic Group Biosynthesis	Knockout		0	0	0	0
POX	h2o[c] + pyr[c] + q8[c] -> co2[c] + ac[c] + q8h2[c]	Oxidative Phosphorylation			0	5.06989	0	1.34233
PPA	h2o[c] + ppi[c] -> h[c] + 2 pi[c]	Anaplerotic Reactions			0	58.2181	0	2.34907
PPA2	h2o[c] + pppi[c] -> h[c] + pi[c] + ppi[c]	Anaplerotic Reactions			0	29.109	0	1.17454
PPC	h2o[c] + co2[c] + pep[c] -> h[c] + pi[c] + oaa[c]	Anaplerotic Reactions			0	30.8027	0	2.34907
G5SD	h[c] + nadph[c] + glu5p[c] -> pi[c] + nadp[c] + glu5sa[c]	Arginine and Proline Metabolism			0	26.0272	0.000758152	1.62081
GLU5K	atp[c] + glu-L[c] -> adp[c] + glu5p[c]	Arginine and Proline Metabolism			0	26.0272	0.000758152	1.62081
P5CR	2 h[c] + nadph[c] + 1pyr5c[c] -> nadp[c] + pro-L[c]	Arginine and Proline Metabolism			0	1.29913	0.000758152	0.0984327
CTBTt2rpp	h[e] + ctbt[e] <=> h[c] + ctbt[c]	Transport			-77.6241	0	-3.1321	0
PROTRS	atp[c] + pro-L[c] + trnapro[c] -> amp[c] + ppi[c] + protrna[c]	tRNA Charging	Knockout		0	0	0	0
MCITL2	micit[c] <=> succ[c] + pyr[c]	Alternate Carbon Metabolism	Knockout		0	0	0	0
CS	accoa[c] + h2o[c] + oaa[c] -> h[c] + coa[c] + cit[c]	Citric Acid Cycle			2.21837	2.94063	1.19858	4.59168
2METS	h2o[c] + oaa[c] + ppcoa[c] <=> coa[c] + hcat[c]	Alternate Carbon Metabolism	Knockout		0	0	0	0
MCITD	2mcit[c] <=> h2o[c] + 2mcacn[c]	Alternate Carbon Metabolism	Knockout		0	0	0	0
PRPPS	atp[c] + r5p[c] <=> h[c] + amp[c] + prpp[c]	Histidine Metabolism			0.0198064	58.7762	0.00154598	2.35132
PIuabcpp	atp[c] + h2o[c] + pi[e] -> h[c] + adp[c] + 2 pi[c]	Inorganic Ion Transport and Metabolism			0	77.6241	0	3.1321
PTAr	accoa[c] + pi[c] <=> coa[c] + actp[c]	Pyruvate Metabolism			-56.8814	2.05891	-2.35001	0.350034
ACMANAptspp	pep[c] + acmana[e] -> pyr[c] + acmanap[c]	Transport	Knockout		0	0	0	0
ACMUMptspp	pep[c] + acmum[e] -> pyr[c] + acmum6p[c]	Transport	Knockout		0	0	0	0
ADSS	asp-L[c] + gtp[c] + imp[c] -> 2 h[c] + pi[c] + gdp[c] + dcamp[c]	Purine and Pyrimidine Biosynthesis			0	20.0445	0.000524476	0.959401
ADSL1r	dcamp[c] <=> amp[c] + fum[c]	Purine and Pyrimidine Biosynthesis			0	20.0445	0.000524476	0.959401
ADSL2r	25aics[c] <=> fum[c] + aicar[c]	Purine and Pyrimidine Biosynthesis			-1.27294e-28	0.537787	0.000473722	0.111585
PRASCSi	atp[c] + asp-L[c] + 5aizc[c] -> h[c] + adp[c] + pi[c] + 25aics[c]	Purine and Pyrimidine Biosynthesis			0	0.537787	0.000473722	0.111585
PRAGSr	atp[c] + gly[c] + pram[c] <=> h[c] + adp[c] + pi[c] + gar[c]	Purine and Pyrimidine Biosynthesis			-6.51638e-30	0.537787	0.000473722	0.111585
AIRC3	5aizc[c] <=> 5caiz[c]	Purine and Pyrimidine Biosynthesis			-0.537787	1.29845e-28	-0.111585	-0.000473722
GLUPRT	h2o[c] + prpp[c] + gln-L[c] -> ppi[c] + glu-L[c] + pram[c]	Purine and Pyrimidine Biosynthesis			-6.62091e-30	0.537787	0.000473722	0.111585
AICART	10fthf[c] + aicar[c] <=> thf[c] + fprica[c]	Purine and Pyrimidine Biosynthesis			-1.24629e-28	0.972393	0.000793202	0.111905
AIRC2	atp[c] + hco3[c] + air[c] -> h[c] + adp[c] + pi[c] + 5caiz[c]	Purine and Pyrimidine Biosynthesis			-1.28544e-28	0.537787	0.000473722	0.111585
PRFGS	atp[c] + h2o[c] + gln-L[c] + fgam[c] -> h[c] + adp[c] + pi[c] + glu-L[c] + fpram[c]	Purine and Pyrimidine Biosynthesis			-1.26706e-28	0.537787	0.000473722	0.111585
PRAIS	atp[c] + fpram[c] -> 2 h[c] + adp[c] + pi[c] + air[c]	Purine and Pyrimidine Biosynthesis			-1.29125e-28	0.537787	0.000473722	0.111585
GARFT	10fthf[c] + gar[c] <=> h[c] + thf[c] + fgam[c]	Purine and Pyrimidine Biosynthesis			-58.2181	0.537787	-2.3479	0.111585
FTHFD	h2o[c] + 10fthf[c] -> h[c] + thf[c] + for[c]	Folate Metabolism			0	58.2181	0	2.34907
PPAt4pp	na1[e] + ppa[e] -> na1[c] + ppa[c]	Transport	Knockout		0	0	0	0
PYRC	atp[c] + hco3[c] + pyr[c] <=> h[c] + adp[c] + pi[c] + oaa[c]	Citric Acid Cycle			1.2663	2.44349	-3.3619	5.61222
PYK	h[c] + adp[c] + pep[c] -> atp[c] + pyr[c]	Glycolysis/Gluconeogenesis			0	61.6055	0	2.34907
ASPCT	asp-L[c] + cbp[c] -> h[c] + pi[c] + cbasp[c]	Purine and Pyrimidine Biosynthesis			0	0.67067	0.000609887	0.0644932
DHORTS	h2o[c] + dhor-S[c] <=> h[c] + cbasp[c]	Purine and Pyrimidine Biosynthesis			-0.67067	0	-0.0644932	-0.000609887
DHORD2	q8[c] + dhor-S[c] -> q8h2[c] + orot[c]	Purine and Pyrimidine Biosynthesis			0	0.67067	0	0.0644932
DHORD5	mqn8[c] + dhor-S[c] -> mql8[c] + orot[c]	Purine and Pyrimidine Biosynthesis			0	0.67067	0	0.0644932
ORPT	ppi[c] + orot5p[c] <=> prpp[c] + orot[c]	Purine and Pyrimidine Biosynthesis			-0.67067	0	-0.0644932	-0.000609887
OMPDC	h[c] + orot5p[c] -> co2[c] + ump[c]	Purine and Pyrimidine Biosynthesis			0	0.67067	0.000609887	0.0644932
CTPS2	atp[c] + h2o[c] + gln-L[c] + utp[c] -> 2 h[c] + adp[c] + pi[c] + glu-L[c] + ctp[c]	Purine and Pyrimidine Biosynthesis			0	0.67067	0.000209421	0.060458
UMPK	atp[c] + ump[c] <=> adp[c] + udp[c]	Nucleotide Salvage Pathway			0	58.3569	0.000817134	2.34989
RIBabcpp	atp[c] + h2o[c] + rib-D[e] -> h[c] + adp[c] + pi[c] + rib-D[c]	Transport	Knockout		0	0	0	0
RBK	atp[c] + rib-D[c] -> h[c] + adp[c] + r5p[c]	Alternate Carbon Metabolism			9.99305e-32	29.109	-3.79589e-24	1.17523
GTPDPK	atp[c] + gtp[c] -> h[c] + amp[c] + gdptp[c]	Cofactor and Prosthetic Group Biosynthesis			0	58.2181	0	2.34907
PPGPPDP	h2o[c] + ppgpp[c] -> ppi[c] + gdp[c]	Cofactor and Prosthetic Group Biosynthesis			0	58.2181	0	2.34907
DB4PS	ru5p-D[c] -> h[c] + for[c] + db4p[c]	Cofactor and Prosthetic Group Biosynthesis	Knockout		0	0	0	0
RBFSb	2 dmlz[c] -> 4r5au[c] + ribflv[c]	Cofactor and Prosthetic Group Biosynthesis	Knockout		0	0	0	0
RBFK	atp[c] + ribflv[c] <=> h[c] + adp[c] + fmn[c]	Cofactor and Prosthetic Group Biosynthesis	Knockout		0	0	0	0
DHPPDA2	h[c] + h2o[c] + 25drapp[c] -> nh4[c] + 5apru[c]	Cofactor and Prosthetic Group Biosynthesis	Knockout		0	0	0	0
RBFSa	db4p[c] + 4r5au[c] -> pi[c] + 2 h2o[c] + dmlz[c]	Cofactor and Prosthetic Group Biosynthesis	Knockout		0	0	0	0
G1PTT	h[c] + g1p[c] + dttp[c] <=> ppi[c] + dtdpglu[c]	Cell Envelope Biosynthesis	Knockout		0	0	0	0
MAN1PG	gtp[c] + man1p[c] <=> ppi[c] + gdpmann[c]	Alternate Carbon Metabolism	Knockout		0	0	0	0
TDPGDH	dtdpglu[c] -> h2o[c] + dtdp4d6dg[c]	Cell Envelope Biosynthesis	Knockout		0	0	0	0
TDPDSH	dtdp4d6dg[c] -> dtdp4d6dm[c]	Cofactor and Prosthetic Group Biosynthesis	Knockout		0	0	0	0
SUCptsp	h2o[c] + sucr[e] -> g6p[c] + f6p[c]	Alternate Carbon Metabolism	Knockout		0	0	0	0
ACGAptspp	pep[c] + acgam[e] -> pyr[c] + acgam6p[c]	Transport	Knockout		0	0	0	0
GLCptspp	pep[c] + glc-D[e] -> pyr[c] + g6p[c]	Transport			0	4.67	0	4.67
MNLptspp	pep[c] + mnl[e] -> pyr[c] + mnl1p[c]	Transport	Knockout		0	0	0	0
SBTptspp	pep[c] + sbt-D[e] -> pyr[c] + sbt6p[c]	Transport	Knockout		0	0	0	0
SUCptspp	pep[c] + sucr[e] -> pyr[c] + suc6p[c]	Transport	Knockout		0	0	0	0
MANptspp	pep[c] + man[e] -> pyr[c] + man6p[c]	Transport	Knockout		0	0	0	0
RPE	ru5p-D[c] <=> xu5p-D[c]	Pentose Phosphate Pathway			0.98021	1.19595	-0.0129752	3.47158
RPI	r5p[c] <=> ru5p-D[c]	Pentose Phosphate Pathway			-1.2194	-0.70819	-1.74074	-0.00329932
FFSD	h2o[c] + suc6p[c] -> g6p[c] + fru[c]	Alternate Carbon Metabolism	Knockout		0	0	0	0
SERD_L	ser-L[c] -> pyr[c] + nh4[c]	Glycine and Serine Metabolism			0	0.80668	0	0.958805
FRD2	fum[c] + mql8[c] -> succ[c] + mqn8[c]	Citric Acid Cycle			0	27.7905	0	3.72782
FRD3	fum[c] + 2dmmql8[c] -> succ[c] + 2dmmq8[c]	Citric Acid Cycle			0	27.7905	0	3.72721
PGCD	nad[c] + 3pg[c] -> h[c] + nadh[c] + 3php[c]	Glycine and Serine Metabolism			0.38927	0.80668	0.00423509	0.963737
PSP_L	h2o[c] + pser-L[c] -> pi[c] + ser-L[c]	Glycine and Serine Metabolism			0.38927	0.80668	0.00423509	0.963737
OHPBAT	glu-L[c] + ohpb[c] <=> akg[c] + phthr[c]	Cofactor and Prosthetic Group Biosynthesis	Knockout		0	0	0	0
PSERT	glu-L[c] + 3php[c] -> akg[c] + pser-L[c]	Glycine and Serine Metabolism			0.38927	0.80668	0.00423509	0.963737
SERTRS	atp[c] + ser-L[c] + trnaser[c] -> amp[c] + ppi[c] + sertrna[c]	tRNA Charging	Knockout		0	0	0	0
SERTRS2	atp[c] + ser-L[c] + trnasecys[c] -> amp[c] + ppi[c] + sertrna[c]	tRNA Charging	Knockout		0	0	0	0
SPODM	2 h[c] + 2 o2s[c] -> o2[c] + h2o2[c]	Oxidative Phosphorylation	Knockout		0	0	0	0
SARCOX	h2o[c] + o2[c] + sarcs[c] -> gly[c] + h2o2[c] + fald[c]	Glycine and Serine Metabolism	Knockout		0	0	0	0
SPMS	ametam[c] + ptrc[c] -> h[c] + 5mta[c] + spmd[c]	Arginine and Proline Metabolism	Knockout		0	0	0	0
SUCOAS	adp[c] + pi[c] + succoa[c] -> atp[c] + succ[c] + coa[c]	Citric Acid Cycle			0	2.44349	0	2.92991
MI1PP	h2o[c] + mi1p-D[c] -> pi[c] + inost[c]	Cell Envelope Biosynthesis	Knockout		0	0	0	0
TALA	g3p[c] + s7p[c] <=> e4p[c] + f6p[c]	Pentose Phosphate Pathway			0.54873	0.65191	-0.00593153	1.73635
TKT2	e4p[c] + xu5p-D[c] <=> g3p[c] + f6p[c]	Pentose Phosphate Pathway			0.43148	0.54404	-0.0114704	1.73523
THRD_L	thr-L[c] -> nh4[c] + 2obut[c]	Valine, Leucine, and Isoleucine Metabolism			0	2.39893	0.000898832	0.0722992
AMPMS2	h2o[c] + nad[c] + air[c] -> 3 h[c] + nadh[c] + 2 for[c] + 4ampm[c]	Cofactor and Prosthetic Group Biosynthesis	Knockout		0	0	0	0
PMPK	atp[c] + 4ampm[c] -> adp[c] + 2mahmp[c]	Cofactor and Prosthetic Group Biosynthesis			0	58.2181	0	2.34907
TMPPP	h[c] + 2mahmp[c] + 4mpetz[c] -> ppi[c] + thmmp[c]	Cofactor and Prosthetic Group Biosynthesis	Knockout		0	0	0	0
TYRL	nadph[c] + amet[c] + tyr-L[c] -> h[c] + nadp[c] + dad-5[c] + met-L[c] + dhgly[c] + 4crsol[c]	Cofactor and Prosthetic Group Biosynthesis	Knockout		0	0	0	0
TMPK	atp[c] + thmmp[c] -> adp[c] + thmpp[c]	Cofactor and Prosthetic Group Biosynthesis	Knockout		0	0	0	0
HETZK	atp[c] + 4mhetz[c] -> h[c] + adp[c] + 4mpetz[c]	Cofactor and Prosthetic Group Biosynthesis	Knockout		0	0	0	0
HSK	atp[c] + hom-L[c] -> h[c] + adp[c] + phom[c]	Threonine and Lysine Metabolism			0	4.41887	0.00219819	0.122355
THRS	h2o[c] + phom[c] -> pi[c] + thr-L[c]	Threonine and Lysine Metabolism			0	4.41887	0.00219819	0.122355
THRTRS	atp[c] + thr-L[c] + trnathr[c] -> amp[c] + ppi[c] + thrtrna[c]	tRNA Charging	Knockout		0	0	0	0
MCPST	cyan[c] + mercppyr[c] -> h[c] + pyr[c] + tcynt[c]	Cysteine Metabolism	Knockout		0	0	0	0
CYANSTpp	cyan[c] + tsul[c] -> h[c] + so3[c] + tcynt[c]	Inorganic Ion Transport and Metabolism	Knockout		0	0	0	0
TMDS	dump[c] + mlthf[c] -> dhf[c] + dtmp[c]	Nucleotide Salvage Pathway			0	0.67067	0	0.0510075
TMDS2	h[c] + nadph[c] + dump[c] + mlthf[c] -> nadp[c] + thf[c] + dtmp[c]	Folate Metabolism			0	0.67067	0	0.0510075
TKT1	r5p[c] + xu5p-D[c] <=> g3p[c] + s7p[c]	Pentose Phosphate Pathway			0.54873	0.65191	-0.00593153	1.73635
DTMPK	atp[c] + dtmp[c] <=> adp[c] + dtdp[c]	Nucleotide Salvage Pathway			0	58.2181	0	2.34907
URIDK2r	atp[c] + dump[c] <=> adp[c] + dudp[c]	Nucleotide Salvage Pathway			-0.67067	58.2181	-0.0599832	2.34904
TPI	dhap[c] <=> g3p[c]	Glycolysis/Gluconeogenesis	Down regulation	Direct Reaction	3.0954	3.46122	-3.41417	-1.67673
MALGT	malt[c] <=> tre[c]	Alternate Carbon Metabolism	Knockout		0	0	0	0
TRPS1	ser-L[c] + 3ig3p[c] -> h2o[c] + trp-L[c] + g3p[c]	Tyrosine, Tryptophan, and Phenylalanine Metabolism			0	0.22043	0	0.0404932
TRPS2	ser-L[c] + indole[c] -> h2o[c] + trp-L[c]	Tyrosine, Tryptophan, and Phenylalanine Metabolism			0	0.22043	0	0.0404932
TRPS3	3ig3p[c] -> g3p[c] + indole[c]	Tyrosine, Tryptophan, and Phenylalanine Metabolism			0	0.22043	-2.0688e-22	0.0511425
IGPS	h[c] + 2cpr5p[c] -> h2o[c] + co2[c] + 3ig3p[c]	Tyrosine, Tryptophan, and Phenylalanine Metabolism			0	0.22043	0	0.0511425
PRAIi	pran[c] -> 2cpr5p[c]	Tyrosine, Tryptophan, and Phenylalanine Metabolism			5.53867e-30	0.22043	0.00013113	0.0511425
INPSHE	2cpr5p[c] -> h2o[c] + co2[c] + 3ig3p[c]	Tyrosine, Tryptophan, and Phenylalanine Metabolism			0	0.22043	0	0.0508663
ANPRT	prpp[c] + anth[c] -> ppi[c] + pran[c]	Tyrosine, Tryptophan, and Phenylalanine Metabolism			5.53867e-30	0.22043	0.00013113	0.0511425
ANS	chor[c] + gln-L[c] -> h[c] + pyr[c] + glu-L[c] + anth[c]	Tyrosine, Tryptophan, and Phenylalanine Metabolism			0	0.22043	0.00013113	0.0511425
TRPTRS	atp[c] + trp-L[c] + trnatrp[c] -> amp[c] + ppi[c] + trptrna[c]	tRNA Charging	Knockout		0	0	0	0
TRDR	h[c] + nadph[c] + trdox[c] -> nadp[c] + trdrd[c]	Oxidative Phosphorylation			0	4.40793	0.000720913	0.122019
PPND	nad[c] + pphn[c] -> nadh[c] + co2[c] + 34hpp[c]	Tyrosine, Tryptophan, and Phenylalanine Metabolism			0	0.22043	0.00036954	0.0523977
TYRTRS	atp[c] + tyr-L[c] + trnatyr[c] -> amp[c] + ppi[c] + tyrtrna[c]	tRNA charging	Knockout		0	0	0	0
AMMQLT8	amet[c] + 2dmmql8[c] -> h[c] + mql8[c] + ahcys[c]	Cofactor and Prosthetic Group Biosynthesis	Knockout		0	0	0	0
OMBZLM	amet[c] + 2ombzl[c] -> h[c] + ahcys[c] + 2ommbl[c]	Cofactor and Prosthetic Group Biosynthesis	Knockout		0	0	0	0
UDPGD	h2o[c] + 2 nad[c] + udpg[c] -> 3 h[c] + 2 nadh[c] + udpglcur[c]	Cell Envelope Biosynthesis			0	0.57094	0	0.0924832
G3PCabcpp	atp[c] + h2o[c] + g3pc[e] -> h[c] + adp[c] + pi[c] + g3pc[c]	Transport	Knockout		0	0	0	0
G3PEabcpp	atp[c] + h2o[c] + g3pe[e] -> h[c] + adp[c] + pi[c] + g3pe[c]	Transport			0	58.2181	0	2.34907
G3PGabcpp	atp[c] + h2o[c] + g3pg[e] -> h[c] + adp[c] + pi[c] + g3pg[c]	Transport			0	58.2181	0	2.34907
G3PIabcpp	atp[c] + h2o[c] + g3pi[e] -> h[c] + adp[c] + pi[c] + g3pi[c]	Transport			0	58.2181	0	2.34907
G3PSabcpp	atp[c] + h2o[c] + g3ps[e] -> h[c] + adp[c] + pi[c] + g3ps[c]	Transport			0	58.2181	0	2.34907
GLYC2Pabcpp	atp[c] + h2o[c] + glyc2p[e] -> h[c] + adp[c] + pi[c] + glyc2p[c]	Transport	Knockout		0	0	0	0
GLYC3Pabcpp	atp[c] + h2o[c] + glyc3p[e] -> h[c] + adp[c] + pi[c] + glyc3p[c]	Transport			0	58.2181	0	2.34907
UPPRT	prpp[c] + ura[c] -> ppi[c] + ump[c]	Nucleotide Salvage Pathway	Knockout		0	0	0	0
UDCPDP	h2o[c] + udcpdp[c] -> h[c] + pi[c] + udcpp[c]	Cell Envelope Biosynthesis	Knockout		0	0	0	0
UDCPDPS	8 ipdp[c] + frdp[c] -> 8 ppi[c] + udcpdp[c]	Cofactor and Prosthetic Group Biosynthesis	Knockout		0	2.82414e-05	2.85657e-07	8.61961e-07
UREAAH	h2o[c] + urea[c] -> co2[c] + 2 nh4[c]	Arginine and Proline Metabolism	Knockout		0	0	0	0
GUI1	glcur[c] <=> fruur[c]	Alternate Carbon Metabolism	Knockout		0	0	0	0
VALTRS	atp[c] + val-L[c] + trnaval[c] -> amp[c] + ppi[c] + valtrna[c]	tRNA Charging	Knockout		0	0	0	0
XYLK	atp[c] + xylu-D[c] -> h[c] + adp[c] + xu5p-D[c]	Alternate Carbon Metabolism	Knockout		0	0	0	0
ALDD2x	h2o[c] + nad[c] + acald[c] -> 2 h[c] + nadh[c] + ac[c]	Alternate Carbon Metabolism			0	58.2181	0	2.34907
COBALT2tpp	cobalt2[e] -> cobalt2[c]	Inorganic Ion Transport and Metabolism	Knockout		0	7.00879e-05	0	2.13916e-06
MN2tpp	mn2[e] -> mn2[c]	Inorganic Ion Transport and Metabolism			0	0.00192592	0	5.87813e-05
ZN2t3pp	h[e] + zn2[c] -> h[c] + zn2[e]	Inorganic Ion Transport and Metabolism			0	232.872	0	9.39629
G6PDH2r	nadp[c] + g6p[c] <=> h[c] + nadph[c] + 6pgl[c]	Pentose Phosphate Pathway			1.90414	2.19961	0	5.21232
ALATA_L	pyr[c] + glu-L[c] <=> ala-L[c] + akg[c]	Alanine and Aspartate Metabolism			-4.32873e-28	4.79787	0.00393849	0.202641
ASNS2	atp[c] + nh4[c] + asp-L[c] -> h[c] + amp[c] + ppi[c] + asn-L[c]	Alanine and Aspartate Metabolism			0	58.2181	0	2.34999
VPAMT	ala-L[c] + 3mob[c] -> pyr[c] + val-L[c]	Alanine and Aspartate Metabolism			0	2.39894	0	0.10212
ACHMSC	cys-L[c] + achms[c] -> h[c] + ac[c] + cyst-L[c]	Alternate Carbon Metabolism			0	0.537787	0	0.0557377
ADNUC	h2o[c] + adn[c] -> ade[c] + rib-D[c]	Alternate Carbon Metabolism			0	29.109	0	1.17454
ALDD19x	h2o[c] + nad[c] + pacald[c] -> 2 h[c] + nadh[c] + pac[c]	Alternate Carbon Metabolism	Knockout		0	0	0	0
APG	glyc3p[c] + cdpdag[c] <=> cmp[c] + apg[c]	Alternate Carbon Metabolism			0	0.0133003	0.00013453	0.000405939
ARAI	arab-L[c] <=> rbl-L[c]	Alternate Carbon Metabolism	Knockout		0	0	0	0
CBMKr	atp[c] + co2[c] + nh4[c] <=> 2 h[c] + adp[c] + cbp[c]	Alternate Carbon Metabolism			-29.109	1.9698	-1.17302	0.0885652
DHACOAH	h2o[c] + 23dhacoa[c] <=> 3hadpcoa[c]	Alternate Carbon Metabolism	Knockout		0	0	0	0
DHAPT	pep[c] + dha[c] -> pyr[c] + dhap[c]	Alternate Carbon Metabolism	Knockout		0	0	0	0
DHPTDNRN	3 h[c] + nadh[c] + dhptdn[c] <=> nad[c] + thptdn[c]	Alternate Carbon Metabolism	Knockout		0	0	0	0
F6PP	h2o[c] + f6p[c] -> pi[c] + fru[c]	Alternate Carbon Metabolism			0	58.2275	0	2.34907
GLCRD	glcr[c] -> h2o[c] + 5dh4dglc[c]	Alternate Carbon Metabolism	Knockout		0	0	0	0
HEX7	atp[c] + fru[c] -> h[c] + adp[c] + f6p[c]	Alternate Carbon Metabolism			0	58.2181	0	2.34907
HSST_2	succoa[c] + hom-L[c] -> coa[c] + suchms[c]	Alternate Carbon Metabolism			0	0.537787	0	0.0557377
HXCT	accoa[c] + hxa[c] -> ac[c] + hxcoa[c]	Alternate Carbon Metabolism	Knockout		0	0	0	0
LYXI	lyx-L[c] -> xylu-L[c]	Alternate Carbon Metabolism	Knockout		0	0	0	0
PGLYCP	h2o[c] + 2pglyc[c] -> pi[c] + glyclt[c]	Alternate Carbon Metabolism	Knockout		0	0	0	0
PPASUCC	oaa[c] + ppa[c] -> succ[c] + pyr[c]	Alternate Carbon Metabolism	Knockout		0	0	0	0
TRE6p	h2o[c] + tre6p[c] -> glc-D[c] + g6p[c]	Alternate Carbon Metabolism			0	58.2181	0	2.34907
UACGAMPpp	h2o[c] + uacgam[c] -> 2 h[c] + acgam1p[c] + ump[c]	Alternate Carbon Metabolism			0	58.2181	0	2.34907
UDPARA	h[c] + r5p[c] + utp[c] -> ppi[c] + udpara[c]	Alternate Carbon Metabolism			0	0.281346	0.00284577	0.00858701
UDPGALPpp	h2o[c] + udpgal[c] -> 2 h[c] + ump[c] + gal1p[c]	Alternate Carbon Metabolism			0	0.57094	0	0.0819921
UDPGPpp	h2o[c] + udpg[c] -> 2 h[c] + g1p[c] + ump[c]	Alternate Carbon Metabolism			0	58.2181	0	2.34907
UGLCURPpp	h2o[c] + udpglcur[c] -> 2 h[c] + ump[c] + glcur1p[c]	Alternate Carbon Metabolism			0	0.57094	0	0.0924832
XYLI1	xyl-D[c] <=> xylu-D[c]	Alternate Carbon Metabolism	Knockout		0	0	0	0
XYLI2	fru[c] <=> glc-D[c]	Alternate Carbon Metabolism			0	0.4221	0	2.34907
GALKr	atp[c] + gal[c] -> h[c] + adp[c] + gal1p[c]	Alternate Carbon Metabolism	Knockout		0	0	0	0
ME1	mal-L[c] + nad[c] -> pyr[c] + nadh[c] + co2[c]	Anaplerotic Reactions			0	31.8357	0	2.34907
ACODA	h2o[c] + acorn[c] -> ac[c] + orn[c]	Arginine and Proline Metabolism			0	58.2181	1.80802e-19	2.34907
AMPTASEPG	h2o[c] + progly[c] -> gly[c] + pro-L[c]	Arginine and Proline Metabolism	Knockout		0	0	0	0
G5SADs	glu5sa[c] -> h[c] + h2o[c] + 1pyr5c[c]	Arginine and Proline Metabolism			0	26.0272	0.000758152	1.62081
SPMDAT1	accoa[c] + spmd[c] -> h[c] + coa[c] + N1aspmd[c]	Arginine and Proline Metabolism	Knockout		0	0	0	0
SPMDAT2	accoa[c] + spmd[c] -> h[c] + coa[c] + n8aspmd[c]	Arginine and Proline Metabolism	Knockout		0	0	0	0
CG_biomass cgl ATCC13032	47.7 atp[c] + 47.7 h2o[c] + 0.098705 arabino[c] + 0.01039 dna[c] + 0.05195 rna[c] + 0.098705 peptid[c] + 0.10598 mycoli[c] + 0.029092 phosph[c] + 0.54028 protein[c] + 0.002679 soluble-pool[c] + 0.062224 ions[c] -> 47.7 h[c] + 47.7 adp[c] + 47.7 pi[c] + biomass[c]	Biomass			0	0.429261	0.00434189	0.0131015
BAMPN	btamp[c] + apo[c] <=> h[c] + amp[c] + bccp[C]	Biotin metabolism	Knockout		0	0	0	0
BIOTIN_t	atp[c] + h2o[c] + btn[e] -> h[c] + adp[c] + pi[c] + btn[c]	Biotin metabolism			0	46.5745	0	1.87926
BTNAMP	atp[c] + h[c] + btn[c] -> ppi[c] + btamp[c]	Biotin metabolism	Knockout		0	0	0	0
3HAD100	3hdecACP[c] -> h2o[c] + tdec2eACP[c]	Cell Envelope Biosynthesis			0	0.1985	0.00200779	0.00605845
3HAD120	3hddecACP[c] -> h2o[c] + tddec2eACP[c]	Cell Envelope Biosynthesis			0	0.0898907	0.000909228	0.00274357
3HAD121	3hcddec5eACP[c] -> h2o[c] + t3c5ddeceACP[c]	Cell Envelope Biosynthesis			0	0.108609	0.00109857	0.00331488
3HAD140	3hmrsACP[c] -> h2o[c] + tmrs2eACP[c]	Cell Envelope Biosynthesis			0	0.0898907	0.000909228	0.00274357
3HAD141	3hcmrs7eACP[c] -> h2o[c] + t3c7mrseACP[c]	Cell Envelope Biosynthesis			0	0.108609	0.00109857	0.00331488
3HAD160	3hpalmACP[c] -> h2o[c] + tpalm2eACP[c]	Cell Envelope Biosynthesis			0	0.0885908	0.00089608	0.00270389
3HAD161	3hcpalm9eACP[c] -> h2o[c] + t3c9palmeACP[c]	Cell Envelope Biosynthesis			0	0.106249	0.00107469	0.00324283
3HAD180	3hoctaACP[c] -> h2o[c] + toctd2eACP[c]	Cell Envelope Biosynthesis			0	0.00181637	1.83722e-05	5.54376e-05
3HAD181	3hcvac11eACP[c] -> h2o[c] + t3c11vaceACP[c]	Cell Envelope Biosynthesis			0	0.104106	0.00105301	0.00317742
3HAD40	3haACP[c] -> h2o[c] + but2eACP[c]	Cell Envelope Biosynthesis			0	0.1985	0.00200779	0.00605845
3HAD60	3hhexACP[c] -> h2o[c] + thex2eACP[c]	Cell Envelope Biosynthesis			0	0.1985	0.00200779	0.00605845
3HAD80	3hoctACP[c] -> h2o[c] + toct2eACP[c]	Cell Envelope Biosynthesis			0	0.1985	0.00200779	0.00605845
3OAS100	h[c] + ocACP[c] + malACP[c] -> co2[c] + ACP[c] + 3odecACP[c]	Cell Envelope Biosynthesis			0	0.1985	0.00200779	0.00605845
3OAS120	h[c] + malACP[c] + dcaACP[c] -> co2[c] + ACP[c] + 3oddecACP[c]	Cell Envelope Biosynthesis			0	0.0898907	0.000909228	0.00274357
3OAS121	h[c] + malACP[c] + cdec3eACP[c] -> co2[c] + ACP[c] + 3ocddec5eACP[c]	Cell Envelope Biosynthesis			0	0.108609	0.00109857	0.00331488
3OAS140	h[c] + ddcaACP[c] + malACP[c] -> co2[c] + ACP[c] + 3omrsACP[c]	Cell Envelope Biosynthesis			0	0.0898907	0.000909228	0.00274357
3OAS141	h[c] + malACP[c] + cddec5eACP[c] -> co2[c] + ACP[c] + 3ocmrs7eACP[c]	Cell Envelope Biosynthesis			0	0.108609	0.00109857	0.00331488
3OAS160	h[c] + myrsACP[c] + malACP[c] -> co2[c] + ACP[c] + 3opalmACP[c]	Cell Envelope Biosynthesis			0	0.0885908	0.00089608	0.00270389
3OAS161	h[c] + tdeACP[c] + malACP[c] -> co2[c] + ACP[c] + 3ocpalm9eACP[c]	Cell Envelope Biosynthesis			0	0.106249	0.00107469	0.00324283
3OAS180	h[c] + palmACP[c] + malACP[c] -> co2[c] + ACP[c] + 3ooctdACP[c]	Cell Envelope Biosynthesis			0	0.00181637	1.83722e-05	5.54376e-05
3OAS181	h[c] + hdeACP[c] + malACP[c] -> co2[c] + ACP[c] + 3ocvac11eACP[c]	Cell Envelope Biosynthesis			0	0.104106	0.00105301	0.00317742
3OAS60	h[c] + malACP[c] + butACP[c] -> co2[c] + ACP[c] + 3ohexACP[c]	Cell Envelope Biosynthesis			0	0.1985	0.00200779	0.00605845
3OAS80	h[c] + malACP[c] + hexACP[c] -> co2[c] + ACP[c] + 3ooctACP[c]	Cell Envelope Biosynthesis			0	0.1985	0.00200779	0.00605845
AACPS1	atp[c] + ACP[c] + ttdca[c] -> myrsACP[c] + amp[c] + ppi[c]	Cell Envelope Biosynthesis			0	58.2181	0	2.34907
AACPS2	atp[c] + ACP[c] + ttdcea[c] -> tdeACP[c] + amp[c] + ppi[c]	Cell Envelope Biosynthesis			0	58.2181	0	2.34907
AACPS3	atp[c] + ACP[c] + hdca[c] -> palmACP[c] + amp[c] + ppi[c]	Cell Envelope Biosynthesis			0	58.2181	0	2.34907
AACPS4	atp[c] + ACP[c] + hdcea[c] -> hdeACP[c] + amp[c] + ppi[c]	Cell Envelope Biosynthesis			0	58.2181	0	2.34907
AACPS5	atp[c] + ACP[c] + ocdcea[c] -> octeACP[c] + amp[c] + ppi[c]	Cell Envelope Biosynthesis	Knockout		0	0	0	0
AACPS6	atp[c] + ACP[c] + ocdca[c] -> ocdcaACP[c] + amp[c] + ppi[c]	Cell Envelope Biosynthesis			0	58.2181	0	2.34907
AACPS7	atp[c] + ACP[c] + ddca[c] -> ddcaACP[c] + amp[c] + ppi[c]	Cell Envelope Biosynthesis			0	58.2181	0	2.34907
AACPS8	atp[c] + ACP[c] + dca[c] -> amp[c] + ppi[c] + dcaACP[c]	Cell Envelope Biosynthesis			0	58.2181	0	2.34907
AACPS9	atp[c] + ACP[c] + octa[c] -> amp[c] + ppi[c] + ocACP[c]	Cell Envelope Biosynthesis			0	58.2181	0	2.34907
CDPDAG	ctp[c] + pa[c] <=> ppi[c] + cdpdag[c]	Cell Envelope Biosynthesis			0	0.0145486	0.000147157	0.00044404
CLPN	apg[c] -> pi[c] + glyc[c] + clpn[c]	Cell Envelope Biosynthesis	Knockout		0	8.16669e-05	8.26046e-07	2.49256e-06
EAR100x	h[c] + nadh[c] + tdec2eACP[c] -> nad[c] + dcaACP[c]	Cell Envelope Biosynthesis			0	0.0898907	0	0.00274357
EAR100y	h[c] + nadph[c] + tdec2eACP[c] -> nadp[c] + dcaACP[c]	Cell Envelope Biosynthesis			0	0.0898907	0	0.0027426
EAR120x	h[c] + nadh[c] + tddec2eACP[c] -> nad[c] + ddcaACP[c]	Cell Envelope Biosynthesis			0	0.0898907	0	0.00274357
EAR120y	h[c] + nadph[c] + tddec2eACP[c] -> ddcaACP[c] + nadp[c]	Cell Envelope Biosynthesis			0	0.0898907	0	0.0027426
EAR121x	h[c] + nadh[c] + t3c5ddeceACP[c] -> nad[c] + cddec5eACP[c]	Cell Envelope Biosynthesis			0	0.108609	0	0.00331488
EAR121y	h[c] + nadph[c] + t3c5ddeceACP[c] -> nadp[c] + cddec5eACP[c]	Cell Envelope Biosynthesis			0	0.108609	0	0.00331348
EAR140x	h[c] + nadh[c] + tmrs2eACP[c] -> nad[c] + myrsACP[c]	Cell Envelope Biosynthesis			0	0.0898907	0	0.00274357
EAR140y	h[c] + nadph[c] + tmrs2eACP[c] -> myrsACP[c] + nadp[c]	Cell Envelope Biosynthesis			0	0.0898907	0	0.0027426
EAR141x	h[c] + nadh[c] + t3c7mrseACP[c] -> nad[c] + tdeACP[c]	Cell Envelope Biosynthesis			0	0.108609	0	0.00331488
EAR141y	h[c] + nadph[c] + t3c7mrseACP[c] -> tdeACP[c] + nadp[c]	Cell Envelope Biosynthesis			0	0.108609	0	0.00331348
EAR160x	h[c] + nadh[c] + tpalm2eACP[c] -> nad[c] + palmACP[c]	Cell Envelope Biosynthesis			0	0.0885908	0	0.00270389
EAR160y	h[c] + nadph[c] + tpalm2eACP[c] -> palmACP[c] + nadp[c]	Cell Envelope Biosynthesis			0	0.0885908	0	0.00270296
EAR161x	h[c] + nadh[c] + t3c9palmeACP[c] -> nad[c] + hdeACP[c]	Cell Envelope Biosynthesis			0	0.106249	0	0.00324283
EAR161y	h[c] + nadph[c] + t3c9palmeACP[c] -> hdeACP[c] + nadp[c]	Cell Envelope Biosynthesis			0	0.106249	0	0.00324148
EAR180x	h[c] + nadh[c] + toctd2eACP[c] -> nad[c] + ocdcaACP[c]	Cell Envelope Biosynthesis			0	0.00181637	0	5.54376e-05
EAR180y	h[c] + nadph[c] + toctd2eACP[c] -> ocdcaACP[c] + nadp[c]	Cell Envelope Biosynthesis			0	0.00181637	0	5.54372e-05
EAR181x	h[c] + nadh[c] + t3c11vaceACP[c] -> nad[c] + octeACP[c]	Cell Envelope Biosynthesis			0	0.104106	0	0.00317742
EAR181y	h[c] + nadph[c] + t3c11vaceACP[c] -> octeACP[c] + nadp[c]	Cell Envelope Biosynthesis			0	0.104106	0	0.00317613
EAR40x	h[c] + nadh[c] + but2eACP[c] -> nad[c] + butACP[c]	Cell Envelope Biosynthesis			0	0.1985	0	0.00605845
EAR40y	h[c] + nadph[c] + but2eACP[c] -> nadp[c] + butACP[c]	Cell Envelope Biosynthesis			0	0.1985	0	0.00605375
EAR60x	h[c] + nadh[c] + thex2eACP[c] -> nad[c] + hexACP[c]	Cell Envelope Biosynthesis			0	0.1985	0	0.00605845
EAR60y	h[c] + nadph[c] + thex2eACP[c] -> nadp[c] + hexACP[c]	Cell Envelope Biosynthesis			0	0.1985	0	0.00605375
EAR80x	h[c] + nadh[c] + toct2eACP[c] -> nad[c] + ocACP[c]	Cell Envelope Biosynthesis			0	0.1985	0	0.00605845
EAR80y	h[c] + nadph[c] + toct2eACP[c] -> nadp[c] + ocACP[c]	Cell Envelope Biosynthesis			0	0.1985	0	0.00605375
FA100ACPHi	h2o[c] + dcaACP[c] -> h[c] + ACP[c] + dca[c]	Cell Envelope Biosynthesis			0	58.2181	0	2.34907
FA120ACPHi	h2o[c] + ddcaACP[c] -> h[c] + ACP[c] + ddca[c]	Cell Envelope Biosynthesis			0	58.2181	0	2.34907
FA140ACPHi	h2o[c] + myrsACP[c] -> h[c] + ACP[c] + ttdca[c]	Cell Envelope Biosynthesis			0	58.2181	0	2.34907
FA141ACPHi	h2o[c] + tdeACP[c] -> h[c] + ACP[c] + ttdcea[c]	Cell Envelope Biosynthesis			0	58.2181	0	2.34907
FA160ACPHi	h2o[c] + palmACP[c] -> h[c] + ACP[c] + hdca[c]	Cell Envelope Biosynthesis			0	58.2181	0	2.34907
FA161ACPHi	h2o[c] + hdeACP[c] -> h[c] + ACP[c] + hdcea[c]	Cell Envelope Biosynthesis			0	58.2181	0	2.34907
FA80ACPHi	h2o[c] + ocACP[c] -> h[c] + ACP[c] + octa[c]	Cell Envelope Biosynthesis			0	58.2181	0	2.34907
INPTH	g6p[c] -> mi1p-D[c]	Cell Envelope Biosynthesis	Knockout		0	0	0	0
PIM	pit[c] -> pim[c]	Cell Envelope Biosynthesis			0	0.000758337	7.67044e-06	2.31453e-05
PIT	cdpdag[c] -> pit[c]	Cell Envelope Biosynthesis			0	0.00124834	1.26268e-05	3.81008e-05
T2DECAI	tdec2eACP[c] <=> cdec3eACP[c]	Cell Envelope Biosynthesis			0	0.108609	0.00109857	0.00331488
2MAHMP	h2o[c] + 2mahmp[c] -> h[c] + pi[c] + 4ampm[c]	Cofactor and Prosthetic Group Biosynthesis			0	58.2181	0	2.34907
ADCL	4adcho[c] -> h[c] + pyr[c] + 4abz[c]	Cofactor and Prosthetic Group Biosynthesis	Knockout		0	0	0	0
ALATA_D2	ala-D[c] + pydx5p[c] -> pyr[c] + pyam5p[c]	Cofactor and Prosthetic Group Biosynthesis	Knockout		0	0	0	0
ALATA_L2	ala-L[c] + pydx5p[c] -> pyr[c] + pyam5p[c]	Cofactor and Prosthetic Group Biosynthesis	Knockout		0	0	0	0
ASPO5	asp-L[c] + fum[c] -> h[c] + succ[c] + iasp[c]	Cofactor and Prosthetic Group Biosynthesis			-7.72593e-16	0.00116227	1.17562e-05	3.54738e-05
CPPPGO	2 h[c] + o2[c] + cpppg3[c] -> 2 h2o[c] + 2 co2[c] + pppg9[c]	Cofactor and Prosthetic Group Biosynthesis			0	0.162391	0	0.0138344
DHNCOAT	h2o[c] + 14dhncoa[c] -> h[c] + coa[c] + dhna[c]	Cofactor and Prosthetic Group Biosynthesis	Knockout		0	0	0	0
DPR	h[c] + nadph[c] + 2dhp[c] -> nadp[c] + pant-R[c]	Cofactor and Prosthetic Group Biosynthesis			6.20261e-16	0.000293988	2.97363e-06	8.97284e-06
FCLT	fe2[c] + ppp9[c] -> 2 h[c] + pheme[c]	Cofactor and Prosthetic Group Biosynthesis			0	0.162391	0	0.0138344
FMNAT	atp[c] + h[c] + fmn[c] -> ppi[c] + fad[c]	Cofactor and Prosthetic Group Biosynthesis	Knockout		0	0	0	0
GDPDPK	atp[c] + gdp[c] -> h[c] + amp[c] + ppgpp[c]	Cofactor and Prosthetic Group Biosynthesis			0	58.2181	0	2.34907
GDPTPDP	h2o[c] + gdptp[c] -> ppi[c] + gtp[c]	Cofactor and Prosthetic Group Biosynthesis			0	58.2181	0	2.34907
GLUCYS	atp[c] + glu-L[c] + cys-L[c] -> h[c] + adp[c] + pi[c] + glucys[c]	Cofactor and Prosthetic Group Biosynthesis	Knockout		0	0	0	0
GLUTRR	h[c] + nadph[c] + glutrna[c] -> nadp[c] + trnaglu[c] + glu1sa[c]	Cofactor and Prosthetic Group Biosynthesis			0	1.29913	0	0.110675
GLYOD	o2[c] + glyclt[c] -> glx[c] + h2o2[c]	Cofactor and Prosthetic Group Biosynthesis	Knockout		0	0	0	0
MPTSS	atp[c] + h[c] + moadcoo[c] -> ppi[c] + moadamp[c]	Cofactor and Prosthetic Group Biosynthesis	Knockout		0	0	0	0
NADDP	h2o[c] + nad[c] -> 2 h[c] + amp[c] + nmn[c]	Cofactor and Prosthetic Group Biosynthesis	Knockout		0	0	0	0
NADPPPS	h2o[c] + nadp[c] -> pi[c] + nad[c]	Cofactor and Prosthetic Group Biosynthesis			0	58.2181	0	2.34907
OCTDPS	5 ipdp[c] + frdp[c] -> 5 ppi[c] + octdp[c]	Cofactor and Prosthetic Group Biosynthesis	Knockout		0	0	0	0
TRATF	akg[c] + tau[c] <=> glu-L[c] + 2saa[c]	Cofactor and Prosthetic Group Biosynthesis	Knockout		0	0	0	0
NAMNPP	atp[c] + h2o[c] + prpp[c] + nac[c] <=> adp[c] + pi[c] + ppi[c] + nicrnt[c]	Cofactor and Prosthetic Group Biosynthesis	Knockout		0	0	0	0
ADSK	atp[c] + aps[c] -> h[c] + adp[c] + paps[c]	Cysteine Metabolism			0	3.89308	0	0.116254
AMPTASECG	h2o[c] + cgly[c] -> cys-L[c] + gly[c]	Cysteine Metabolism	Knockout		0	-4.6976e-18	0	0
SADT2	atp[c] + h2o[c] + gtp[c] + so4[c] -> pi[c] + ppi[c] + gdp[c] + aps[c]	Cysteine Metabolism			6.24958e-16	4.03212	0.000573947	0.121872
EX_26dap-M(e)	26dap-M[e] <=>	Exchange			0	2.39894	0	0.0777839
EX_3amp(e)	3amp[e] <=>	Exchange	Knockout		0	0	0	0
EX_3cmp(e)	3cmp[e] <=>	Exchange	Knockout		0	0	0	0
EX_3gmp(e)	3gmp[e] <=>	Exchange	Knockout		0	0	0	0
EX_3ump(e)	3ump[e] <=>	Exchange	Knockout		0	0	0	0
EX_4abut(e)	4abut[e] ->	Exchange			0	1.29913	0	0.127667
EX_ac(e)	ac[e] ->	Exchange			0	5.82498	0	0.350608
EX_acald(e)	acald[e] <=>	Exchange			0	5.82498	0	0.248579
EX_acgam(e)	acgam[e] <=>	Exchange	Knockout		0	0	0	0
EX_acgam1p(e)	acgam1p[e] <=>	Exchange			0	0.4221	0	0.0641823
EX_acmana(e)	acmana[e] <=>	Exchange	Knockout		0	0	0	0
EX_acser(e)	acser[e] <=>	Exchange			0	0.80668	0	0.118341
EX_ade(e)	ade[e] <=>	Exchange			0	0.537787	0	0.100698
EX_adn(e)	adn[e] <=>	Exchange			0	0.537787	0	0.0508638
EX_akg(e)	akg[e] <=>	Exchange			0	1.29913	0	0.145004
EX_ala_L(e)	ala-L[e] ->	Exchange			0	4.79787	0	0.197401
EX_alaala(e)	alaala[e] <=>	Exchange			0	2.39894	0	0.0947207
EX_ala-B(e)	ala-B[e] <=>	Exchange			0	4.79787	0	0.182099
EX_ala-D(e)	ala-D[e] <=>	Exchange			0	4.79787	0	0.197401
EX_amp(e)	amp[e] <=>	Exchange			0	0.537787	0	0.0503224
EX_arg_L(e)	arg-L[e] ->	Exchange			0	1.29913	0	0.0870027
EX_asn_L(e)	asn-L[e] ->	Exchange			0	4.79787	0	0.168998
EX_asp_L(e)	asp-L[e] ->	Exchange	Knockout		0	0	0	0
EX_ca2(e)	ca2[e] <=>	Exchange			-0.0144989	0	-0.000442523	-0.000146654
EX_cgly(e)	cgly[e] <=>	Exchange	Knockout		0	-4.6976e-18	0	0
EX_cit(e)	cit[e] ->	Exchange			0	1.29913	0	0.12429
EX_cmp(e)	cmp[e] <=>	Exchange	Knockout		0	0	0	0
EX_co2(e)	co2[e] <=>	Exchange			5.11679	15.6552	8.06887	8.8146
EX_cobalt2(e)	cobalt2[e] <=>	Exchange	Knockout		-7.00879e-05	0	-2.13916e-06	-7.08926e-07
EX_cu(e)	cu[e] <=>	Exchange	Knockout		0	0	0	0
EX_cu2(e)	cu2[e] <=>	Exchange			-0.00197424	0	-6.0256e-05	-1.99691e-05
EX_cyan(e)	cyan[e] <=>	Exchange	Knockout		0	0	0	0
EX_cys_L(e)	cys-L[e] ->	Exchange			0	0.80668	0	0.0861096
EX_cytd(e)	cytd[e] <=>	Exchange			0	0.67067	0	0.0600019
EX_dad-2(e)	dad-2[e] <=>	Exchange			0	0.537787	0	0.0483167
EX_damp(e)	damp[e] <=>	Exchange			0	0.537787	0	0.0480711
EX_dcmp(e)	dcmp[e] <=>	Exchange			0	0.67067	0	0.0561308
EX_dcyt(e)	dcyt[e] <=>	Exchange			0	0.67067	0	0.0564681
EX_dgmp(e)	dgmp[e] <=>	Exchange			0	0.537787	0	0.0492735
EX_dgsn(e)	dgsn[e] <=>	Exchange			0	0.537787	0	0.0495316
EX_dha(e)	dha[e] <=>	Exchange	Knockout		0	0	0	0
EX_dimp(e)	dimp[e] <=>	Exchange	Knockout		0	0	0	0
EX_din(e)	din[e] <=>	Exchange	Knockout		0	0	0	0
EX_dms(e)	dms[e] <=>	Exchange	Knockout		0	0	0	0
EX_dmso(e)	dmso[e] <=>	Exchange	Knockout		0	0	0	0
EX_dtmp(e)	dtmp[e] <=>	Exchange			0	0.67067	0	0.0504298
EX_dump(e)	dump[e] <=>	Exchange			0	0.67067	0	0.05932
EX_duri(e)	duri[e] <=>	Exchange			0	0.67067	0	0.0596969
EX_etha(e)	etha[e] <=>	Exchange	Knockout		0	0	0	0
EX_etoh(e)	etoh[e] <=>	Exchange			0	5.82498	0	0.209739
EX_f6p(e)	f6p[e] <=>	Exchange			0	0.4221	0	0.0849574
EX_fe2(e)	fe2[e] <=>	Exchange			-0.162391	0	-0.0142435	-0.000189181
EX_fe3(e)	fe3[e] <=>	Exchange			-0.0217468	0	-0.000663744	0
EX_for(e)	for[e] ->	Exchange	Knockout		0	0	0	0
EX_fru(e)	fru[e] ->	Exchange			0	0.4221	0	0.0857326
EX_fruur(e)	fruur[e] <=>	Exchange	Knockout		0	0	0	0
EX_fum(e)	fum[e] <=>	Exchange			0	4.79787	0	0.184966
EX_g1p(e)	g1p[e] <=>	Exchange			0	0.57094	0	0.0849574
EX_g3pe(e)	g3pe[e] <=>	Exchange	Knockout		0	0	0	0
EX_g3pg(e)	g3pg[e] <=>	Exchange	Knockout		0	0	0	0
EX_g3pi(e)	g3pi[e] <=>	Exchange	Knockout		0	0	0	0
EX_g3ps(e)	g3ps[e] <=>	Exchange	Knockout		0	0	0	0
EX_g6p(e)	g6p[e] <=>	Exchange			0	0.57094	0	0.0849574
EX_gal1p(e)	gal1p[e] <=>	Exchange			0	0.57094	0	0.0819921
EX_gam(e)	gam[e] <=>	Exchange	Knockout		0	0	0	0
EX_gam6p(e)	gam6p[e] <=>	Exchange			0	0.4221	0	0.0819921
EX_glc(e)	glc-D[e] <=>	Exchange			-4.67	-4.09906	-4.67	-4.57752
EX_glcn(e)	glcn[e] <=>	Exchange	Knockout		0	0	0	0
EX_glcur(e)	glcur[e] <=>	Exchange	Knockout		0	0	0	0
EX_glcur1p(e)	glcur1p[e] <=>	Exchange			0	0.57094	0	0.0924832
EX_gln_L(e)	gln-L[e] ->	Exchange			0	1.29913	0	0.121086
EX_glu_L(e)	glu-L[e] ->	Exchange			0	1.29913	0	0.125956
EX_gly(e)	gly[e] ->	Exchange			0	0.729295	0	0.0828597
EX_glyald(e)	glyald[e] ->	Exchange			0	0.36582	0	0.160346
EX_glyc(e)	glyc[e] ->	Exchange			0	0.36582	0	0.143236
EX_glyc_R(e)	glyc-R[e] ->	Exchange	Knockout		0	0	0	0
EX_glyc3p(e)	glyc3p[e] <=>	Exchange			0	0.36582	0	0.141085
EX_gmp(e)	gmp[e] <=>	Exchange			0	0.537787	0	0.0516416
EX_gsn(e)	gsn[e] <=>	Exchange			0	0.537787	0	0.0519252
EX_gthrd(e)	gthrd[e] <=>	Exchange	Knockout		0	-4.6976e-18	0	0
EX_gua(e)	gua[e] <=>	Exchange			0	0.537787	0	0.100484
EX_h(e)	h[e] <=>	Exchange			0	11.5205	0	0.53454
EX_h2(e)	h2[e] <=>	Exchange	Knockout		0	0	0	0
EX_h2o(e)	h2o[e] <=>	Exchange	Down regulation	Direct Reaction	7.11473	26.8891	1.86543	3.06852
EX_h2s(e)	h2s[e] <=>	Exchange			0	4.03212	0	0.121298
EX_his_L(e)	his-L[e] ->	Exchange			0	0.67067	0	0.0800642
EX_hom-L(e)	hom-L[e] <=>	Exchange			0	4.63989	0	0.128365
EX_hxan(e)	hxan[e] <=>	Exchange			0	0.537787	0	0.102667
EX_ile_L(e)	ile-L[e] ->	Exchange			0	2.39893	0	0.0714004
EX_imp(e)	imp[e] <=>	Exchange	Knockout		0	0	0	0
EX_indole(e)	indole[e] <=>	Exchange			0	0.22043	0	0.0510113
EX_inost(e)	inost[e] <=>	Exchange	Knockout		0	0	0	0
EX_ins(e)	ins[e] <=>	Exchange			0	0.537787	0	0.052795
EX_k(e)	k[e] <=>	Exchange			-0.543704	0	-0.0165945	-0.00549947
EX_lac_D(e)	lac-D[e] ->	Exchange			0	4.79787	0	0.209739
EX_lac_L(e)	lac-L[e] ->	Exchange			0	4.79787	0	0.209739
EX_leu_L(e)	leu-L[e] ->	Exchange			0	1.91915	0	0.0803102
EX_lys_L(e)	lys-L[e] ->	Exchange			0	2.39894	0	0.0790934
EX_mal-L(e)	mal-L[e] <=>	Exchange			0	4.79787	0	0.181396
EX_malt(e)	malt[e] <=>	Exchange	Knockout		0	0	0	0
EX_man(e)	man[e] <=>	Exchange	Knockout		0	0	0	0
EX_man6p(e)	man6p[e] <=>	Exchange	Knockout		0	0	0	0
EX_met_L(e)	met-L[e] ->	Exchange			0	0.537787	0	0.0553765
EX_mg2(e)	mg2[e] <=>	Exchange			-0.0241646	0	-0.000737529	-0.00024442
EX_mn2(e)	mn2[e] <=>	Exchange			-0.00192592	0	-5.87813e-05	-1.94803e-05
EX_mnl(e)	mnl[e] <=>	Exchange	Knockout		0	0	0	0
EX_n2o(e)	n2o[e] <=>	Exchange	Knockout		0	0	0	0
EX_na1(e)	na1[e] <=>	Exchange	Knockout		0	0	0	0
EX_nac(e)	nac[e] <=>	Exchange	Knockout		0	0	0	0
EX_nh4(e)	nh4[e] <=>	Exchange			-12.0599	-0.0906733	-0.538285	-0.0354892
EX_ni2(e)	ni2[e] <=>	Exchange			-0.000898936	0	-2.74365e-05	-9.09257e-06
EX_nmn(e)	nmn[e] <=>	Exchange	Knockout		0	0	0	0
EX_no(e)	no[e] <=>	Exchange	Knockout		0	0	0	0
EX_no2(e)	no2[e] ->	Exchange	Knockout		0	0	0	0
EX_no3(e)	no3[e] ->	Exchange	Knockout		0	0	0	0
EX_o2(e)	o2[e] <=>	Exchange			-16.556	-1.34221	-2.46021	-1.75858
EX_o2s(e)	o2s[e] ->	Exchange	Knockout		0	0	0	0
EX_orn(e)	orn[e] ->	Exchange			0	1.29913	0	0.0976745
EX_orot(e)	orot[e] <=>	Exchange	Knockout		0	0	0	0
EX_phe_L(e)	phe-L[e] ->	Exchange			0	0.22043	0	0.0500868
EX_pheme(e)	pheme[e] <=>	Exchange			0	0.162391	0	0.0138344
EX_pi(e)	pi[e] <=>	Exchange			-0.918	-3.1361e-13	-0.143243	-0.00215743
EX_pnto-R(e)	pnto-R[e] <=>	Exchange	Knockout		0	0	0	0
EX_ppa(e)	ppa[e] ->	Exchange	Knockout		0	0	0	0
EX_ppt(e)	ppt[e] <=>	Exchange	Knockout		0	0	0	0
EX_pro_L(e)	pro-L[e] ->	Exchange			0	1.29913	0	0.0976745
EX_progly(e)	progly[e] <=>	Exchange	Knockout		0	0	0	0
EX_pydx(e)	pydx[e] <=>	Exchange	Knockout		0	0	0	0
EX_pyr(e)	pyr[e] ->	Exchange			0	4.79787	0	0.248579
EX_rib-D(e)	rib-D[e] <=>	Exchange	Knockout		0	0	0	0
EX_sbt-D(e)	sbt-D[e] <=>	Exchange	Knockout		0	0	0	0
EX_ser_L(e)	ser-L[e] ->	Exchange			0	0.80668	0	0.189441
EX_skm(e)	skm[e] <=>	Exchange	Knockout		0	0	0	0
EX_so3(e)	so3[e] <=>	Exchange	Knockout		0	0	0	0
EX_so4(e)	so4[e] <=>	Exchange			-4.03212	-6.24958e-16	-0.121995	-0.000696158
EX_succ(e)	succ[e] <=>	Exchange			0	4.79787	0	0.171465
EX_sucr(e)	sucr[e] <=>	Exchange	Knockout		0	0	0	0
EX_tcynt(e)	tcynt[e] <=>	Exchange	Knockout		0	0	0	0
EX_thr_L(e)	thr-L[e] ->	Exchange			0	4.41887	0	0.120157
EX_thymd(e)	thymd[e] <=>	Exchange			0	0.67067	0	0.0509735
EX_tma(e)	tma[e] <=>	Exchange	Knockout		0	0	0	0
EX_tmao(e)	tmao[e] <=>	Exchange	Knockout		0	0	0	0
EX_tre(e)	tre[e] ->	Exchange	Knockout		0	0	0	0
EX_trp_L(e)	trp-L[e] ->	Exchange			0	0.22043	0	0.0403621
EX_tsul(e)	tsul[e] <=>	Exchange	Knockout		0	0	0	0
EX_tyr_L(e)	tyr-L[e] ->	Exchange			0	0.22043	0	0.0520282
EX_uacgam(e)	uacgam[e] <=>	Exchange	Knockout		0	0	0	0
EX_udpg(e)	udpg[e] <=>	Exchange	Knockout		0	0	0	0
EX_udpgal(e)	udpgal[e] <=>	Exchange	Knockout		0	0	0	0
EX_udpglcur(e)	udpglcur[e] <=>	Exchange	Knockout		0	0	0	0
EX_ump(e)	ump[e] <=>	Exchange	Knockout		0	0	0	0
EX_ura(e)	ura[e] ->	Exchange	Knockout		0	7.94714e-48	0	0
EX_urea(e)	urea[e] ->	Exchange	Knockout		0	0	0	0
EX_uri(e)	uri[e] <=>	Exchange			0	0.67067	0	0.0636605
EX_val_L(e)	val-L[e] ->	Exchange			0	2.39894	0	0.100819
EX_xan(e)	xan[e] <=>	Exchange			0	0.537787	0	0.111111
EX_xmp(e)	xmp[e] <=>	Exchange	Knockout		0	0	0	0
EX_xtsn(e)	xtsn[e] <=>	Exchange			0	0.537787	0	0.0549424
EX_xyl-D(e)	xyl-D[e] <=>	Exchange	Knockout		0	0	0	0
EX_zn2(e)	zn2[e] <=>	Exchange			-0.000949659	0	-2.89847e-05	-9.60563e-06
ACBCP	accoa[c] + cbccp[c] <=> malcoa[c] + bccp[c]	Fatty acid biosynthesis	Knockout		0	0	0	0
BTNC	atp[c] + h2o[c] + co2[c] + bccp[C] -> 2 h[c] + adp[c] + pi[c] + cbccp[C]	Fatty acid biosynthesis	Knockout		0	0	0	0
5FTHFC	atp[c] + 5fthf[c] -> adp[c] + pi[c] + mlthf[c]	Folate Metabolism	Knockout		0	0	0	0
FOMETRi	h[c] + 5fthf[c] -> h2o[c] + methf[c]	Folate Metabolism	Knockout		0	0	0	0
GLYCL	nad[c] + thf[c] + gly[c] -> nadh[c] + co2[c] + nh4[c] + mlthf[c]	Folate Metabolism			0	0.486197	0	0.0552073
GLUDC	h[c] + glu-L[c] -> co2[c] + 4abut[c]	Glutamate Metabolism			-1.45012e-28	1.29913	0	2.92991
G3PAT120	ddcaACP[c] + glyc3p[c] -> ACP[c] + 1ddecg3p[c]	Glycerophospholipid Metabolism	Knockout		0	0	0	0
G3PAT140	myrsACP[c] + glyc3p[c] -> ACP[c] + 1tdecg3p[c]	Glycerophospholipid Metabolism	Knockout		0	0	0	0
G3PAT141	tdeACP[c] + glyc3p[c] -> ACP[c] + 1tdec7eg3p[c]	Glycerophospholipid Metabolism	Knockout		0	0	0	0
G3PAT160	palmACP[c] + glyc3p[c] -> ACP[c] + 1hdecg3p[c]	Glycerophospholipid Metabolism	Knockout		0	0	0	0
G3PAT161	hdeACP[c] + glyc3p[c] -> ACP[c] + 1hdec9eg3p[c]	Glycerophospholipid Metabolism	Knockout		0	0	0	0
G3PAT180	ocdcaACP[c] + glyc3p[c] -> ACP[c] + 1odecg3p[c]	Glycerophospholipid Metabolism			0	58.2181	0	2.34907
G3PAT181	octeACP[c] + glyc3p[c] -> ACP[c] + 1odec11eg3p[c]	Glycerophospholipid Metabolism	Knockout		0	0	0	0
LPLIPAL1A180pp	h2o[c] + 1odecg3p[c] -> h[c] + glyc3p[c] + ocdca[c]	Glycerophospholipid Metabolism			0	58.2181	0	2.34907
GHMT2r	ser-L[c] + thf[c] <=> h2o[c] + mlthf[c] + gly[c]	Glycine and Serine Metabolism			3.12479e-16	0.80668	0.00236179	0.168778
PGM	3pg[c] <=> 2pg[c]	Glycolysis/Gluconeogenesis	Down regulation	Direct Reaction	6.566	6.81926	1.13771	2.98168
PPS	atp[c] + h2o[c] + pyr[c] -> 2 h[c] + pi[c] + amp[c] + pep[c]	Glycolysis/Gluconeogenesis			0	58.2181	0	4.73323
CAt6pp	ca2[c] + na1[e] <=> ca2[e] + na1[c]	Inorganic Ion Transport and Metabolism			-232.872	0	-9.39644	-0.000146654
COBALT2abcpp	atp[c] + h2o[c] + cobalt2[e] -> h[c] + adp[c] + pi[c] + cobalt2[c]	Inorganic Ion Transport and Metabolism	Knockout		0	7.00878e-05	0	2.13916e-06
FDMO	o2[c] + isetac[c] + fmnh2[c] -> h[c] + h2o[c] + so3[c] + fmn[c] + gcald[c]	Inorganic Ion Transport and Metabolism	Knockout		0	0	0	0
FE3abcpp	atp[c] + h2o[c] + fe3[e] -> h[c] + adp[c] + pi[c] + fe3[c]	Inorganic Ion Transport and Metabolism			0	58.2181	0	2.34907
Kabcpp	atp[c] + h2o[c] + k[e] -> h[c] + adp[c] + pi[c] + k[c]	Inorganic Ion Transport and Metabolism			0	46.5745	0	1.88146
MG2uabcpp	atp[c] + h2o[c] + mg2[e] -> h[c] + adp[c] + pi[c] + mg2[c]	Inorganic Ion Transport and Metabolism			0	38.812	0	1.56605
NAt3_1p5pp	3 h[e] + 2 na1[c] -> 3 h[c] + 2 na1[e]	Inorganic Ion Transport and Metabolism			0	77.6241	0	3.1321
NAt3_2pp	2 h[e] + na1[c] -> 2 h[c] + na1[e]	Inorganic Ion Transport and Metabolism			0	116.436	0	4.69815
NAt3pp	h[e] + na1[c] -> h[c] + na1[e]	Inorganic Ion Transport and Metabolism			0	232.872	0	9.39629
NI2tpp	ni2[e] -> ni2[c]	Inorganic Ion Transport and Metabolism			0	0.000898936	0	2.74365e-05
NI2uabcpp	atp[c] + h2o[c] + ni2[e] -> h[c] + adp[c] + pi[c] + ni2[c]	Inorganic Ion Transport and Metabolism			0	0.000898927	0	2.74363e-05
NO2t2rpp	h[e] + no2[e] <=> h[c] + no2[c]	Inorganic Ion Transport and Metabolism			0	232.872	0	9.39629
O2tpp	o2[e] <=> o2[c]	Inorganic Ion Transport and Metabolism			1.34221	16.556	1.75858	2.46021
PPTHpp	h2o[c] + ppt[c] -> pi[c] + h2[c]	Inorganic Ion Transport and Metabolism	Knockout		0	0	0	0
SO3TRDRD	trdrd[c] + aps[c] -> 2 h[c] + amp[c] + trdox[c] + so3[c]	Inorganic Ion Transport and Metabolism			0	4.03212	0	0.121872
ZN2abcpp	atp[c] + h2o[c] + zn2[c] -> h[c] + adp[c] + pi[c] + zn2[e]	Inorganic Ion Transport and Metabolism			0	58.2181	0	2.34907
ZN2tpp	zn2[e] -> zn2[c]	Inorganic Ion Transport and Metabolism			0	232.872	0	9.3963
ZNabcpp	atp[c] + h2o[c] + zn2[e] -> h[c] + adp[c] + pi[c] + zn2[c]	Inorganic Ion Transport and Metabolism			0	46.5745	0	1.87926
CD2tpp	cd2[e] -> cd2[c]	Inorganic Ion Transport and Metabolism	Knockout		0	0	0	0
CU2tpp	cu2[e] -> cu2[c]	Inorganic Ion Transport and Metabolism			0	0.00197424	1.99691e-05	6.0256e-05
FE2tpp	fe2[e] -> fe2[c]	Inorganic Ion Transport and Metabolism			0	0.162391	0.000189181	0.0142435
MI1PS	g6p[c] -> mi3p-D[c]	Inositol phosphate metabolism	Knockout		0	0	0	0
U23GAAT	3hmrsACP[c] + u3hga[c] -> h[c] + ACP[c] + u23ga[c]	Lipopolysaccharide Biosynthesis / Recycling	Knockout		0	0	0	0
UAGAAT	3hmrsACP[c] + uacgam[c] <=> ACP[c] + u3aga[c]	Lipopolysaccharide Biosynthesis / Recycling	Knockout		0	0	0	0
ACOATA	accoa[c] + ACP[c] <=> coa[c] + acACP[c]	Membrane Lipid Metabolism			-58.2181	0.1985	-2.34907	0.00605845
KAS14	h[c] + malACP[c] + acACP[c] -> co2[c] + ACP[c] + actACP[c]	Membrane Lipid Metabolism			0	0.1985	0	0.00605845
KAS15	accoa[c] + h[c] + malACP[c] -> coa[c] + co2[c] + actACP[c]	Membrane Lipid Metabolism			0	0.1985	0	0.00605845
MACPD	h[c] + malACP[c] -> co2[c] + acACP[c]	Membrane Lipid Metabolism			0	58.2181	0	2.34907
MCOATA	malcoa[c] + ACP[c] <=> coa[c] + malACP[c]	Membrane Lipid Metabolism			0	58.2181	0.0150889	2.36416
TDCM-FREE	atp[c] + tre[c] + tmcm[c] <=> adp[c] + tdcm[c]	Membrane Lipid Metabolism			0	0.00201743	2.0406e-05	6.15744e-05
TMCM-FREE	atp[c] + tre[c] + freemyco[c] -> adp[c] + tmcm[c]	Membrane Lipid Metabolism			0	0.00526286	5.32329e-05	0.000160629
AHCYSNS	h2o[c] + ahcys[c] -> ade[c] + rhcys[c]	Methionine Metabolism	Knockout		0	0	0	0
METSOXR1	trdrd[c] + metsox-S-L[c] -> h2o[c] + met-L[c] + trdox[c]	Methionine Metabolism	Knockout		0	0	0	0
GLYOX	h2o[c] + lgt-S[c] -> h[c] + gthrd[c] + lac-D[c]	Methylglyoxal Metabolism			0	0.36582	0	0.783024
LGTHL	gthrd[c] + mthgxl[c] -> lgt-S[c]	Methylglyoxal Metabolism			5.73548e-28	0.36582	0	0.783024
NHFRBO	h[c] + nadh[c] + 2 no[c] -> h2o[c] + nad[c] + n2o[c]	Nitrogen Metabolism	Knockout		0	0	0	0
NTRIR3pp	2 h[e] + 3 q8h2[c] + no2[e] -> nh4[e] + 3 q8[c] + 2 h2o[e]	Nitrogen Metabolism	Knockout		0	0	0	0
NTRIR4pp	2 h[e] + 3 mql8[c] + no2[e] -> nh4[e] + 3 mqn8[c] + 2 h2o[e]	Nitrogen Metabolism	Knockout		0	0	0	0
3NTD2pp	h2o[c] + 3ump[c] -> pi[c] + uri[c]	Nucleotide Salvage Pathway	Knockout		0	0	0	0
3NTD4pp	h2o[c] + 3cmp[c] -> pi[c] + cytd[c]	Nucleotide Salvage Pathway	Knockout		0	0	0	0
3NTD7pp	h2o[c] + 3amp[c] -> pi[c] + adn[c]	Nucleotide Salvage Pathway	Knockout		0	0	0	0
3NTD9pp	h2o[c] + 3gmp[c] -> pi[c] + gsn[c]	Nucleotide Salvage Pathway	Knockout		0	0	0	0
ADK3	amp[c] + gtp[c] <=> adp[c] + gdp[c]	Nucleotide Salvage Pathway			-999.944	1000	-999.994	999.999
ADK4	amp[c] + itp[c] <=> adp[c] + idp[c]	Nucleotide Salvage Pathway			-58.2181	0	-2.34907	0
ADPRDP	h2o[c] + adprib[c] -> 2 h[c] + amp[c] + r5p[c]	Nucleotide Salvage Pathway	Knockout		0	0	0	0
AP5AH	h2o[c] + ap5a[c] -> atp[c] + 2 h[c] + adp[c]	Nucleotide Salvage Pathway	Knockout		0	0	0	0
ATPHs	atp[c] + h[c] + h2o[c] -> nh4[c] + itp[c]	Nucleotide Salvage Pathway			0	19.5204	0	0.958805
CYTDK2	gtp[c] + cytd[c] -> h[c] + cmp[c] + gdp[c]	Nucleotide Salvage Pathway			0	58.2181	0	2.34907
DURIK1	atp[c] + duri[c] -> h[c] + adp[c] + dump[c]	Nucleotide Salvage Pathway			0	58.2181	0	2.34907
GP4GH	h2o[c] + gp4g[c] -> 2 h[c] + 2 gdp[c]	Nucleotide Salvage Pathway	Knockout		0	0	0	0
GSNHYDRO	h2o[c] + gsn[c] -> gua[c] + rib-D[c]	Nucleotide Salvage Pathway			0	29.109	2.05996e-24	1.17454
GSNK	atp[c] + gsn[c] -> h[c] + adp[c] + gmp[c]	Nucleotide Salvage Pathway			0	58.2181	0	2.34907
GTPHs	h[c] + h2o[c] + gtp[c] -> nh4[c] + xtp[c]	Nucleotide Salvage Pathway			0	19.406	0	0.783024
INSH	h2o[c] + ins[c] -> hxan[c] + rib-D[c]	Nucleotide Salvage Pathway			0	29.109	0	1.17462
NTD1	h2o[c] + dump[c] -> pi[c] + duri[c]	Nucleotide Salvage Pathway			0	58.2181	0	2.34907
NTD10	h2o[c] + xmp[c] -> pi[c] + xtsn[c]	Nucleotide Salvage Pathway			0	0.537787	0	0.111111
NTD11	h2o[c] + imp[c] -> pi[c] + ins[c]	Nucleotide Salvage Pathway			0	29.109	0	1.17462
NTD12	h2o[c] + dimp[c] -> pi[c] + din[c]	Nucleotide Salvage Pathway	Knockout		0	0	0	0
NTD2	h2o[c] + ump[c] -> pi[c] + uri[c]	Nucleotide Salvage Pathway			0	0.67067	0	0.0636605
NTD3	h2o[c] + dcmp[c] -> pi[c] + dcyt[c]	Nucleotide Salvage Pathway			0	0.67067	0	0.0564681
NTD4	h2o[c] + cmp[c] -> pi[c] + cytd[c]	Nucleotide Salvage Pathway			0	58.2181	0	2.34907
NTD5	h2o[c] + dtmp[c] -> pi[c] + thymd[c]	Nucleotide Salvage Pathway			0	0.67067	0	0.0509735
NTD6	h2o[c] + damp[c] -> pi[c] + dad-2[c]	Nucleotide Salvage Pathway			0	0.537787	0	0.0483167
NTD7	h2o[c] + amp[c] -> pi[c] + adn[c]	Nucleotide Salvage Pathway			0	58.2181	0	2.34907
NTD8	h2o[c] + dgmp[c] -> pi[c] + dgsn[c]	Nucleotide Salvage Pathway			0	0.537787	0	0.0495316
NTD9	h2o[c] + gmp[c] -> pi[c] + gsn[c]	Nucleotide Salvage Pathway			0	58.2181	0	2.34907
NTPP1	h2o[c] + dgtp[c] -> h[c] + ppi[c] + dgmp[c]	Nucleotide Salvage Pathway			0	58.2181	0	2.34907
NTPP10	h2o[c] + ditp[c] -> h[c] + ppi[c] + dimp[c]	Nucleotide Salvage Pathway	Knockout		0	0	0	0
NTPP11	h2o[c] + xtp[c] -> h[c] + ppi[c] + xmp[c]	Nucleotide Salvage Pathway			0	19.406	0	0.783024
NTPP3	h2o[c] + dctp[c] -> h[c] + ppi[c] + dcmp[c]	Nucleotide Salvage Pathway			0	58.2181	0	2.34907
NTPP4	h2o[c] + ctp[c] -> h[c] + ppi[c] + cmp[c]	Nucleotide Salvage Pathway			0	58.2181	0	2.34907
NTPP5	h2o[c] + datp[c] -> h[c] + damp[c] + ppi[c]	Nucleotide Salvage Pathway			0	58.2181	0	2.34907
NTPP9	h2o[c] + itp[c] -> h[c] + ppi[c] + imp[c]	Nucleotide Salvage Pathway			0	19.5204	0	0.958805
RNDR1b	adp[c] + grxrd[c] -> h2o[c] + dadp[c] + grxox[c]	Nucleotide Salvage Pathway	Knockout		0	0	0	0
RNDR2b	grxrd[c] + gdp[c] -> h2o[c] + grxox[c] + dgdp[c]	Nucleotide Salvage Pathway	Knockout		0	0	0	0
RNDR3b	cdp[c] + grxrd[c] -> h2o[c] + dcdp[c] + grxox[c]	Nucleotide Salvage Pathway	Knockout		0	0	0	0
RNDR4b	grxrd[c] + udp[c] -> h2o[c] + grxox[c] + dudp[c]	Nucleotide Salvage Pathway	Knockout		0	0	0	0
RNTR2c	gtp[c] + fldrd[c] -> h2o[c] + dgtp[c] + fldox[c]	Nucleotide Salvage Pathway	Knockout		0	0	0	0
RNTR3c	ctp[c] + fldrd[c] -> h2o[c] + dctp[c] + fldox[c]	Nucleotide Salvage Pathway	Knockout		0	0	0	0
RNTR4c	utp[c] + fldrd[c] -> h2o[c] + dutp[c] + fldox[c]	Nucleotide Salvage Pathway	Knockout		0	0	0	0
XTSNH	h2o[c] + xtsn[c] -> rib-D[c] + xan[c]	Nucleotide Salvage Pathway			9.99305e-32	0.537787	0	0.111111
NTP1	atp[c] + h2o[c] -> h[c] + adp[c] + pi[c]	Nucleotide Salvage Pathway			0	58.2181	0	2.34907
NTP10	h2o[c] + itp[c] -> h[c] + pi[c] + idp[c]	Nucleotide Salvage Pathway			0	58.2181	0	2.34907
NTP11	h2o[c] + ditp[c] -> h[c] + pi[c] + didp[c]	Nucleotide Salvage Pathway	Knockout		0	0	0	0
NTP12	h2o[c] + xtp[c] -> h[c] + pi[c] + xdp[c]	Nucleotide Salvage Pathway	Knockout		0	0	0	0
NTP3	h2o[c] + gtp[c] -> h[c] + pi[c] + gdp[c]	Nucleotide Salvage Pathway			0	58.2181	0	2.34907
NTP5	h2o[c] + ctp[c] -> h[c] + pi[c] + cdp[c]	Nucleotide Salvage Pathway			0	58.2181	0	2.34907
NTPP2	h2o[c] + gtp[c] -> h[c] + ppi[c] + gmp[c]	Nucleotide Salvage Pathway			0	58.2181	0	2.34907
NTPP6	atp[c] + h2o[c] -> h[c] + amp[c] + ppi[c]	Nucleotide Salvage Pathway			0	58.2181	0	2.34907
NTPP7	h2o[c] + dttp[c] -> h[c] + ppi[c] + dtmp[c]	Nucleotide Salvage Pathway			0	58.2181	0	2.34907
NTPP8	h2o[c] + utp[c] -> h[c] + ppi[c] + ump[c]	Nucleotide Salvage Pathway			0	58.2181	0	2.34907
ATPS4rpp	adp[c] + pi[c] + 4 h[e] <=> atp[c] + 3 h[c] + h2o[c]	Oxidative Phosphorylation			-9.09391	71.9613	4.57275	7.70555
CRNCAL2	atp[c] + coa[c] + crn[c] -> adp[c] + pi[c] + crncoa[c]	Oxidative Phosphorylation	Knockout		0	0	0	0
CRNDCAL2	atp[c] + coa[c] + crn-D[c] -> adp[c] + pi[c] + crnDcoa[c]	Oxidative Phosphorylation	Knockout		0	0	0	0
CTBTCAL2	atp[c] + coa[c] + ctbt[c] -> adp[c] + pi[c] + ctbtcoa[c]	Oxidative Phosphorylation	Knockout		0	0	0	0
DMSOR1pp	mql8[c] + dmso[e] -> mqn8[c] + h2o[e] + dms[e]	Oxidative Phosphorylation	Knockout		0	0	0	0
DMSOR2pp	2dmmql8[c] + dmso[e] -> h2o[e] + 2dmmq8[c] + dms[e]	Oxidative Phosphorylation	Knockout		0	0	0	0
FDH4pp	2 h[c] + q8[c] + for[e] -> co2[c] + h[e] + q8h2[c]	Oxidative Phosphorylation	Knockout		0	0	0	0
FDH5pp	2 h[c] + mqn8[c] + for[e] -> co2[c] + h[e] + mql8[c]	Oxidative Phosphorylation	Knockout		0	0	0	0
G3PD6	mqn8[c] + glyc3p[c] -> dhap[c] + mql8[c]	Oxidative Phosphorylation			0	27.6369	0	1.95756
G3PD7	glyc3p[c] + 2dmmq8[c] -> dhap[c] + 2dmmql8[c]	Oxidative Phosphorylation			0	27.6369	0	1.95756
HYD1pp	2 h[c] + q8[c] + h2[c] -> 2 h[e] + q8h2[c]	Oxidative Phosphorylation	Knockout		0	0	0	0
HYD2pp	2 h[c] + mqn8[c] + h2[c] -> 2 h[e] + mql8[c]	Oxidative Phosphorylation	Knockout		0	0	0	0
HYD3pp	2 h[c] + 2dmmq8[c] + h2[c] -> 2 h[e] + 2dmmql8[c]	Oxidative Phosphorylation	Knockout		0	0	0	0
LDH_D2	q8[c] + lac-D[c] -> pyr[c] + q8h2[c]	Oxidative Phosphorylation			0	27.7905	0	2.79541
NADH5	h[c] + nadh[c] + q8[c] -> nad[c] + q8h2[c]	Oxidative Phosphorylation			0	27.7905	0	2.79541
NADH9	h[c] + nadh[c] + 2dmmq8[c] -> nad[c] + 2dmmql8[c]	Oxidative Phosphorylation			0	27.7905	0	2.79541
NADPHQR2	h[c] + nadph[c] + q8[c] -> nadp[c] + q8h2[c]	Oxidative Phosphorylation			0	27.6369	0	1.95756
NADPHQR3	h[c] + nadph[c] + mqn8[c] -> nadp[c] + mql8[c]	Oxidative Phosphorylation			0	27.6369	0	1.95756
NADPHQR4	h[c] + nadph[c] + 2dmmq8[c] -> nadp[c] + 2dmmql8[c]	Oxidative Phosphorylation			0	27.6369	0	1.95756
NO3R2pp	2 h[c] + mql8[c] + no3[c] -> h2o[c] + 2 h[e] + mqn8[c] + no2[c]	Oxidative Phosphorylation	Knockout		0	0	0	0
NTRIR2x	5 h[c] + 3 nadh[c] + no2[c] -> 2 h2o[c] + 3 nad[c] + nh4[c]	Oxidative Phosphorylation	Knockout		0	0	0	0
PPKr	atp[c] + pi[c] <=> adp[c] + ppi[c]	Oxidative Phosphorylation			-1000	57.2286	-1000	2.33891
SUCDi	succ[c] + q8[c] -> fum[c] + q8h2[c]	Oxidative Phosphorylation			0	30.7311	1.19248	4.9203
TMAOR1pp	h[e] + mql8[c] + tmao[e] -> mqn8[c] + h2o[e] + tma[e]	Oxidative Phosphorylation	Knockout		0	0	0	0
TMAOR2pp	h[e] + 2dmmql8[c] + tmao[e] -> h2o[e] + 2dmmq8[c] + tma[e]	Oxidative Phosphorylation	Knockout		0	0	0	0
GART	atp[c] + for[c] + gar[c] -> h[c] + adp[c] + pi[c] + fgam[c]	Purine and Pyrimidine Biosynthesis			0	58.2181	0	2.34907
IMPC	h2o[c] + imp[c] <=> fprica[c]	Purine and Pyrimidine Biosynthesis			-0.972393	1.2649e-28	-0.111905	-0.000793202
FHL	h[c] + for[c] -> co2[c] + h2[c]	Pyruvate Metabolism	Knockout		0	0	0	0
LDH_D	nad[c] + lac-D[c] <=> h[c] + pyr[c] + nadh[c]	Pyruvate Metabolism			-27.7905	0.36582	-2.79541	0.783024
OAADC	h[c] + oaa[c] -> pyr[c] + co2[c]	Pyruvate Metabolism			0	31.8357	0	2.34907
26DAHtex	26dap-M[e] <=> 26dap-M[c]	Transport			-58.2181	0	-2.34907	0
3AMPtex	3amp[e] <=> 3amp[c]	Transport	Knockout		0	0	0	0
3CMPtex	3cmp[e] <=> 3cmp[c]	Transport	Knockout		0	0	0	0
3GMPtex	3gmp[e] <=> 3gmp[c]	Transport	Knockout		0	0	0	0
3UMPtex	3ump[e] <=> 3ump[c]	Transport	Knockout		0	0	0	0
ABUTt2pp	h[e] + 4abut[e] -> h[c] + 4abut[c]	Transport			0	232.872	0	9.39629
ABUTtex	4abut[e] <=> 4abut[c]	Transport			-232.872	0	-9.39629	0
ACACtex	acac[e] <=> acac[c]	Transport	Knockout		0	0	0	0
ACALDtpp	acald[e] <=> acald[c]	Transport			-5.82498	0	-0.248579	0
ACGAM1Ptex	acgam1p[e] <=> acgam1p[c]	Transport			-0.4221	0	-0.0641823	0
ACGAtex	acgam[e] <=> acgam[c]	Transport	Knockout		0	0	0	0
ACMANAtex	acmana[e] <=> acmana[c]	Transport	Knockout		0	0	0	0
ACSERtex	acser[e] <=> acser[c]	Transport			-0.80668	0	-0.118341	0
ACt2rpp	h[e] + ac[e] <=> h[c] + ac[c]	Transport			-5.82498	0	-0.350608	0
ADEt2rpp	h[e] + ade[e] <=> h[c] + ade[c]	Transport			-0.537787	0	-0.100698	0
ADNt2rpp	h[e] + adn[e] <=> h[c] + adn[c]	Transport			-0.537787	0	-0.0508638	0
ADOCBLabcpp	atp[c] + h2o[c] + adocbl[e] -> h[c] + adp[c] + pi[c] + adocbl[c]	Transport	Knockout		0	0	0	0
AKGt2rpp	h[e] + akg[e] <=> h[c] + akg[c]	Transport			-1.29913	0	-0.145004	0
ALAabcpp	atp[c] + h2o[c] + ala-L[e] -> h[c] + adp[c] + pi[c] + ala-L[c]	Transport			0	58.2181	0	2.34907
ALAALAabcpp	atp[c] + h2o[c] + alaala[e] -> h[c] + adp[c] + pi[c] + alaala[c]	Transport			0	58.2181	0	2.34907
ALAALAtex	alaala[e] <=> alaala[c]	Transport			-58.2181	2.46529e-28	-2.34907	4.55749e-23
ALAtex	ala-L[e] <=> ala-L[c]	Transport			-58.2181	1.09575e-28	-2.34907	0
AMPtex	amp[e] <=> amp[c]	Transport			-0.537787	0	-0.0503224	0
ARBt2rpp	arab-L[e] + h[e] <=> h[c] + arab-L[c]	Transport			-77.6241	116.436	-3.1321	4.69815
ARBt3ipp	arab-L[c] + h[e] -> h[c] + arab-L[e]	Transport			0	116.436	0	4.69815
ARBTptspp	pep[c] + arbt[e] -> pyr[c] + arbt6p[c]	Transport	Knockout		0	0	0	0
ARGabcpp	atp[c] + h2o[c] + arg-L[e] -> h[c] + adp[c] + pi[c] + arg-L[c]	Transport			0	46.5745	0	1.87926
ARGt3pp	arg-L[c] + h[e] -> h[c] + arg-L[e]	Transport			0	116.436	0	4.69815
ASCBptspp	pep[c] + ascb-L[e] -> pyr[c] + ascb6p[c]	Transport	Knockout		0	0	0	0
ASNabcpp	atp[c] + h2o[c] + asn-L[e] -> h[c] + adp[c] + pi[c] + asn-L[c]	Transport			0	77.6241	0	3.1321
ASNt2rpp	h[e] + asn-L[e] <=> h[c] + asn-L[c]	Transport			-77.6241	0	-3.1321	0
ASPabcpp	atp[c] + h2o[c] + asp-L[e] -> h[c] + adp[c] + pi[c] + asp-L[c]	Transport	Knockout		0	0	0	0
ASPt2pp	h[e] + asp-L[e] -> h[c] + asp-L[c]	Transport	Knockout		0	0	0	0
ASPt2rpp	h[e] + asp-L[e] <=> h[c] + asp-L[c]	Transport	Knockout		0	0	0	0
BALAt2pp	h[e] + ala-B[e] -> h[c] + ala-B[c]	Transport			0	232.872	0	9.39629
BALAtex	ala-B[e] <=> ala-B[c]	Transport			-232.872	0	-9.39629	0
BCCPE	atp[c] + hco3[c] + bccp[e] <=> h[c] + adp[c] + pi[c] + btnco2[c]	Transport	Knockout		0	0	0	0
CGLYabcpp	atp[c] + h2o[c] + cgly[e] -> h[c] + adp[c] + pi[c] + cgly[c]	Transport			0	58.2181	0	2.34907
CGLYtex	cgly[e] <=> cgly[c]	Transport			-58.2181	0	-2.34907	0
CHTBSptspp	pep[c] + chtbs[e] -> pyr[c] + chtbs6p[c]	Transport	Knockout		0	0	0	0
CITt3pp	cit[c] + h[e] -> h[c] + cit[e]	Transport			0	232.872	0	9.39629
CITt7pp	succ[c] + cit[e] -> cit[c] + succ[e]	Transport			0	116.436	0	4.69815
CITtex	cit[e] <=> cit[c]	Transport			-116.436	232.872	-4.69815	9.39629
CLt3_2pp	2 cl[e] -> h[c] + 2 cl[c]	Transport			0	0.00724945	7.33269e-05	0.000221261
CRNabcpp	atp[c] + h2o[c] + crn[e] -> h[c] + adp[c] + pi[c] + crn[c]	Transport			0	77.6241	0	3.1321
CRNDabcpp	atp[c] + h2o[c] + crn-D[e] -> h[c] + adp[c] + pi[c] + crn-D[c]	Transport			0	77.6241	0	3.1321
CRNDt2rpp	h[e] + crn-D[e] <=> h[c] + crn-D[c]	Transport			-77.6241	1000	-3.1321	1000
CRNt2rpp	h[e] + crn[e] <=> h[c] + crn[c]	Transport			-1000	0	-1000	0
CRNt8pp	crn-D[c] + crn[e] -> crn[c] + crn-D[e]	Transport			0	1000	0	1000
CTBTabcpp	atp[c] + h2o[c] + ctbt[e] -> h[c] + adp[c] + pi[c] + ctbt[c]	Transport			0	77.6241	0	3.1321
CUt3	h[e] + cu[c] -> h[c] + cu[e]	Transport			0	232.872	0	9.39629
CUtex	cu[e] <=> cu[c]	Transport			0	232.872	0	9.39629
CYANtex	cyan[e] <=> cyan[c]	Transport	Knockout		0	0	0	0
CYSabc2pp	atp[c] + h2o[c] + cys-L[c] -> h[c] + adp[c] + pi[c] + cys-L[e]	Transport			0	29.109	0	1.17454
CYSabcpp	atp[c] + h2o[c] + cys-L[e] -> h[c] + adp[c] + pi[c] + cys-L[c]	Transport			0	58.2181	0	2.34907
CYStpp	cys-L[c] -> cys-L[e]	Transport			0	58.2181	0	2.34907
CYTDt2pp	h[e] + cytd[e] -> h[c] + cytd[c]	Transport			0	1000	0	1000
CYTDt2rpp	h[e] + cytd[e] <=> h[c] + cytd[c]	Transport			-1000	0	-1000	0
DADNtex	dad-2[e] <=> dad-2[c]	Transport			-0.537787	0	-0.0483167	0
DALAt2pp	h[e] + ala-D[e] -> h[c] + ala-D[c]	Transport			0	232.872	0	9.39629
DALAtex	ala-D[e] <=> ala-D[c]	Transport			-232.872	-3.70318e-28	-9.39629	0
DAMPtex	damp[e] <=> damp[c]	Transport			-0.537787	0	-0.0480711	0
DAPabcpp	atp[c] + h2o[c] + 26dap-M[e] -> h[c] + adp[c] + pi[c] + 26dap-M[c]	Transport			0	58.2181	0	2.34907
DCMPtex	dcmp[e] <=> dcmp[c]	Transport			-0.67067	0	-0.0561308	0
DCYTtex	dcyt[e] <=> dcyt[c]	Transport			-0.67067	0	-0.0564681	0
DGMPtex	dgmp[e] <=> dgmp[c]	Transport			-0.537787	0	-0.0492735	0
DGSNtex	dgsn[e] <=> dgsn[c]	Transport			-0.537787	0	-0.0495316	0
DHAtpp	dha[e] <=> dha[c]	Transport	Knockout		0	0	0	0
DIMPtex	dimp[e] <=> dimp[c]	Transport	Knockout		0	0	0	0
DINStex	din[e] <=> din[c]	Transport	Knockout		0	0	0	0
D-LACt2pp	h[e] + lac-D[e] <=> h[c] + lac-D[c]	Transport			-4.79787	0	-0.209739	0
DMSOtex	dmso[e] <=> dmso[c]	Transport	Knockout		0	0	0	0
DMStex	dms[e] <=> dms[c]	Transport	Knockout		0	0	0	0
DSERt2pp	h[e] + ser-D[e] -> h[c] + ser-D[c]	Transport	Knockout		0	0	0	0
DTMPtex	dtmp[e] <=> dtmp[c]	Transport			-0.67067	0	-0.0504298	0
DUMPtex	dump[e] <=> dump[c]	Transport			-0.67067	0	-0.05932	0
DURIt2pp	h[e] + duri[e] -> h[c] + duri[c]	Transport			0	232.872	0	9.39629
DURItex	duri[e] <=> duri[c]	Transport			-232.872	0	-9.39629	0
ETHAtex	etha[e] <=> etha[c]	Transport	Knockout		0	0	0	0
ETOHtrpp	etoh[e] <=> etoh[c]	Transport			-5.82498	0	-0.209739	0
EX_biomass	biomass[c] ->	Transport			0	0.429261	0.00434189	0.0131015
EX_BIOTIN	btn[e] <=>	Transport	Knockout		-1.02004e-06	0	-3.11328e-08	-1.03175e-08
EX_cl	cl[e] <=>	Transport			-0.0144989	0	-0.000442523	-0.000146654
F6Pt6_2pp	2 pi[c] + f6p[e] -> f6p[c] + 2 pi[e]	Transport			0	116.436	0	4.69815
F6Ptex	f6p[e] <=> f6p[c]	Transport			-116.436	0	-4.69815	0
FE3DHBZStonex	h[e] + fe3dhbzs[c] -> h[c] + fe3dhbzs[e]	Transport	Knockout		0	0	0	0
FE3tex	fe3[e] <=> fe3[c]	Transport			-58.2181	0.0217468	-2.34907	0.000663744
FRUpts2pp	pep[c] + fru[e] -> pyr[c] + f6p[c]	Transport			0	30.8027	0	1.17454
FRUtex	fru[e] <=> fru[c]	Transport			-30.8074	0	-1.17454	0
FUMt2_3pp	3 h[e] + fum[e] -> 3 h[c] + fum[c]	Transport			0	77.6241	0	3.1321
FUMtex	fum[e] <=> fum[c]	Transport			-116.436	0	-4.69815	3.38791e-26
G1Ptex	g1p[e] <=> g1p[c]	Transport			-0.57094	0	-0.0849574	0
G3PEtex	g3pe[e] <=> g3pe[c]	Transport			-58.2181	0	-2.34907	0
G3PGtex	g3pg[e] <=> g3pg[c]	Transport			-58.2181	0	-2.34907	0
G3PItex	g3pi[e] <=> g3pi[c]	Transport			-58.2181	0	-2.34907	0
G3PStex	g3ps[e] <=> g3ps[c]	Transport			-58.2181	0	-2.34907	0
G6Pt6_2pp	2 pi[c] + g6p[e] -> g6p[c] + 2 pi[e]	Transport			0	116.436	0	4.69815
G6Ptex	g6p[e] <=> g6p[c]	Transport			-116.436	0	-4.69815	0
GAL1Ptex	gal1p[e] <=> gal1p[c]	Transport			-0.57094	0	-0.0819921	0
GALTptspp	pep[c] + galt[e] -> pyr[c] + galt1p[c]	Transport	Knockout		0	0	0	0
GAM6Pt6_2pp	2 pi[c] + gam6p[e] -> gam6p[c] + 2 pi[e]	Transport			0	116.436	0	4.69815
GAMAN6Ptex	gam6p[e] <=> gam6p[c]	Transport			-116.436	0	-4.69815	0
GAMptspp	pep[c] + gam[e] -> pyr[c] + gam6p[c]	Transport	Knockout		0	0	0	0
GAMtex	gam[e] <=> gam[c]	Transport	Knockout		0	0	0	0
GLCabcpp	atp[c] + h2o[c] + glc-D[e] -> h[c] + adp[c] + pi[c] + glc-D[c]	Transport			0	4.67	0	4.67
GLCNt2rpp	h[e] + glcn[e] <=> h[c] + glcn[c]	Transport	Knockout		0	0	0	0
GLCUR1Ptex	glcur1p[e] <=> glcur1p[c]	Transport			-0.57094	0	-0.0924832	0
GLCURt2rpp	h[e] + glcur[e] <=> h[c] + glcur[c]	Transport	Knockout		0	0	0	0
GLNabcpp	atp[c] + h2o[c] + gln-L[e] -> h[c] + adp[c] + pi[c] + gln-L[c]	Transport			0	77.6241	0	3.1321
GLNt2rpp	h[e] + gln-L[e] <=> h[c] + gln-L[c]	Transport			-77.6241	0	-3.1321	0
GLUt4pp	glu-L[e] + na1[e] -> glu-L[c] + na1[c]	Transport			0	1000	0	1000
GLUtex	glu-L[e] <=> glu-L[c]	Transport			-1000	0	-1000	-1.46099e-21
GLYALDtpp	glyald[e] <=> glyald[c]	Transport			-0.36582	0	-0.160346	0
GLYBt2pp	h[e] + glyb[e] -> h[c] + glyb[c]	Transport	Knockout		0	0	0	0
GLYC3Pt6pp	pi[c] + glyc3p[e] -> glyc3p[c] + pi[e]	Transport			0	232.872	0	9.39629
GLYC3Ptex	glyc3p[e] <=> glyc3p[c]	Transport			-232.872	0	-9.39629	0
GLYCAt2rpp	h[e] + glyc-R[e] <=> h[c] + glyc-R[c]	Transport	Knockout		0	0	0	0
GLYCtpp	glyc[c] <=> glyc[e]	Transport			0	0.36582	0	0.143236
GLYtex	gly[e] <=> gly[c]	Transport			-0.729295	0	-0.0828597	0
GMPtex	gmp[e] <=> gmp[c]	Transport			-0.537787	0	-0.0516416	0
GSNt2pp	h[e] + gsn[e] -> h[c] + gsn[c]	Transport			0	232.872	0	9.39629
GSNtex	gsn[e] <=> gsn[c]	Transport			-232.872	0	-9.39629	0
GTHRDabcpp	atp[c] + h2o[c] + gthrd[e] -> h[c] + adp[c] + pi[c] + gthrd[c]	Transport			0	58.2181	0	2.34907
GTHRDtex	gthrd[e] <=> gthrd[c]	Transport			-58.2181	58.2181	-2.34907	2.34907
GUAt2pp	h[e] + gua[e] -> h[c] + gua[c]	Transport			0	232.872	0	9.39629
GUAtpp	gua[e] <=> gua[c]	Transport			-232.872	0	-9.39629	-2.05993e-24
H2Otpp	h2o[e] <=> h2o[c]	Transport	Down regulation	Reversed Reaction	-26.8891	-7.11473	-3.06852	-1.86543
H2St1pp	h2s[c] -> h2s[e]	Transport			0	1000	0	1000
H2Stex	h2s[e] <=> h2s[c]	Transport			-4.03212	1000	-0.121298	1000
H2tpp	h2[e] <=> h2[c]	Transport	Knockout		0	0	0	0
HISabcpp	atp[c] + h2o[c] + his-L[e] -> h[c] + adp[c] + pi[c] + his-L[c]	Transport			0	77.6241	0	3.1321
HISt2rpp	h[e] + his-L[e] <=> h[c] + his-L[c]	Transport			-78.1775	0	-3.1321	0
HOMt2pp	h[e] + hom-L[c] -> h[c] + hom-L[e]	Transport			0	232.872	0	9.39629
HOMtex	hom-L[e] <=> hom-L[c]	Transport			-4.63989	232.872	-0.128365	9.39629
HYXNtpp	hxan[e] <=> hxan[c]	Transport			-0.537787	0	-0.102667	0
ILEabcpp	atp[c] + h2o[c] + ile-L[e] -> h[c] + adp[c] + pi[c] + ile-L[c]	Transport			0	77.6241	0	3.1321
ILEt2rpp	h[e] + ile-L[e] <=> h[c] + ile-L[c]	Transport			-77.6241	0	-3.1321	0
INDOLEt2pp	h[c] + indole[c] -> h[e] + indole[e]	Transport			0	1000	0	1000
INDOLEt2rpp	h[e] + indole[e] <=> h[c] + indole[c]	Transport			-0.22043	1000	-0.0510113	1000
INSt2pp	h[e] + ins[e] -> h[c] + ins[c]	Transport			0	1000	0	1000
INSt2rpp	h[e] + ins[e] <=> h[c] + ins[c]	Transport			-1000	0	-1000	0
LEUabcpp	atp[c] + h2o[c] + leu-L[e] -> h[c] + adp[c] + pi[c] + leu-L[c]	Transport			0	77.6241	0	3.1321
L-LACt2rpp	h[e] + lac-L[e] <=> h[c] + lac-L[c]	Transport			-4.79787	0	-0.209739	0
LYSt3pp	h[e] + lys-L[c] -> h[c] + lys-L[e]	Transport			0	116.436	0	4.69815
MALt3pp	mal-L[c] + h[e] -> h[c] + mal-L[e]	Transport			0	4.79787	0	0.181396
MALTptspp	malt[e] + pep[c] -> pyr[c] + malt6p[c]	Transport	Knockout		0	0	0	0
MAN6Pt6_2pp	2 pi[c] + man6p[e] -> man6p[c] + 2 pi[e]	Transport	Knockout		0	0	0	0
METt2rpp	h[e] + met-L[e] <=> h[c] + met-L[c]	Transport			-77.6241	0	-3.1321	0
NACtpp	nac[e] -> nac[c]	Transport	Knockout		0	0	0	0
NAtex	na1[e] <=> na1[c]	Transport			-1000	232.872	-1000	9.39644
NMNt7pp	h2o[c] + nmn[e] -> h[c] + r5p[c] + ncam[c]	Transport	Knockout		0	0	0	0
NO3tex	no3[e] <=> no3[c]	Transport			-232.872	0	-9.39629	0
NOtex	no[e] <=> no[c]	Transport	Knockout		0	0	0	0
O2Stex	o2s[e] <=> o2s[c]	Transport	Knockout		0	0	0	0
ORNabcpp	atp[c] + h2o[c] + orn[e] -> h[c] + adp[c] + pi[c] + orn[c]	Transport			0	46.5745	0	1.87926
OROTt2_2pp	2 h[e] + orot[e] -> 2 h[c] + orot[c]	Transport	Knockout		0	0	0	0
PA120abcpp	atp[c] + h2o[c] + pa120[c] -> h[c] + adp[c] + pi[c] + pa120[e]	Transport	Knockout		0	0	0	0
PA140abcpp	atp[c] + h2o[c] + pa140[c] -> h[c] + adp[c] + pi[c] + pa140[e]	Transport	Knockout		0	0	0	0
PA141abcpp	atp[c] + h2o[c] + pa141[c] -> h[c] + adp[c] + pi[c] + pa141[e]	Transport	Knockout		0	0	0	0
PA160abcpp	atp[c] + h2o[c] + pa160[c] -> h[c] + adp[c] + pi[c] + pa160[e]	Transport	Knockout		0	0	0	0
PA161abcpp	atp[c] + h2o[c] + pa161[c] -> h[c] + adp[c] + pi[c] + pa161[e]	Transport	Knockout		0	0	0	0
PA180abcpp	atp[c] + h2o[c] + pa180[c] -> h[c] + adp[c] + pi[c] + pa180[e]	Transport	Knockout		0	0	0	0
PA181abcpp	atp[c] + h2o[c] + pa181[c] -> h[c] + adp[c] + pi[c] + pa181[e]	Transport	Knockout		0	0	0	0
PGP120abcpp	atp[c] + h2o[c] + pgp120[c] -> h[c] + adp[c] + pi[c] + pgp120[e]	Transport	Knockout		0	0	0	0
PGP140abcpp	atp[c] + h2o[c] + pgp140[c] -> h[c] + adp[c] + pi[c] + pgp140[e]	Transport	Knockout		0	0	0	0
PGP141abcpp	atp[c] + h2o[c] + pgp141[c] -> h[c] + adp[c] + pi[c] + pgp141[e]	Transport	Knockout		0	0	0	0
PGP160abcpp	atp[c] + h2o[c] + pgp160[c] -> h[c] + adp[c] + pi[c] + pgp160[e]	Transport	Knockout		0	0	0	0
PGP161abcpp	atp[c] + h2o[c] + pgp161[c] -> h[c] + adp[c] + pi[c] + pgp161[e]	Transport	Knockout		0	0	0	0
PGP180abcpp	atp[c] + h2o[c] + pgp180[c] -> h[c] + adp[c] + pi[c] + pgp180[e]	Transport	Knockout		0	0	0	0
PGP181abcpp	atp[c] + h2o[c] + pgp181[c] -> h[c] + adp[c] + pi[c] + pgp181[e]	Transport	Knockout		0	0	0	0
PHEMEabcpp	atp[c] + h2o[c] + pheme[c] -> h[c] + adp[c] + pi[c] + pheme[e]	Transport			0	0.162391	0	0.0137534
PHEMEtiex	pheme[c] -> pheme[e]	Transport			0	0.162391	0	0.0138344
PHEt2rpp	h[e] + phe-L[e] <=> h[c] + phe-L[c]	Transport			-0.22043	0	-0.0500868	0
PNTOt4pp	na1[e] + pnto-R[e] -> pnto-R[c] + na1[c]	Transport	Knockout		0	0	0	0
PROabcpp	atp[c] + h2o[c] + pro-L[e] -> h[c] + adp[c] + pi[c] + pro-L[c]	Transport			0	46.5745	0	1.87926
PROGLYabcpp	atp[c] + h2o[c] + progly[e] -> h[c] + adp[c] + pi[c] + progly[c]	Transport	Knockout		0	0	0	0
PROt3pp	h[e] + pro-L[c] -> h[c] + pro-L[e]	Transport			0	232.872	0	9.39629
PROt4pp	na1[e] + pro-L[e] -> pro-L[c] + na1[c]	Transport			0	232.872	0	9.39629
PSERtex	pser-L[e] <=> pser-L[c]	Transport	Knockout		0	0	0	0
PTRCORNt7pp	orn[c] + ptrc[e] <=> orn[e] + ptrc[c]	Transport			-116.436	0	-4.69815	0
PTRCt2pp	h[e] + ptrc[e] -> h[c] + ptrc[c]	Transport			0	116.436	0	4.69815
PYDXtpp	pydx[e] -> pydx[c]	Transport	Knockout		0	0	0	0
PYRt2rpp	h[e] + pyr[e] <=> h[c] + pyr[c]	Transport			-4.79787	0	-0.248579	0
R5Ptex	r5p[e] <=> r5p[c]	Transport	Knockout		0	0	0	0
SERabcpp	atp[c] + h2o[c] + ser-L[e] -> h[c] + adp[c] + pi[c] + ser-L[c]	Transport			0	46.5745	0	1.87926
SERt3pp	h[e] + ser-L[c] -> h[c] + ser-L[e]	Transport			0	46.5745	0	1.87926
SKMt2pp	h[e] + skm[e] -> h[c] + skm[c]	Transport	Knockout		0	0	0	0
SPMDabcpp	atp[c] + h2o[c] + spmd[e] -> h[c] + adp[c] + pi[c] + spmd[c]	Transport			0	46.5745	0	1.87926
SPMDt3pp	h[e] + spmd[c] -> h[c] + spmd[e]	Transport			0	46.5745	0	1.87926
SUCCt2_2pp	2 h[e] + succ[e] -> 2 h[c] + succ[c]	Transport			0	116.436	0	4.69815
SUCCt2_3pp	3 h[e] + succ[e] -> 3 h[c] + succ[c]	Transport			0	77.6241	0	3.1321
SUCCt3pp	succ[c] + h[e] -> h[c] + succ[e]	Transport			0	77.6241	0	3.1321
THMabcpp	atp[c] + h2o[c] + thm[e] -> h[c] + adp[c] + pi[c] + thm[c]	Transport	Knockout		0	0	0	0
THMDt2pp	h[e] + thymd[e] -> h[c] + thymd[c]	Transport			0	1000	0	1000
THMDt2rpp	h[e] + thymd[e] <=> h[c] + thymd[c]	Transport			-1000	0	-1000	0
THRabcpp	atp[c] + h2o[c] + thr-L[e] -> h[c] + adp[c] + pi[c] + thr-L[c]	Transport			0	46.5745	0	1.87926
THRt2pp	h[e] + thr-L[c] -> h[c] + thr-L[e]	Transport			0	46.5745	0	1.87926
TREabcpp	atp[c] + h2o[c] + tre[e] -> h[c] + adp[c] + pi[c] + tre[c]	Transport	Knockout		0	0	0	0
TREptsp	pep[c] + tre[c] -> pyr[c] + tre6p[c]	Transport			0	30.8027	0	1.17454
TREptspp	pep[c] + tre[e] -> pyr[c] + tre6p[c]	Transport	Knockout		0	0	0	0
TRPabcpp	atp[c] + h2o[c] + trp-L[e] -> h[c] + adp[c] + pi[c] + trp-L[c]	Transport			0	77.6241	0	3.1321
TYRt2rpp	h[e] + tyr-L[e] <=> h[c] + tyr-L[c]	Transport			-77.6241	-5.8615e-31	-3.1321	0
URAt2pp	h[e] + ura[e] -> h[c] + ura[c]	Transport			0	1000	0	1000
URAt2rpp	h[e] + ura[e] <=> h[c] + ura[c]	Transport			-1000	-7.94714e-48	-1000	0
UREAtpp	urea[e] <=> urea[c]	Transport	Knockout		0	0	0	0
URIt2pp	h[e] + uri[e] -> h[c] + uri[c]	Transport			0	1000	0	1000
URIt2rpp	h[e] + uri[e] <=> h[c] + uri[c]	Transport			-1000	0	-1000	0
VALabcpp	atp[c] + h2o[c] + val-L[e] -> h[c] + adp[c] + pi[c] + val-L[c]	Transport			0	77.6241	0	3.1321
VALt2rpp	h[e] + val-L[e] <=> h[c] + val-L[c]	Transport			-77.6241	6.02902e-32	-3.1321	6.93744e-22
XANt2pp	h[e] + xan[e] -> h[c] + xan[c]	Transport			0	232.872	0	9.39629
XANtpp	xan[e] <=> xan[c]	Transport			-232.872	-9.99305e-32	-9.39699	0
XTSNt2rpp	h[e] + xtsn[e] <=> h[c] + xtsn[c]	Transport			-0.537787	0	-0.0549424	0
XYLabcpp	atp[c] + h2o[c] + xyl-D[e] -> h[c] + adp[c] + pi[c] + xyl-D[c]	Transport	Knockout		0	0	0	0
XYLUt2pp	h[e] + xylu-L[e] -> h[c] + xylu-L[c]	Transport			0	232.872	0	9.39629
XYLUtex	xylu-L[e] <=> xylu-L[c]	Transport			-232.872	0	-9.39629	0
CO2tpp	co2[c] -> co2[e]	Transport			5.11679	15.6552	8.06887	8.8146
FORt2pp	h[e] + for[e] -> h[c] + for[c]	Transport	Knockout		0	0	0	0
Biotinabcpp	atp[c] + h2o[c] + btn[c] -> h[c] + adp[c] + pi[c] + btn[e]	Transport			0	58.2181	0	2.34907
Biotint3pp	h[e] + btn[c] -> h[c] + btn[e]	Transport			0	232.872	0	9.39629
Biotintpp	btn[e] -> btn[c]	Transport			0	232.872	0	9.39629
ASNTRS	atp[c] + asn-L[c] + trnaasn[c] -> amp[c] + ppi[c] + asntrna[c]	tRNA Charging	Knockout		0	0	0	0
LYSTRS	atp[c] + lys-L[c] + trnalys[c] -> amp[c] + ppi[c] + lystrna[c]	tRNA Charging	Knockout		0	0	0	0
TYRRRpp	atp[c] + h2o[c] + tyr-L[e] -> h[c] + adp[c] + pi[c] + tyr-L[c]	Tyrosine, Tryptophan, and Phenylalanine Metabolism			0	77.6241	0	3.1321
AGPSC	0.004 myrsACP[c] + 0.438 palmACP[c] + 0.004 hdeACP[c] + 0.01 ocdcaACP[c] + 0.544 octeACP[c] + glyc3p[c] -> ACP[c] + 1ag3p-SC[c]	Unassigned Reaction			0	0.0149336	0.000151051	0.000455791
ARATH	0.71115 udpgal[c] + 6.6402 udpara[c] -> 7.3514 udp[c] + arabino[c]	Unassigned Reaction			0	0.0423702	0.000428567	0.00129319
ATPM	atp[c] + h2o[c] -> h[c] + adp[c] + pi[c]	Unassigned Reaction			0	58.2181	0	2.34907
DNA	4.4671 atp[c] + 1.2103 h2o[c] + 0.75257 damp[c] + 0.87632 dcmp[c] + 0.87632 dgmp[c] + 0.75257 dtmp[c] -> 4.4671 h[c] + 4.4671 amp[c] + 4.4671 ppi[c] + dna[c]	Unassigned Reaction			0	0.00446002	4.51123e-05	0.000136125
FREENTCO	0.007 myrsACP[c] + 0.014 tdeACP[c] + 0.437 palmACP[c] + 0.012 hdeACP[c] + 0.009 ocdcaACP[c] + 0.521 octeACP[c] -> ACP[c] + freemyco[c]	Unassigned Reaction			0	0.168633	0.00170569	0.00514687
IONS	0.54282 ca2[c] + 0.70023 fe2[c] + 0.81422 fe3[c] + 20.3556 k[c] + 0.90469 mg2[c] + 0.072104 mn2[c] + 0.073913 cu2[c] + 0.45235 so4[c] + 0.002624 cobalt2[c] + 0.035554 zn2[c] + 0.033655 ni2[c] + 0.54282 cl[c] -> ions[c]	Unassigned Reaction			0	0.0267103	0.00027017	0.000815229
MYCOLI	0.071339 tmcm[c] + 0.044346 tdcm[c] + 3.5911 freemyco[c] -> mycoli[c]	Unassigned Reaction			0	0.045493	0.000460154	0.0013885
PA	0.004 myrsACP[c] + 0.438 palmACP[c] + 0.004 hdeACP[c] + 0.01 ocdcaACP[c] + 0.544 octeACP[c] + 1ag3p-SC[c] -> ACP[c] + pa[c]	Unassigned Reaction			0	0.0149336	0.000151051	0.000455791
PEPTH	2.2426 atp[c] + 2.2426 h2o[c] + 0.89721 alaala[c] + 0.48358 glc-D[c] + 0.48358 uacgam[c] + 0.48358 gly[c] + 0.48358 uamr[c] + 0.48358 ugmd[c] -> 2.2426 h[c] + 2.2426 adp[c] + 2.2426 pi[c] + 0.49233 ala-L[c] + 0.48358 ump[c] + 0.48358 udp[c] + peptid[c]	Unassigned Reaction			0	0.0423702	0.000428567	0.00129319
PPTHTH	1.0585 apg[c] + 0.03083 pa[c] + 0.0065396 clpn[c] + 0.039238 pit[c] + 0.060725 pim[c] -> phosph[c]	Unassigned Reaction			0	0.0124881	0.000126314	0.000381149
RNA	1.9309 atp[c] + 0.6972 ctp[c] + 1.0161 gtp[c] + 0.7062 utp[c] -> 1.243 h[c] + 1.243 adp[c] + 1.8644 h2o[c] + 3.1074 ppi[c] + rna[c]	Unassigned Reaction			0	0.0223001	0.000225561	0.000680624
PROTEIN	40.0656 atp[c] + 30.7601 h2o[c] + 1.3527 ala-L[c] + 0.39281 asn-L[c] + 0.39281 asp-L[c] + 1.1139 glu-L[c] + 0.38519 arg-L[c] + 0.055899 trp-L[c] + 0.15347 met-L[c] + 0.71347 leu-L[c] + 0.69314 gln-L[c] + 0.498 ser-L[c] + 0.089437 cys-L[c] + 0.71651 gly[c] + 0.13619 his-L[c] + 0.38316 ile-L[c] + 0.55492 val-L[c] + 0.37909 lys-L[c] + 0.32319 pro-L[c] + 0.26018 phe-L[c] + 0.15753 tyr-L[c] + 0.5539 t…	Unassigned Reaction			0	0.231921	0.00234584	0.00707849
SOL_POOL	0.12386 accoa[c] + 0.013872 malcoa[c] + 0.074314 coa[c] + 0.79269 nad[c] + 0.019817 nadh[c] + 0.049543 nadp[c] + 0.14863 nadph[c] + 0.099086 chor[c] + 0.099086 amet[c] + 0.000887 btn[c] + 0.043598 succoa[c] + 0.024558 udcpdp[c] + 0.099086 pydx5p[c] -> soluble-pool[c]	Unassigned Reaction			0	0.00114999	1.16319e-05	3.5099e-05
OMCDC	h[c] + 3c4mop[c] -> co2[c] + 4mop[c]	Valine, Leucine, and Isoleucine Metabolism			0	1.91915	0.00167369	0.0819839
P5CD	2 h2o[c] + nad[c] + 1pyr5c[c] -> h[c] + nadh[c] + glu-L[c]	Arginine and Proline Metabolism			0	26.0272	0	1.62005
PROD2	fad[c] + pro-L[c] -> h[c] + fadh2[c] + 1pyr5c[c]	Arginine and Proline Metabolism	Knockout		0	0	0	0
MGSA	dhap[c] -> pi[c] + mthgxl[c]	Methylglyoxal Metabolism	Up regulation		5.73509e-28	0.36582	6.34185	7.12487
LALDO3	h[c] + nadph[c] + mthgxl[c] -> nadp[c] + lald-L[c]	Methylglyoxal Metabolism	Up regulation		0	0.36582	6.34185	6.47127
ALR4x	h[c] + nadh[c] + acetol[c] -> nad[c] + 12ppd[c]	Glycerophospholipid Metabolism	Knockout		0	0	0	0
LCARS	h[c] + nadh[c] + lald-L[c] <=> nad[c] + 12ppd[c]	Alternate Carbon Metabolism	Up regulation		0	0.36582	6.34185	6.47127
12PPDRtex	12ppd[e] <=> 12ppd[c]	Transport, Outer Membrane Porin	Up regulation	Reversed Reaction	-0.36582	0	-6.47127	-6.34185
EX_12ppd(e)	12ppd[e] <=>	Exchange	Up regulation		0	0.36582	6.34185	6.47127

## Sheet: isobutanol
Reaction	Reaction Fomula	Pathway	Modification Suggestion	Direction	Flux Span
					WideType Lower Bounds	WideType Upper Bounds	OverProduction-type Lower Bounds	OverProduction-type Upper Bounds
PA	0.004 myrsACP[c] + 0.438 palmACP[c] + 0.004 hdeACP[c] + 0.01 ocdcaACP[c] + 0.544 octeACP[c] + 1ag3p-SC[c] -> ACP[c] + pa[c]	Unassigned Reaction			0	0.0149221	0.000151051	0.000561501
AGPSC	0.004 myrsACP[c] + 0.438 palmACP[c] + 0.004 hdeACP[c] + 0.01 ocdcaACP[c] + 0.544 octeACP[c] + glyc3p[c] -> ACP[c] + 1ag3p-SC[c]	Unassigned Reaction			0	0.0149221	0.000151051	0.000561501
FREENTCO	0.007 myrsACP[c] + 0.014 tdeACP[c] + 0.437 palmACP[c] + 0.012 hdeACP[c] + 0.009 ocdcaACP[c] + 0.521 octeACP[c] -> ACP[c] + freemyco[c]	Unassigned Reaction			0	0.168503	0.00170569	0.00634056
MYCOLI	0.071339 tmcm[c] + 0.044346 tdcm[c] + 3.5911 freemyco[c] -> mycoli[c]	Unassigned Reaction			0	0.045458	0.000460154	0.00171053
SOL_POOL	0.12386 accoa[c] + 0.013872 malcoa[c] + 0.074314 coa[c] + 0.79269 nad[c] + 0.019817 nadh[c] + 0.049543 nadp[c] + 0.14863 nadph[c] + 0.099086 chor[c] + 0.099086 amet[c] + 0.000887 btn[c] + 0.043598 succoa[c] + 0.024558 udcpdp[c] + 0.099086 pydx5p[c] -> soluble-pool[c]	Unassigned Reaction			0	0.0011491	1.16319e-05	4.32393e-05
IONS	0.54282 ca2[c] + 0.70023 fe2[c] + 0.81422 fe3[c] + 20.3556 k[c] + 0.90469 mg2[c] + 0.072104 mn2[c] + 0.073913 cu2[c] + 0.45235 so4[c] + 0.002624 cobalt2[c] + 0.035554 zn2[c] + 0.033655 ni2[c] + 0.54282 cl[c] -> ions[c]	Unassigned Reaction			0	0.0266897	0.00027017	0.0010043
ARATH	0.71115 udpgal[c] + 6.6402 udpara[c] -> 7.3514 udp[c] + arabino[c]	Unassigned Reaction			0	0.0423375	0.000428567	0.00159311
PPTHTH	1.0585 apg[c] + 0.03083 pa[c] + 0.0065396 clpn[c] + 0.039238 pit[c] + 0.060725 pim[c] -> phosph[c]	Unassigned Reaction			0	0.0124784	0.000126314	0.000469548
PPPGO	1.5 o2[c] + pppg9[c] -> 3 h2o[c] + ppp9[c]	Cofactor and Prosthetic Group Biosynthesis			0	0.162391	0	0.0115897
RNA	1.9309 atp[c] + 0.6972 ctp[c] + 1.0161 gtp[c] + 0.7062 utp[c] -> 1.243 h[c] + 1.243 adp[c] + 1.8644 h2o[c] + 3.1074 ppi[c] + rna[c]	Unassigned Reaction			0	0.0222829	0.000225561	0.000838478
AICART	10fthf[c] + aicar[c] <=> thf[c] + fprica[c]	Purine and Pyrimidine Biosynthesis			0	0.972393	0.000793202	0.125113
GARFT	10fthf[c] + gar[c] <=> h[c] + thf[c] + fgam[c]	Purine and Pyrimidine Biosynthesis			-58.0457	0.537787	-6.12267	0.124794
FMETTRS	10fthf[c] + mettrna[c] -> h[c] + fmettrna[c] + thf[c]	tRNA Charging	Knockout		0	0	0	0
PPBNGS	2 5aop[c] -> h[c] + 2 h2o[c] + ppbng[c]	Cofactor and Prosthetic Group Biosynthesis			0	0.649565	0	0.0463588
ACACT1r	2 accoa[c] <=> coa[c] + aacoa[c]	Membrane Lipid Metabolism	Knockout		0	0	0	0
CPPPGO2	2 amet[c] + cpppg3[c] -> 2 co2[c] + 2 dad-5[c] + 2 met-L[c] + pppg9[c]	Cofactor and Prosthetic Group Biosynthesis	Knockout		0	0	0	0
UPP3MT	2 amet[c] + uppg3[c] -> h[c] + 2 ahcys[c] + dscL[c]	Cofactor and Prosthetic Group Biosynthesis	Knockout		0	0	0	0
CBPS	2 atp[c] + hco3[c] + h2o[c] + gln-L[c] -> 2 h[c] + 2 adp[c] + pi[c] + glu-L[c] + cbp[c]	Arginine and Proline Metabolism			0	29.0229	0	3.06192
CLt3_2pp	2 cl[e] -> h[c] + 2 cl[c]	Transport			0	0.00724386	7.33269e-05	0.000272578
RBFSb	2 dmlz[c] -> 4r5au[c] + ribflv[c]	Cofactor and Prosthetic Group Biosynthesis	Knockout		0	0	0	0
CYTBD2pp	2 h[c] + 0.5 o2[c] + mql8[c] -> h2o[c] + 2 h[e] + mqn8[c]	Oxidative Phosphorylation			0	27.7905	0	1.13715
CYTBDpp	2 h[c] + 0.5 o2[c] + q8h2[c] -> h2o[c] + 2 h[e] + q8[c]	Oxidative Phosphorylation			0	33.0136	0	1.13716
SPODM	2 h[c] + 2 o2s[c] -> o2[c] + h2o2[c]	Oxidative Phosphorylation	Knockout		0	0	0	0
HYD3pp	2 h[c] + 2dmmq8[c] + h2[c] -> 2 h[e] + 2dmmql8[c]	Oxidative Phosphorylation	Knockout		0	0	0	0
MG2t3_2pp	2 h[c] + mg2[e] <=> 2 h[e] + mg2[c]	Inorganic Ion Transport and Metabolism			-38.6971	0.0241459	-4.08231	0.000908582
MOCOS	2 h[c] + mptamp[c] + mobd[c] -> h2o[c] + amp[c] + cu2[c] + moco[c]	Cofactor and Prosthetic Group Biosynthesis	Knockout		0	0	0	0
WCOS	2 h[c] + mptamp[c] + tungs[c] -> h2o[c] + amp[c] + cu2[c] + wco[c]	Cofactor and Prosthetic Group Biosynthesis	Knockout		0	0	0	0
NO3R2pp	2 h[c] + mql8[c] + no3[c] -> h2o[c] + 2 h[e] + mqn8[c] + no2[c]	Oxidative Phosphorylation	Knockout		0	0	0	0
FDH5pp	2 h[c] + mqn8[c] + for[e] -> co2[c] + h[e] + mql8[c]	Oxidative Phosphorylation	Knockout		0	0	0	0
HYD2pp	2 h[c] + mqn8[c] + h2[c] -> 2 h[e] + mql8[c]	Oxidative Phosphorylation	Knockout		0	0	0	0
MTHFR2	2 h[c] + nadh[c] + mlthf[c] -> nad[c] + 5mthf[c]	Folate Metabolism			0	0.537787	0.000361168	0.0763164
P5CR	2 h[c] + nadph[c] + 1pyr5c[c] -> nadp[c] + pro-L[c]	Arginine and Proline Metabolism			0	1.29913	0.000758152	0.0934757
DAPDH	2 h[c] + nh4[c] + nadph[c] + thdp[c] -> nadp[c] + 26dap-M[c]	Threonine and Lysine Metabolism			0	2.3067	0	0.082278
CPPPGO	2 h[c] + o2[c] + cpppg3[c] -> 2 h2o[c] + 2 co2[c] + pppg9[c]	Cofactor and Prosthetic Group Biosynthesis			0	0.162391	0	0.0115897
NNDPR	2 h[c] + prpp[c] + quln[c] -> co2[c] + ppi[c] + nicrnt[c]	Cofactor and Prosthetic Group Biosynthesis			1.03481e-15	0.00116137	1.17562e-05	4.37011e-05
FDH4pp	2 h[c] + q8[c] + for[e] -> co2[c] + h[e] + q8h2[c]	Oxidative Phosphorylation	Knockout		0	0	0	0
HYD1pp	2 h[c] + q8[c] + h2[c] -> 2 h[e] + q8h2[c]	Oxidative Phosphorylation	Knockout		0	0	0	0
NO3R1pp	2 h[c] + q8h2[c] + no3[c] -> h2o[c] + 2 h[e] + q8[c] + no2[c]	Oxidative Phosphorylation	Knockout		0	0	0	0
NTRIR4pp	2 h[e] + 3 mql8[c] + no2[e] -> nh4[e] + 3 mqn8[c] + 2 h2o[e]	Nitrogen Metabolism	Knockout		0	-3.53648e-32	0	0
NTRIR3pp	2 h[e] + 3 q8h2[c] + no2[e] -> nh4[e] + 3 q8[c] + 2 h2o[e]	Nitrogen Metabolism	Knockout		0	0	0	0
FUMt2_2pp	2 h[e] + fum[e] -> 2 h[c] + fum[c]	Transport			0	116.091	0	12.2477
NAt3_2pp	2 h[e] + na1[c] -> 2 h[c] + na1[e]	Inorganic Ion Transport and Metabolism			0	116.091	0	12.2477
OROTt2_2pp	2 h[e] + orot[e] -> 2 h[c] + orot[c]	Transport	Knockout		0	0	0	0
SUCCt2_2pp	2 h[e] + succ[e] -> 2 h[c] + succ[c]	Transport			0	116.091	0	12.2477
P5CD	2 h2o[c] + nad[c] + 1pyr5c[c] -> h[c] + nadh[c] + glu-L[c]	Arginine and Proline Metabolism			0	25.922	0	3.06192
CAT	2 h2o2[c] -> 2 h2o[c] + o2[c]	Oxidative Phosphorylation	Knockout		0	0	0	0
F6Pt6_2pp	2 pi[c] + f6p[e] -> f6p[c] + 2 pi[e]	Transport			0	116.091	0	12.2477
G6Pt6_2pp	2 pi[c] + g6p[e] -> g6p[c] + 2 pi[e]	Transport			0	116.091	0	12.2477
GAM6Pt6_2pp	2 pi[c] + gam6p[e] -> gam6p[c] + 2 pi[e]	Transport			0	116.091	0	12.2477
MAN6Pt6_2pp	2 pi[c] + man6p[e] -> man6p[c] + 2 pi[e]	Transport	Knockout		0	0	0	0
MPTG	2 uaagmda[c] -> 2 h[c] + 2 udcpdp[c] + murein5p5p[e]	Murein Biosynthesis	Knockout		0	0	0	0
PEPTH	2.2426 atp[c] + 2.2426 h2o[c] + 0.89721 alaala[c] + 0.48358 glc-D[c] + 0.48358 uacgam[c] + 0.48358 gly[c] + 0.48358 uamr[c] + 0.48358 ugmd[c] -> 2.2426 h[c] + 2.2426 adp[c] + 2.2426 pi[c] + 0.49233 ala-L[c] + 0.48358 ump[c] + 0.48358 udp[c] + peptid[c]	Unassigned Reaction			0	0.0423375	0.000428567	0.00159311
DHAD1	23dhmb[c] -> h2o[c] + 3mob[c]	Valine, Leucine, and Isoleucine Metabolism	Up regulation		1.69002e-16	2.3067	4.54614	4.63886
DHAD2	23dhmp[c] -> h2o[c] + 3mop[c]	Valine, Leucine, and Isoleucine Metabolism	Up regulation	Direct Reaction	0.0369491	1.49986	3.35439	3.42283
ADSL2r	25aics[c] <=> fum[c] + aicar[c]	Purine and Pyrimidine Biosynthesis			0	0.537787	0.000473722	0.124794
DAPE	26dap-LL[c] <=> 26dap-M[c]	Threonine and Lysine Metabolism			0	2.17366	0	0.0625427
EX_26dap-M(e)	26dap-M[e] <=>	Exchange			0	2.3067	0	0.0811815
26DAHtex	26dap-M[e] <=> 26dap-M[c]	Transport			-58.0457	0	-6.12384	0
INPSHE	2cpr5p[c] -> h2o[c] + co2[c] + 3ig3p[c]	Tyrosine, Tryptophan, and Phenylalanine Metabolism			0	0.22043	0	0.0619428
DHQS	2dda7p[c] -> pi[c] + 3dhq[c]	Tyrosine, Tryptophan, and Phenylalanine Metabolism			0.00469	0.22043	0.00111216	0.0629239
DMSOR2pp	2dmmql8[c] + dmso[e] -> h2o[e] + 2dmmq8[c] + dms[e]	Oxidative Phosphorylation	Knockout		0	0	0	0
DRPA	2dr5p[c] -> acald[c] + g3p[c]	Alternate Carbon Metabolism	Knockout		0	0	0	0
MI2DHT	2ins[c] <=> h2o[c] + thcd[c]	Inositol phosphate metabolism	Knockout		0	0	0	0
MCITD	2mcit[c] <=> h2o[c] + 2mcacn[c]	Alternate Carbon Metabolism	Knockout		0	0	0	0
MECDPS	2p4c2me[c] -> cmp[c] + 2mecdp[c]	Cofactor and Prosthetic Group Biosynthesis			0	0.000310416	3.14223e-06	1.16806e-05
ENO	2pg[c] <=> h2o[c] + pep[c]	Glycolysis/Gluconeogenesis			6.566	6.81926	6.07618	9.32353
PPPGO3	3 fum[c] + pppg9[c] -> 3 succ[c] + ppp9[c]	Cofactor and Prosthetic Group Biosynthesis			0	0.162391	0	0.0115897
DHPTDNRN	3 h[c] + nadh[c] + dhptdn[c] <=> nad[c] + thptdn[c]	Alternate Carbon Metabolism	Knockout		0	0	0	0
NAt3_1p5pp	3 h[e] + 2 na1[c] -> 3 h[c] + 2 na1[e]	Inorganic Ion Transport and Metabolism			0	77.3943	0	8.16512
FUMt2_3pp	3 h[e] + fum[e] -> 3 h[c] + fum[c]	Transport			0	77.3943	0	8.16512
SUCCt2_3pp	3 h[e] + succ[e] -> 3 h[c] + succ[c]	Transport			0	77.3943	0	8.16512
SFRD	3 h2o[c] + h2s[c] + fdxox[c] -> 6 h[c] + so3[c] + 6 fdxrd[c]	Inorganic Ion Transport and Metabolism	Knockout		0	0	0	0
EX_3amp(e)	3amp[e] <=>	Exchange	Knockout		0	0	0	0
3AMPtex	3amp[e] <=> 3amp[c]	Transport	Knockout		0	0	0	0
IPPMIa	3c2hmp[c] <=> h2o[c] + 2ippm[c]	Valine, Leucine, and Isoleucine Metabolism			-1.84536	0	-0.0634854	-0.00167369
EX_3cmp(e)	3cmp[e] <=>	Exchange	Knockout		0	0	0	0
3CMPtex	3cmp[e] <=> 3cmp[c]	Transport	Knockout		0	0	0	0
DHQTi	3dhq[c] -> h2o[c] + 3dhsk[c]	Tyrosine, Tryptophan, and Phenylalanine Metabolism			0.00469	0.22043	0.00111216	0.0629239
EX_3gmp(e)	3gmp[e] <=>	Exchange	Knockout		0	0	0	0
3GMPtex	3gmp[e] <=> 3gmp[c]	Transport	Knockout		0	0	0	0
3HAD40	3haACP[c] -> h2o[c] + but2eACP[c]	Cell Envelope Biosynthesis			0	0.198347	0.00200779	0.00746356
3HAD121	3hcddec5eACP[c] -> h2o[c] + t3c5ddeceACP[c]	Cell Envelope Biosynthesis			0	0.108526	0.00109857	0.00408369
3HAD141	3hcmrs7eACP[c] -> h2o[c] + t3c7mrseACP[c]	Cell Envelope Biosynthesis			0	0.108526	0.00109857	0.00408369
3HAD161	3hcpalm9eACP[c] -> h2o[c] + t3c9palmeACP[c]	Cell Envelope Biosynthesis			0	0.106167	0.00107469	0.00399492
3HAD181	3hcvac11eACP[c] -> h2o[c] + t3c11vaceACP[c]	Cell Envelope Biosynthesis			0	0.104025	0.00105301	0.00391434
3HAD120	3hddecACP[c] -> h2o[c] + tddec2eACP[c]	Cell Envelope Biosynthesis			0	0.0898214	0.000909228	0.00337987
3HAD100	3hdecACP[c] -> h2o[c] + tdec2eACP[c]	Cell Envelope Biosynthesis			0	0.198347	0.00200779	0.00746356
3HAD60	3hhexACP[c] -> h2o[c] + thex2eACP[c]	Cell Envelope Biosynthesis			0	0.198347	0.00200779	0.00746356
3HAD140	3hmrsACP[c] -> h2o[c] + tmrs2eACP[c]	Cell Envelope Biosynthesis			0	0.0898214	0.000909228	0.00337987
U23GAAT	3hmrsACP[c] + u3hga[c] -> h[c] + ACP[c] + u23ga[c]	Lipopolysaccharide Biosynthesis / Recycling	Knockout		0	0	0	0
UAGAAT	3hmrsACP[c] + uacgam[c] <=> ACP[c] + u3aga[c]	Lipopolysaccharide Biosynthesis / Recycling	Knockout		0	0	0	0
3HAD180	3hoctaACP[c] -> h2o[c] + toctd2eACP[c]	Cell Envelope Biosynthesis			0	0.00181497	1.83722e-05	6.82951e-05
3HAD80	3hoctACP[c] -> h2o[c] + toct2eACP[c]	Cell Envelope Biosynthesis			0	0.198347	0.00200779	0.00746356
3HAD160	3hpalmACP[c] -> h2o[c] + tpalm2eACP[c]	Cell Envelope Biosynthesis			0	0.0885225	0.00089608	0.00333099
TRPS3	3ig3p[c] -> g3p[c] + indole[c]	Tyrosine, Tryptophan, and Phenylalanine Metabolism			0	0.22043	-6.45891e-26	0.0619428
KTDB	3mob[c] -> co2[c] + ibth[c]		Up regulation		0	2.3067	4.54316	4.63588
PGM	3pg[c] <=> 2pg[c]	Glycolysis/Gluconeogenesis			6.566	6.81926	6.07618	9.32353
CHORS	3psme[c] -> pi[c] + chor[c]	Tyrosine, Tryptophan, and Phenylalanine Metabolism			0.00469	0.22043	0.00111216	0.0629239
EX_3ump(e)	3ump[e] <=>	Exchange	Knockout		0	0	0	0
3UMPtex	3ump[e] <=> 3ump[c]	Transport	Knockout		0	0	0	0
CYTBO3_4pp	4 h[c] + 0.5 o2[c] + q8h2[c] -> h2o[c] + 4 h[e] + q8[c]	Oxidative Phosphorylation			0	33.0136	0	1.13716
NADH18pp	4 h[c] + nadh[c] + 2dmmq8[c] -> nad[c] + 3 h[e] + 2dmmql8[c]	Oxidative Phosphorylation			0	27.7905	0	1.13654
NADH17pp	4 h[c] + nadh[c] + mqn8[c] -> nad[c] + 3 h[e] + mql8[c]	Oxidative Phosphorylation			0	27.7905	0	1.13654
NADH16pp	4 h[c] + nadh[c] + q8[c] -> nad[c] + 3 h[e] + q8h2[c]	Oxidative Phosphorylation			0	27.7905	0	1.13654
FEROpp	4 h[c] + o2[c] + 4 fe2[c] -> 2 h2o[c] + 4 fe3[c]	Inorganic Ion Transport and Metabolism			0	0.00543283	0	0.000204431
UPPDC1	4 h[c] + uppg3[c] -> 4 co2[c] + cpppg3[c]	Cofactor and Prosthetic Group Biosynthesis			0	0.162391	0	0.0115897
DNA	4.4671 atp[c] + 1.2103 h2o[c] + 0.75257 damp[c] + 0.87632 dcmp[c] + 0.87632 dgmp[c] + 0.75257 dtmp[c] -> 4.4671 h[c] + 4.4671 amp[c] + 4.4671 ppi[c] + dna[c]	Unassigned Reaction			0	0.00445658	4.51123e-05	0.000167696
PROTEIN	40.0656 atp[c] + 30.7601 h2o[c] + 1.3527 ala-L[c] + 0.39281 asn-L[c] + 0.39281 asp-L[c] + 1.1139 glu-L[c] + 0.38519 arg-L[c] + 0.055899 trp-L[c] + 0.15347 met-L[c] + 0.71347 leu-L[c] + 0.69314 gln-L[c] + 0.498 ser-L[c] + 0.089437 cys-L[c] + 0.71651 gly[c] + 0.13619 his-L[c] + 0.38316 ile-L[c] + 0.55492 val-L[c] + 0.37909 lys-L[c] + 0.32319 pro-L[c] + 0.26018 phe-L[c] + 0.15753 tyr-L[c] + 0.5539 t…	Unassigned Reaction			0	0.231742	0.00234584	0.00872017
CG_biomass cgl ATCC13032	47.7 atp[c] + 47.7 h2o[c] + 0.098705 arabino[c] + 0.01039 dna[c] + 0.05195 rna[c] + 0.098705 peptid[c] + 0.10598 mycoli[c] + 0.029092 phosph[c] + 0.54028 protein[c] + 0.002679 soluble-pool[c] + 0.062224 ions[c] -> 47.7 h[c] + 47.7 adp[c] + 47.7 pi[c] + biomass[c]	Biomass			0	0.42893	0.00434189	0.0161401
ABUTtex	4abut[e] <=> 4abut[c]	Transport			-232.183	0	-24.4953	0
EX_4abut(e)	4abut[e] ->	Exchange			0	1.29913	0	0.0927176
ADCL	4adcho[c] -> h[c] + pyr[c] + 4abz[c]	Cofactor and Prosthetic Group Biosynthesis	Knockout		0	0	0	0
NTRIR2x	5 h[c] + 3 nadh[c] + no2[c] -> 2 h2o[c] + 3 nad[c] + nh4[c]	Oxidative Phosphorylation	Knockout		0	0	0	0
SULRi	5 h[c] + 3 nadph[c] + so3[c] -> 3 h2o[c] + 3 nadp[c] + h2s[c]	Cysteine Metabolism			1.69002e-16	4.01673	0.000573947	0.284709
OCTDPS	5 ipdp[c] + frdp[c] -> 5 ppi[c] + octdp[c]	Cofactor and Prosthetic Group Biosynthesis	Knockout		0	0	0	0
AIRC3	5aizc[c] <=> 5caiz[c]	Purine and Pyrimidine Biosynthesis			-0.537787	0	-0.124794	-0.000473722
DHPS2	6hmhptpp[c] + 4abz[c] -> ppi[c] + dhpt[c]	Cofactor and Prosthetic Group Biosynthesis	Knockout		0	0	0	0
GND	6pgc[c] + nadp[c] -> ru5p-D[c] + co2[c] + nadph[c]	Pentose Phosphate Pathway	Up regulation	Direct Reaction	1.90414	2.26662	4.81585	7.69987
UDCPDPS	8 ipdp[c] + frdp[c] -> 8 ppi[c] + udcpdp[c]	Cofactor and Prosthetic Group Biosynthesis	Knockout		0	2.82197e-05	2.85657e-07	1.06187e-06
AMAOTr	8aonn[c] + amet[c] <=> amob[c] + dann[c]	Cofactor and Prosthetic Group Biosynthesis	Knockout		0	0	0	0
EX_ac(e)	ac[e] ->	Exchange			0	5.64051	0	0.185435
ACACtex	acac[e] <=> acac[c]	Transport	Knockout		0	0	0	0
EX_acald(e)	acald[e] <=>	Exchange			0	5.64051	0	0.185435
ACALDtpp	acald[e] <=> acald[c]	Transport			-5.64051	0	-0.185435	0
ACOATA	accoa[c] + ACP[c] <=> coa[c] + acACP[c]	Membrane Lipid Metabolism			-58.0457	0.198347	-6.12384	0.00746356
ACCOAC	accoa[c] + atp[c] + hco3[c] -> h[c] + adp[c] + pi[c] + malcoa[c]	Membrane Lipid Metabolism			0	58.0457	0.0150891	6.13893
ACBCP	accoa[c] + cbccp[c] <=> malcoa[c] + bccp[c]	Fatty acid biosynthesis	Knockout		0	0	0	0
G1PACT	accoa[c] + gam1p[c] -> h[c] + coa[c] + acgam1p[c]	Cell Envelope Biosynthesis			0	0.4221	0.000621739	0.0624335
GLCATr	accoa[c] + glc-D[c] <=> coa[c] + acglc-D[c]	Alternate Carbon Metabolism	Knockout		0	0	0	0
ACGS	accoa[c] + glu-L[c] -> h[c] + coa[c] + acglu[c]	Arginine and Proline Metabolism			0	58.0457	0	6.12384
MALS	accoa[c] + glx[c] + h2o[c] -> h[c] + coa[c] + mal-L[c]	Anaplerotic Reactions			0	1.29913	0	0.185435
KAS15	accoa[c] + h[c] + malACP[c] -> coa[c] + co2[c] + actACP[c]	Membrane Lipid Metabolism			0	0.198347	0	0.00746356
IPPS	accoa[c] + h2o[c] + 3mob[c] -> h[c] + coa[c] + 3c3hmp[c]	Valine, Leucine, and Isoleucine Metabolism			0	1.84536	0.00167369	0.0634854
CS	accoa[c] + h2o[c] + oaa[c] -> h[c] + coa[c] + cit[c]	Citric Acid Cycle			2.21837	2.94063	0.00610852	6.12995
HSST	accoa[c] + hom-L[c] -> coa[c] + achms[c]	Methionine Metabolism			0	0.537787	0	0.0763164
HXCT	accoa[c] + hxa[c] -> ac[c] + hxcoa[c]	Alternate Carbon Metabolism	Knockout		0	0	0	0
MALTATr	accoa[c] + malt[c] <=> coa[c] + acmalt[c]	Alternate Carbon Metabolism	Knockout		0	0	0	0
PTAr	accoa[c] + pi[c] <=> coa[c] + actp[c]	Pyruvate Metabolism			-56.7091	2.05891	-6.12477	0.1845
SERAT	accoa[c] + ser-L[c] <=> coa[c] + acser[c]	Cysteine Metabolism			1.69002e-16	0.80668	0.000573947	0.126856
SPMDAT1	accoa[c] + spmd[c] -> h[c] + coa[c] + N1aspmd[c]	Arginine and Proline Metabolism	Knockout		0	0	0	0
SPMDAT2	accoa[c] + spmd[c] -> h[c] + coa[c] + n8aspmd[c]	Arginine and Proline Metabolism	Knockout		0	0	0	0
EX_acgam(e)	acgam[e] <=>	Exchange	Knockout		0	0	0	0
ACGAtex	acgam[e] <=> acgam[c]	Transport	Knockout		0	0	0	0
EX_acgam1p(e)	acgam1p[e] <=>	Exchange			0	0.4221	0	0.0618117
ACGAM1Ptex	acgam1p[e] <=> acgam1p[c]	Transport			-0.4221	0	-0.0618117	0
ACHACB	achms[c] + ch4s[c] -> ac[c] + hcys-L[c]	Methionine Metabolism	Knockout		0	0	0	0
EX_acmana(e)	acmana[e] <=>	Exchange	Knockout		0	0	0	0
ACMANAtex	acmana[e] <=> acmana[c]	Transport	Knockout		0	0	0	0
AMANAPEr	acmanap[c] <=> acgam6p[c]	Alternate Carbon Metabolism	Knockout		0	0	0	0
ACNML	acnam[c] -> pyr[c] + acmana[c]	Alternate Carbon Metabolism	Knockout		0	0	0	0
GLUNATF	acorn[c] + glu-L[c] <=> acglu[c] + orn[c]	Arginine and Proline Metabolism			-58.0457	1.29913	-6.12293	0.0936212
CYSS	acser[c] + h2s[c] -> h[c] + ac[c] + cys-L[c]	Cysteine Metabolism			1.69002e-16	0.80668	0.000573947	0.126856
EX_acser(e)	acser[e] <=>	Exchange			0	0.80668	0	0.0927176
ACSERtex	acser[e] <=> acser[c]	Transport			-0.80668	0	-0.0927176	0
ADPT	ade[c] + prpp[c] -> amp[c] + ppi[c]	Nucleotide Salvage Pathway			0	58.0457	0	6.12384
EX_ade(e)	ade[e] <=>	Exchange			0	0.537787	0	0.12432
EX_adn(e)	adn[e] <=>	Exchange			0	0.537787	0	0.0588885
PGK	adp[c] + 13dpg[c] <=> atp[c] + 3pg[c]	Glycolysis/Gluconeogenesis	Up regulation	Direct Reaction	7.20853	7.37268	9.14233	9.32846
RNDR1b	adp[c] + grxrd[c] -> h2o[c] + dadp[c] + grxox[c]	Nucleotide Salvage Pathway	Knockout		0	0	0	0
ATPS4rpp	adp[c] + pi[c] + 4 h[e] <=> atp[c] + 3 h[c] + h2o[c]	Oxidative Phosphorylation			-9.09391	71.781	-5.28023	2.88489
SUCOAS	adp[c] + pi[c] + succoa[c] -> atp[c] + succ[c] + coa[c]	Citric Acid Cycle			0	2.44349	0	0.185435
RNDR1	adp[c] + trdrd[c] -> h2o[c] + dadp[c] + trdox[c]	Nucleotide Salvage Pathway			0	0.537787	3.39502e-05	0.0589225
GLCS1	adpglc[c] -> h[c] + adp[c] + glycogen[c]	Glycolysis/Gluconeogenesis			0	1000	0	1000
DHPTPE	ahdt[c] <=> dhmptp[c]	Cofactor and Prosthetic Group Biosynthesis	Knockout		0	0	0	0
ABTA	akg[c] + 4abut[c] -> glu-L[c] + sucsal[c]	Arginine and Proline Metabolism			0	1.29913	0	0.185435
ACOTA	akg[c] + acorn[c] <=> acg5sa[c] + glu-L[c]	Arginine and Proline Metabolism			-1.29913	0	-0.0936212	-0.000903594
SDPTA	akg[c] + sl26da[c] <=> glu-L[c] + sl2a6o[c]	Threonine and Lysine Metabolism			-2.17366	0	-0.0625427	0
TRATF	akg[c] + tau[c] <=> glu-L[c] + 2saa[c]	Cofactor and Prosthetic Group Biosynthesis	Knockout		0	0	0	0
EX_akg(e)	akg[e] <=>	Exchange			0	1.29913	0	0.0927176
EX_alaala(e)	alaala[e] <=>	Exchange			0	2.3067	0	0.0927176
ALAALAtex	alaala[e] <=> alaala[c]	Transport			-58.0457	-1.59217e-28	-6.12384	-1.49808e-25
EX_ala-B(e)	ala-B[e] <=>	Exchange			0	4.6134	0	0.185435
BALAtex	ala-B[e] <=> ala-B[c]	Transport			-232.183	0	-24.4953	0
ALATA_D2	ala-D[c] + pydx5p[c] -> pyr[c] + pyam5p[c]	Cofactor and Prosthetic Group Biosynthesis	Knockout		0	0	0	0
EX_ala-D(e)	ala-D[e] <=>	Exchange			0	4.6134	0	0.185435
DALAtex	ala-D[e] <=> ala-D[c]	Transport			-232.183	6.56472e-28	-24.4953	6.88945e-25
ALAR	ala-L[c] <=> ala-D[c]	Alanine and Aspartate Metabolism			-3.37152e-28	4.6134	0.000769029	0.186204
VPAMT	ala-L[c] + 3mob[c] -> pyr[c] + val-L[c]	Alanine and Aspartate Metabolism			0	2.3067	0	0.0940193
ALATA_L2	ala-L[c] + pydx5p[c] -> pyr[c] + pyam5p[c]	Cofactor and Prosthetic Group Biosynthesis	Knockout		0	0	0	0
ALAtex	ala-L[e] <=> ala-L[c]	Transport			-58.0457	2.41064e-27	-6.12384	0
EX_ala_L(e)	ala-L[e] ->	Exchange			0	4.6134	0	0.185435
AMMQLT8	amet[c] + 2dmmql8[c] -> h[c] + mql8[c] + ahcys[c]	Cofactor and Prosthetic Group Biosynthesis	Knockout		0	0	0	0
OMBZLM	amet[c] + 2ombzl[c] -> h[c] + ahcys[c] + 2ommbl[c]	Cofactor and Prosthetic Group Biosynthesis	Knockout		0	0	0	0
BTS4	amet[c] + dtbt[c] + s[c] -> h[c] + btn[c] + dad-5[c] + met-L[c]	Cofactor and Prosthetic Group Biosynthesis	Knockout		0	0	0	0
SPMS	ametam[c] + ptrc[c] -> h[c] + 5mta[c] + spmd[c]	Arginine and Proline Metabolism	Knockout		0	0	0	0
ADK3	amp[c] + gtp[c] <=> adp[c] + gdp[c]	Nucleotide Salvage Pathway			-999.944	1000	-999.994	999.999
ADK4	amp[c] + itp[c] <=> adp[c] + idp[c]	Nucleotide Salvage Pathway			-58.0457	0	-6.12384	0
EX_amp(e)	amp[e] <=>	Exchange			0	0.537787	0	0.0588885
AMPtex	amp[e] <=> amp[c]	Transport			-0.537787	0	-0.0588885	0
CLPN	apg[c] -> pi[c] + glyc[c] + clpn[c]	Cell Envelope Biosynthesis	Knockout		0	8.16039e-05	8.26046e-07	3.07066e-06
ARAI	arab-L[c] <=> rbl-L[c]	Alternate Carbon Metabolism	Knockout		0	0	0	0
ARBt3ipp	arab-L[c] + h[e] -> h[c] + arab-L[e]	Transport			0	116.091	0	12.2477
ARBt2rpp	arab-L[e] + h[e] <=> h[c] + arab-L[c]	Transport			-77.3943	116.091	-8.16512	12.2477
ARGt3pp	arg-L[c] + h[e] -> h[c] + arg-L[e]	Transport			0	116.091	0	12.2477
EX_arg_L(e)	arg-L[e] ->	Exchange			0	1.29913	0	0.0927176
ARGSL	argsuc[c] <=> fum[c] + arg-L[c]	Arginine and Proline Metabolism			0	1.29913	0.000903594	0.0936212
EX_asn_L(e)	asn-L[e] ->	Exchange			0	4.6134	0	0.185435
ASPT	asp-L[c] -> nh4[c] + fum[c]	Alanine and Aspartate Metabolism			0	38.883	0	6.12384
ASPTA	asp-L[c] + akg[c] <=> glu-L[c] + oaa[c]	Alanine and Aspartate Metabolism			-39.4365	-8.00775e-14	-6.13256	-0.00872201
ASPCT	asp-L[c] + cbp[c] -> h[c] + pi[c] + cbasp[c]	Purine and Pyrimidine Biosynthesis			-6.5382e-32	0.67067	0.000609887	0.0704094
ASPO5	asp-L[c] + fum[c] -> h[c] + succ[c] + iasp[c]	Cofactor and Prosthetic Group Biosynthesis			1.03481e-15	0.00116137	1.17562e-05	4.37011e-05
ADSS	asp-L[c] + gtp[c] + imp[c] -> 2 h[c] + pi[c] + gdp[c] + dcamp[c]	Purine and Pyrimidine Biosynthesis			-7.82574e-14	19.9603	0.000524476	2.04186
EX_asp_L(e)	asp-L[e] ->	Exchange	Knockout		0	0	0	0
ADNCYC	atp[c] -> ppi[c] + camp[c]	Nucleotide Salvage Pathway	Knockout		0	0	0	0
ALAALAr	atp[c] + 2 ala-D[c] <=> h[c] + adp[c] + pi[c] + alaala[c]	Cell Envelope Biosynthesis			1.59655e-28	2.3067	0.000384514	0.0931021
UAAGDS	atp[c] + 26dap-M[c] + uamag[c] -> h[c] + adp[c] + pi[c] + ugmd[c]	Cell Envelope Biosynthesis			0	0.0204736	0.000207246	0.000770396
PMPK	atp[c] + 4ampm[c] -> adp[c] + 2mahmp[c]	Cofactor and Prosthetic Group Biosynthesis			0	58.0457	0	6.12384
CDPMEK	atp[c] + 4c2me[c] -> h[c] + adp[c] + 2p4c2me[c]	Cofactor and Prosthetic Group Biosynthesis			0	0.000310416	3.14223e-06	1.16806e-05
HETZK	atp[c] + 4mhetz[c] -> h[c] + adp[c] + 4mpetz[c]	Cofactor and Prosthetic Group Biosynthesis	Knockout		0	0	0	0
5FTHFC	atp[c] + 5fthf[c] -> adp[c] + pi[c] + mlthf[c]	Folate Metabolism	Knockout		0	0	0	0
HPPK2	atp[c] + 6hmhpt[c] -> h[c] + amp[c] + 6hmhptpp[c]	Cofactor and Prosthetic Group Biosynthesis	Knockout		0	0	0	0
ACKr	atp[c] + ac[c] <=> adp[c] + actp[c]	Pyruvate Metabolism			-2.05891	56.7091	-0.1845	6.12477
ACGK	atp[c] + acglu[c] -> adp[c] + acg5p[c]	Arginine and Proline Metabolism			0	1.29913	0.000903594	0.0936212
AACPS8	atp[c] + ACP[c] + dca[c] -> amp[c] + ppi[c] + dcaACP[c]	Cell Envelope Biosynthesis			0	58.0457	0	6.12384
AACPS7	atp[c] + ACP[c] + ddca[c] -> ddcaACP[c] + amp[c] + ppi[c]	Cell Envelope Biosynthesis			0	58.0457	0	6.12384
AACPS3	atp[c] + ACP[c] + hdca[c] -> palmACP[c] + amp[c] + ppi[c]	Cell Envelope Biosynthesis			0	58.0457	0	6.12384
AACPS4	atp[c] + ACP[c] + hdcea[c] -> hdeACP[c] + amp[c] + ppi[c]	Cell Envelope Biosynthesis			0	58.0457	0	6.12384
AACPS6	atp[c] + ACP[c] + ocdca[c] -> ocdcaACP[c] + amp[c] + ppi[c]	Cell Envelope Biosynthesis			0	58.0457	0	6.12384
AACPS5	atp[c] + ACP[c] + ocdcea[c] -> octeACP[c] + amp[c] + ppi[c]	Cell Envelope Biosynthesis	Knockout		0	0	0	0
AACPS9	atp[c] + ACP[c] + octa[c] -> amp[c] + ppi[c] + ocACP[c]	Cell Envelope Biosynthesis			0	58.0457	0	6.12384
AACPS1	atp[c] + ACP[c] + ttdca[c] -> myrsACP[c] + amp[c] + ppi[c]	Cell Envelope Biosynthesis			0	58.0457	0	6.12384
AACPS2	atp[c] + ACP[c] + ttdcea[c] -> tdeACP[c] + amp[c] + ppi[c]	Cell Envelope Biosynthesis			0	58.0457	0	6.12384
ADNK1	atp[c] + adn[c] -> h[c] + adp[c] + amp[c]	Nucleotide Salvage Pathway			0	58.0457	0	6.12384
ADOCBIK	atp[c] + adocbi[c] -> h[c] + adp[c] + adocbip[c]	Cofactor and Prosthetic Group Biosynthesis	Knockout		0	0	0	0
UGMDDS	atp[c] + alaala[c] + ugmd[c] -> h[c] + adp[c] + pi[c] + ugmda[c]	Cell Envelope Biosynthesis	Knockout		0	0	0	0
UAMAS	atp[c] + ala-L[c] + uamr[c] -> h[c] + adp[c] + pi[c] + uama[c]	Cell Envelope Biosynthesis			0	0.0204736	0.000207246	0.000770396
ADK1	atp[c] + amp[c] <=> 2 adp[c]	Nucleotide Salvage Pathway			-999.944	1000	-999.993	1000
ADSK	atp[c] + aps[c] -> h[c] + adp[c] + paps[c]	Cysteine Metabolism			0	3.87822	0	0.284709
ARGTRS	atp[c] + arg-L[c] + trnaarg[c] -> amp[c] + ppi[c] + argtrna[c]	tRNA Charging	Knockout		0	0	0	0
ASNTRS	atp[c] + asn-L[c] + trnaasn[c] -> amp[c] + ppi[c] + asntrna[c]	tRNA Charging	Knockout		0	0	0	0
ASPK	atp[c] + asp-L[c] <=> adp[c] + 4pasp[c]	Threonine and Lysine Metabolism			0	4.52892	0.00365589	0.145724
PRASCSi	atp[c] + asp-L[c] + 5aizc[c] -> h[c] + adp[c] + pi[c] + 25aics[c]	Purine and Pyrimidine Biosynthesis			0	0.537787	0.000473722	0.124794
ARGSS	atp[c] + asp-L[c] + citr-L[c] -> h[c] + amp[c] + ppi[c] + argsuc[c]	Arginine and Proline Metabolism			0	1.29913	0.000903594	0.0936212
ASPTRS	atp[c] + asp-L[c] + trnaasp[c] -> amp[c] + ppi[c] + asptrna[c]	tRNA Charging	Knockout		0	0	0	0
NDPK3	atp[c] + cdp[c] <=> adp[c] + ctp[c]	Nucleotide Salvage Pathway			-0.67067	58.0457	-0.0697323	6.12394
CYTK1	atp[c] + cmp[c] <=> adp[c] + cdp[c]	Nucleotide Salvage Pathway			-0.67067	58.0457	-0.0693975	6.12398
DBTS	atp[c] + co2[c] + dann[c] -> 3 h[c] + adp[c] + pi[c] + dtbt[c]	Cofactor and Prosthetic Group Biosynthesis	Knockout		0	0	0	0
CBMKr	atp[c] + co2[c] + nh4[c] <=> 2 h[c] + adp[c] + cbp[c]	Alternate Carbon Metabolism			-29.0229	1.9698	-3.06041	0.0943472
CRNCAL2	atp[c] + coa[c] + crn[c] -> adp[c] + pi[c] + crncoa[c]	Oxidative Phosphorylation	Knockout		0	0	0	0
CRNDCAL2	atp[c] + coa[c] + crn-D[c] -> adp[c] + pi[c] + crnDcoa[c]	Oxidative Phosphorylation	Knockout		0	0	0	0
CTBTCAL2	atp[c] + coa[c] + ctbt[c] -> adp[c] + pi[c] + ctbtcoa[c]	Oxidative Phosphorylation	Knockout		0	0	0	0
FACOAL100t2pp	atp[c] + coa[c] + h[e] + dca[e] -> h[c] + amp[c] + ppi[c] + dcacoa[c]	Cell Envelope Biosynthesis	Knockout		0	0	0	0
FACOAL120t2pp	atp[c] + coa[c] + h[e] + ddca[e] -> h[c] + amp[c] + ppi[c] + ddcacoa[c]	Cell Envelope Biosynthesis	Knockout		0	0	0	0
FACOAL160t2pp	atp[c] + coa[c] + h[e] + hdca[e] -> h[c] + amp[c] + ppi[c] + pmtcoa[c]	Cell Envelope Biosynthesis	Knockout		0	0	0	0
FACOAL161t2pp	atp[c] + coa[c] + h[e] + hdcea[e] -> h[c] + amp[c] + ppi[c] + hdcoa[c]	Cell Envelope Biosynthesis	Knockout		0	0	0	0
FACOAL60t2pp	atp[c] + coa[c] + h[e] + hxa[e] -> h[c] + amp[c] + ppi[c] + hxcoa[c]	Cell Envelope Biosynthesis	Knockout		0	0	0	0
FACOAL180t2pp	atp[c] + coa[c] + h[e] + ocdca[e] -> h[c] + amp[c] + ppi[c] + stcoa[c]	Cell Envelope Biosynthesis	Knockout		0	0	0	0
FACOAL181t2pp	atp[c] + coa[c] + h[e] + ocdcea[e] -> h[c] + amp[c] + ppi[c] + odecoa[c]	Cell Envelope Biosynthesis	Knockout		0	0	0	0
FACOAL80t2pp	atp[c] + coa[c] + h[e] + octa[e] -> h[c] + amp[c] + ppi[c] + occoa[c]	Cell Envelope Biosynthesis	Knockout		0	0	0	0
FACOAL140t2pp	atp[c] + coa[c] + h[e] + ttdca[e] -> h[c] + amp[c] + ppi[c] + tdcoa[c]	Cell Envelope Biosynthesis	Knockout		0	0	0	0
FACOAL141t2pp	atp[c] + coa[c] + h[e] + ttdcea[e] -> h[c] + amp[c] + ppi[c] + tdecoa[c]	Cell Envelope Biosynthesis	Knockout		0	0	0	0
SUCBZL	atp[c] + coa[c] + sucbz[c] -> amp[c] + ppi[c] + sbzcoa[c]	Cofactor and Prosthetic Group Biosynthesis	Knockout		0	0	0	0
CYSTRS	atp[c] + cys-L[c] + trnacys[c] -> amp[c] + ppi[c] + cystrna[c]	tRNA Charging	Knockout		0	0	0	0
D52DGK	atp[c] + d52dg[c] -> adp[c] + 6p5d2dg[c]	Inositol phosphate metabolism	Knockout		0	0	0	0
NDPK8	atp[c] + dadp[c] <=> adp[c] + datp[c]	Nucleotide Salvage Pathway			0	58.0457	0	6.12384
ADK2	atp[c] + damp[c] <=> adp[c] + dadp[c]	Nucleotide Salvage Pathway			-0.537787	58.0457	-0.0589225	6.1238
NDPK7	atp[c] + dcdp[c] <=> adp[c] + dctp[c]	Nucleotide Salvage Pathway			0	58.0457	0	6.12384
CYTK2	atp[c] + dcmp[c] <=> adp[c] + dcdp[c]	Nucleotide Salvage Pathway			-0.67067	58.0457	-0.0668949	6.1238
NDPK5	atp[c] + dgdp[c] <=> adp[c] + dgtp[c]	Nucleotide Salvage Pathway			0	58.0457	0	6.12384
DGK1	atp[c] + dgmp[c] <=> adp[c] + dgdp[c]	Nucleotide Salvage Pathway			-0.537787	58.0457	-0.058928	6.1238
HDPA2	atp[c] + dha[c] -> adp[c] + dhap[c]	Alternate Carbon Metabolism	Knockout		0	0	0	0
DPCOAK	atp[c] + dpcoa[c] -> h[c] + adp[c] + coa[c]	Cofactor and Prosthetic Group Biosynthesis			1.69002e-16	0.000293761	2.97363e-06	1.10539e-05
NDPK4	atp[c] + dtdp[c] <=> adp[c] + dttp[c]	Nucleotide Salvage Pathway			0	58.0457	0	6.12384
DTMPK	atp[c] + dtmp[c] <=> adp[c] + dtdp[c]	Nucleotide Salvage Pathway			0	58.0457	0	6.12384
NDPK6	atp[c] + dudp[c] <=> adp[c] + dutp[c]	Nucleotide Salvage Pathway			-0.67067	58.0457	-0.0669303	6.12384
URIDK2r	atp[c] + dump[c] <=> adp[c] + dudp[c]	Nucleotide Salvage Pathway			-0.67067	58.0457	-0.0669303	6.1238
DURIK1	atp[c] + duri[c] -> h[c] + adp[c] + dump[c]	Nucleotide Salvage Pathway			0	58.0457	0	6.12384
FRUK	atp[c] + f1p[c] -> h[c] + adp[c] + fdp[c]	Alternate Carbon Metabolism	Knockout		0	0	0	0
PFK	atp[c] + f6p[c] -> h[c] + adp[c] + fdp[c]	Glycolysis/Gluconeogenesis			3.39087	61.4577	4.47998	10.6038
GART	atp[c] + for[c] + gar[c] -> h[c] + adp[c] + pi[c] + fgam[c]	Purine and Pyrimidine Biosynthesis			0	58.0457	0	6.12384
PRAIS	atp[c] + fpram[c] -> 2 h[c] + adp[c] + pi[c] + air[c]	Purine and Pyrimidine Biosynthesis			0	0.537787	0.000473722	0.124794
HEX7	atp[c] + fru[c] -> h[c] + adp[c] + f6p[c]	Alternate Carbon Metabolism			0	58.0457	0	6.12384
GALKr	atp[c] + gal[c] -> h[c] + adp[c] + gal1p[c]	Alternate Carbon Metabolism	Knockout		0	0	0	0
NDPK1	atp[c] + gdp[c] <=> adp[c] + gtp[c]	Nucleotide Salvage Pathway			-999.944	1000	-999.993	1000
GDPDPK	atp[c] + gdp[c] -> h[c] + amp[c] + ppgpp[c]	Cofactor and Prosthetic Group Biosynthesis			0	58.0457	0	6.12384
HEX1	atp[c] + glc-D[c] -> h[c] + adp[c] + g6p[c]	Glycolysis/Gluconeogenesis			0	58.1043	0	6.12384
GNK	atp[c] + glcn[c] -> h[c] + adp[c] + 6pgc[c]	Alternate Carbon Metabolism	Knockout		0	0	0	0
GLNTRS	atp[c] + gln-L[c] + trnagln[c] -> amp[c] + ppi[c] + glntrna[c]	tRNA Charging	Knockout		0	0	0	0
GLU5K	atp[c] + glu-L[c] -> adp[c] + glu5p[c]	Arginine and Proline Metabolism			0	25.922	0.000758152	3.06268
GLUCYS	atp[c] + glu-L[c] + cys-L[c] -> h[c] + adp[c] + pi[c] + glucys[c]	Cofactor and Prosthetic Group Biosynthesis	Knockout		0	0	0	0
DHFS	atp[c] + glu-L[c] + dhpt[c] -> h[c] + adp[c] + pi[c] + dhf[c]	Cofactor and Prosthetic Group Biosynthesis	Knockout		0	0	0	0
GLUTRS	atp[c] + glu-L[c] + trnaglu[c] -> amp[c] + ppi[c] + glutrna[c]	tRNA Charging			0	1.29913	0	0.0927176
PRAGSr	atp[c] + gly[c] + pram[c] <=> h[c] + adp[c] + pi[c] + gar[c]	Purine and Pyrimidine Biosynthesis			0	0.537787	0.000473722	0.124794
GLYK	atp[c] + glyc[c] -> h[c] + adp[c] + glyc3p[c]	Alternate Carbon Metabolism			0	58.0457	0	6.12384
GLYCK2	atp[c] + glyc-R[c] -> h[c] + adp[c] + 2pg[c]	Glycine and Serine Metabolism	Knockout		0	0	0	0
GLYCK	atp[c] + glyc-R[c] -> h[c] + adp[c] + 3pg[c]	Glyoxylate Metabolism	Knockout		0	0	0	0
GK1	atp[c] + gmp[c] <=> adp[c] + gdp[c]	Nucleotide Salvage Pathway			-4.28551e-14	58.0457	0.000268726	6.12411
GSNK	atp[c] + gsn[c] -> h[c] + adp[c] + gmp[c]	Nucleotide Salvage Pathway			0	58.0457	0	6.12384
GTPDPK	atp[c] + gtp[c] -> h[c] + amp[c] + gdptp[c]	Cofactor and Prosthetic Group Biosynthesis			0	58.0457	0	6.12384
BTNAMP	atp[c] + h[c] + btn[c] -> ppi[c] + btamp[c]	Biotin metabolism	Knockout		0	0	0	0
FMNAT	atp[c] + h[c] + fmn[c] -> ppi[c] + fad[c]	Cofactor and Prosthetic Group Biosynthesis	Knockout		0	0	0	0
GLGC	atp[c] + h[c] + g1p[c] -> ppi[c] + adpglc[c]	Glycolysis/Gluconeogenesis			0	1000	0	1000
ATPHs	atp[c] + h[c] + h2o[c] -> nh4[c] + itp[c]	Nucleotide Salvage Pathway			3.32411e-30	19.4415	0	2.04128
MPTSS	atp[c] + h[c] + moadcoo[c] -> ppi[c] + moadamp[c]	Cofactor and Prosthetic Group Biosynthesis	Knockout		0	0	0	0
MPTAT	atp[c] + h[c] + mpt[c] -> ppi[c] + mptamp[c]	Cofactor and Prosthetic Group Biosynthesis	Knockout		0	0	0	0
NNATr	atp[c] + h[c] + nicrnt[c] <=> ppi[c] + dnad[c]	Nucleotide Salvage Pathway			1.03481e-15	0.00116137	1.17562e-05	4.37011e-05
OCTNLL	atp[c] + h[c] + octa[c] -> amp[c] + ppi[c] + octapb[c]	Cofactor and Prosthetic Group Biosynthesis	Knockout		0	0	0	0
PTPATi	atp[c] + h[c] + pan4p[c] -> ppi[c] + dpcoa[c]	Cofactor and Prosthetic Group Biosynthesis			1.69002e-16	0.000293761	2.97363e-06	1.10539e-05
ATPM	atp[c] + h2o[c] -> h[c] + adp[c] + pi[c]	Unassigned Reaction			0	58.0457	0	6.12384
NTP1	atp[c] + h2o[c] -> h[c] + adp[c] + pi[c]	Nucleotide Salvage Pathway			0	58.0457	0	6.12384
NTPP6	atp[c] + h2o[c] -> h[c] + amp[c] + ppi[c]	Nucleotide Salvage Pathway			0	58.0457	0	6.12384
DAPabcpp	atp[c] + h2o[c] + 26dap-M[e] -> h[c] + adp[c] + pi[c] + 26dap-M[c]	Transport			0	58.0457	0	6.12384
ADOCBLabcpp	atp[c] + h2o[c] + adocbl[e] -> h[c] + adp[c] + pi[c] + adocbl[c]	Transport	Knockout		0	0	0	0
ALAALAabcpp	atp[c] + h2o[c] + alaala[e] -> h[c] + adp[c] + pi[c] + alaala[c]	Transport			0	58.0457	0	6.12384
ALAabcpp	atp[c] + h2o[c] + ala-L[e] -> h[c] + adp[c] + pi[c] + ala-L[c]	Transport			0	58.0457	0	6.12384
ARBabcpp	atp[c] + h2o[c] + arab-L[e] -> h[c] + adp[c] + pi[c] + arab-L[c]	Transport			0	77.3943	0	8.16512
ARGabcpp	atp[c] + h2o[c] + arg-L[e] -> h[c] + adp[c] + pi[c] + arg-L[c]	Transport			0	46.4366	0	4.89907
ASNabcpp	atp[c] + h2o[c] + asn-L[e] -> h[c] + adp[c] + pi[c] + asn-L[c]	Transport			0	77.3943	0	8.16512
ASNS1	atp[c] + h2o[c] + asp-L[c] + gln-L[c] -> h[c] + amp[c] + ppi[c] + asn-L[c] + glu-L[c]	Alanine and Aspartate Metabolism			0	29.0229	0	3.06238
ASPabcpp	atp[c] + h2o[c] + asp-L[e] -> h[c] + adp[c] + pi[c] + asp-L[c]	Transport	Knockout		0	0	0	0
Biotinabcpp	atp[c] + h2o[c] + btn[c] -> h[c] + adp[c] + pi[c] + btn[e]	Transport			0	58.0457	0	6.12384
BIOTIN_t	atp[c] + h2o[c] + btn[e] -> h[c] + adp[c] + pi[c] + btn[c]	Biotin metabolism			0	46.4366	0	4.89907
CGLYabcpp	atp[c] + h2o[c] + cgly[e] -> h[c] + adp[c] + pi[c] + cgly[c]	Transport			0	58.0457	0	6.12384
BTNC	atp[c] + h2o[c] + co2[c] + bccp[C] -> 2 h[c] + adp[c] + pi[c] + cbccp[C]	Fatty acid biosynthesis	Knockout		0	0	0	0
COBALT2abcpp	atp[c] + h2o[c] + cobalt2[e] -> h[c] + adp[c] + pi[c] + cobalt2[c]	Inorganic Ion Transport and Metabolism	Knockout		0	7.00338e-05	0	2.63529e-06
CRNabcpp	atp[c] + h2o[c] + crn[e] -> h[c] + adp[c] + pi[c] + crn[c]	Transport			0	77.3943	0	8.16512
CRNDabcpp	atp[c] + h2o[c] + crn-D[e] -> h[c] + adp[c] + pi[c] + crn-D[c]	Transport			0	77.3943	0	8.16512
CTBTabcpp	atp[c] + h2o[c] + ctbt[e] -> h[c] + adp[c] + pi[c] + ctbt[c]	Transport			0	77.3943	0	8.16512
CYSabc2pp	atp[c] + h2o[c] + cys-L[c] -> h[c] + adp[c] + pi[c] + cys-L[e]	Transport			0	29.0229	0	3.06192
CYSabcpp	atp[c] + h2o[c] + cys-L[e] -> h[c] + adp[c] + pi[c] + cys-L[c]	Transport			0	58.0457	0	6.12384
FE3abcpp	atp[c] + h2o[c] + fe3[e] -> h[c] + adp[c] + pi[c] + fe3[c]	Inorganic Ion Transport and Metabolism			0	58.0457	0	6.12384
G3PCabcpp	atp[c] + h2o[c] + g3pc[e] -> h[c] + adp[c] + pi[c] + g3pc[c]	Transport	Knockout		0	0	0	0
G3PEabcpp	atp[c] + h2o[c] + g3pe[e] -> h[c] + adp[c] + pi[c] + g3pe[c]	Transport			0	58.0457	0	6.12384
G3PGabcpp	atp[c] + h2o[c] + g3pg[e] -> h[c] + adp[c] + pi[c] + g3pg[c]	Transport			0	58.0457	0	6.12384
G3PIabcpp	atp[c] + h2o[c] + g3pi[e] -> h[c] + adp[c] + pi[c] + g3pi[c]	Transport			0	58.0457	0	6.12384
G3PSabcpp	atp[c] + h2o[c] + g3ps[e] -> h[c] + adp[c] + pi[c] + g3ps[c]	Transport			0	58.0457	0	6.12384
GLCabcpp	atp[c] + h2o[c] + glc-D[e] -> h[c] + adp[c] + pi[c] + glc-D[c]	Transport			0	4.67	0	4.67
PRFGS	atp[c] + h2o[c] + gln-L[c] + fgam[c] -> h[c] + adp[c] + pi[c] + glu-L[c] + fpram[c]	Purine and Pyrimidine Biosynthesis			0	0.537787	0.000473722	0.124794
CTPS2	atp[c] + h2o[c] + gln-L[c] + utp[c] -> 2 h[c] + adp[c] + pi[c] + glu-L[c] + ctp[c]	Purine and Pyrimidine Biosynthesis			0	0.67067	0.000209421	0.0700428
GMPS2	atp[c] + h2o[c] + gln-L[c] + xmp[c] -> 2 h[c] + amp[c] + ppi[c] + glu-L[c] + gmp[c]	Purine and Pyrimidine Biosynthesis			0	19.3486	0.000268726	2.04172
GLNabcpp	atp[c] + h2o[c] + gln-L[e] -> h[c] + adp[c] + pi[c] + gln-L[c]	Transport			0	77.3943	0	8.16512
GLUabcpp	atp[c] + h2o[c] + glu-L[e] -> h[c] + adp[c] + pi[c] + glu-L[c]	Transport			0	58.0457	0	6.12384
GLYBabcpp	atp[c] + h2o[c] + glyb[e] -> h[c] + adp[c] + pi[c] + glyb[c]	Transport	Knockout		0	0	0	0
GLYC2Pabcpp	atp[c] + h2o[c] + glyc2p[e] -> h[c] + adp[c] + pi[c] + glyc2p[c]	Transport	Knockout		0	0	0	0
GLYC3Pabcpp	atp[c] + h2o[c] + glyc3p[e] -> h[c] + adp[c] + pi[c] + glyc3p[c]	Transport			0	58.0457	0	6.12384
GTHRDabc2pp	atp[c] + h2o[c] + gthrd[c] -> h[c] + adp[c] + pi[c] + gthrd[e]	Transport			0	58.0457	0	6.12384
GTHRDabcpp	atp[c] + h2o[c] + gthrd[e] -> h[c] + adp[c] + pi[c] + gthrd[c]	Transport			0	58.0457	0	6.12384
SADT2	atp[c] + h2o[c] + gtp[c] + so4[c] -> pi[c] + ppi[c] + gdp[c] + aps[c]	Cysteine Metabolism			1.69002e-16	4.01673	0.000573947	0.284709
HISabcpp	atp[c] + h2o[c] + his-L[e] -> h[c] + adp[c] + pi[c] + his-L[c]	Transport			0	77.3943	0	8.16512
ILEabcpp	atp[c] + h2o[c] + ile-L[e] -> h[c] + adp[c] + pi[c] + ile-L[c]	Transport			0	77.3943	0	8.16512
Kabcpp	atp[c] + h2o[c] + k[e] -> h[c] + adp[c] + pi[c] + k[c]	Inorganic Ion Transport and Metabolism			0	46.4366	0	4.90127
LEUabcpp	atp[c] + h2o[c] + leu-L[e] -> h[c] + adp[c] + pi[c] + leu-L[c]	Transport			0	77.3943	0	8.16512
LYSabcpp	atp[c] + h2o[c] + lys-L[e] -> h[c] + adp[c] + pi[c] + lys-L[c]	Transport			0	77.3943	0	8.16512
MALTabcpp	atp[c] + h2o[c] + malt[e] -> h[c] + adp[c] + pi[c] + malt[c]	Transport	Knockout		0	0	0	0
METAT	atp[c] + h2o[c] + met-L[c] -> pi[c] + ppi[c] + amet[c]	Methionine Metabolism	Knockout		0	0.00011386	1.15256e-06	4.28441e-06
METabcpp	atp[c] + h2o[c] + met-L[e] -> h[c] + adp[c] + pi[c] + met-L[c]	Transport			0	77.3943	0	8.16512
MG2uabcpp	atp[c] + h2o[c] + mg2[e] -> h[c] + adp[c] + pi[c] + mg2[c]	Inorganic Ion Transport and Metabolism			0	38.6971	0	4.08256
NI2uabcpp	atp[c] + h2o[c] + ni2[e] -> h[c] + adp[c] + pi[c] + ni2[c]	Inorganic Ion Transport and Metabolism			0	0.000898234	0	3.37998e-05
ORNabcpp	atp[c] + h2o[c] + orn[e] -> h[c] + adp[c] + pi[c] + orn[c]	Transport			0	46.4366	0	4.89907
PA120abcpp	atp[c] + h2o[c] + pa120[c] -> h[c] + adp[c] + pi[c] + pa120[e]	Transport	Knockout		0	0	0	0
PA140abcpp	atp[c] + h2o[c] + pa140[c] -> h[c] + adp[c] + pi[c] + pa140[e]	Transport	Knockout		0	0	0	0
PA141abcpp	atp[c] + h2o[c] + pa141[c] -> h[c] + adp[c] + pi[c] + pa141[e]	Transport	Knockout		0	0	0	0
PA160abcpp	atp[c] + h2o[c] + pa160[c] -> h[c] + adp[c] + pi[c] + pa160[e]	Transport	Knockout		0	0	0	0
PA161abcpp	atp[c] + h2o[c] + pa161[c] -> h[c] + adp[c] + pi[c] + pa161[e]	Transport	Knockout		0	0	0	0
PA180abcpp	atp[c] + h2o[c] + pa180[c] -> h[c] + adp[c] + pi[c] + pa180[e]	Transport	Knockout		0	0	0	0
PA181abcpp	atp[c] + h2o[c] + pa181[c] -> h[c] + adp[c] + pi[c] + pa181[e]	Transport	Knockout		0	0	0	0
PGP120abcpp	atp[c] + h2o[c] + pgp120[c] -> h[c] + adp[c] + pi[c] + pgp120[e]	Transport	Knockout		0	0	0	0
PGP140abcpp	atp[c] + h2o[c] + pgp140[c] -> h[c] + adp[c] + pi[c] + pgp140[e]	Transport	Knockout		0	0	0	0
PGP141abcpp	atp[c] + h2o[c] + pgp141[c] -> h[c] + adp[c] + pi[c] + pgp141[e]	Transport	Knockout		0	0	0	0
PGP160abcpp	atp[c] + h2o[c] + pgp160[c] -> h[c] + adp[c] + pi[c] + pgp160[e]	Transport	Knockout		0	0	0	0
PGP161abcpp	atp[c] + h2o[c] + pgp161[c] -> h[c] + adp[c] + pi[c] + pgp161[e]	Transport	Knockout		0	0	0	0
PGP180abcpp	atp[c] + h2o[c] + pgp180[c] -> h[c] + adp[c] + pi[c] + pgp180[e]	Transport	Knockout		0	0	0	0
PGP181abcpp	atp[c] + h2o[c] + pgp181[c] -> h[c] + adp[c] + pi[c] + pgp181[e]	Transport	Knockout		0	0	0	0
PHEMEabcpp	atp[c] + h2o[c] + pheme[c] -> h[c] + adp[c] + pi[c] + pheme[e]	Transport			0	0.162391	0	0.0115897
PIuabcpp	atp[c] + h2o[c] + pi[e] -> h[c] + adp[c] + 2 pi[c]	Inorganic Ion Transport and Metabolism			0	77.3943	0	8.16512
PROGLYabcpp	atp[c] + h2o[c] + progly[e] -> h[c] + adp[c] + pi[c] + progly[c]	Transport	Knockout		0	0	0	0
PROabcpp	atp[c] + h2o[c] + pro-L[e] -> h[c] + adp[c] + pi[c] + pro-L[c]	Transport			0	46.4366	0	4.89907
NAMNPP	atp[c] + h2o[c] + prpp[c] + nac[c] <=> adp[c] + pi[c] + ppi[c] + nicrnt[c]	Cofactor and Prosthetic Group Biosynthesis	Knockout		0	0	0	0
PPS	atp[c] + h2o[c] + pyr[c] -> 2 h[c] + pi[c] + amp[c] + pep[c]	Glycolysis/Gluconeogenesis			0	58.0457	0	6.12384
RIBabcpp	atp[c] + h2o[c] + rib-D[e] -> h[c] + adp[c] + pi[c] + rib-D[c]	Transport	Knockout		0	0	0	0
SERabcpp	atp[c] + h2o[c] + ser-L[e] -> h[c] + adp[c] + pi[c] + ser-L[c]	Transport			0	46.4366	0	4.89907
SULabcpp	atp[c] + h2o[c] + so4[e] -> h[c] + adp[c] + pi[c] + so4[c]	Inorganic Ion Transport and Metabolism			1.69002e-16	4.01673	0.000696158	0.284831
SPMDabcpp	atp[c] + h2o[c] + spmd[e] -> h[c] + adp[c] + pi[c] + spmd[c]	Transport			0	46.4366	0	4.89907
THMabcpp	atp[c] + h2o[c] + thm[e] -> h[c] + adp[c] + pi[c] + thm[c]	Transport	Knockout		0	0	0	0
THRabcpp	atp[c] + h2o[c] + thr-L[e] -> h[c] + adp[c] + pi[c] + thr-L[c]	Transport			0	46.4366	0	4.89907
TREabcpp	atp[c] + h2o[c] + tre[e] -> h[c] + adp[c] + pi[c] + tre[c]	Transport	Knockout		0	0	0	0
TRPabcpp	atp[c] + h2o[c] + trp-L[e] -> h[c] + adp[c] + pi[c] + trp-L[c]	Transport			0	77.3943	0	8.16512
TYRRRpp	atp[c] + h2o[c] + tyr-L[e] -> h[c] + adp[c] + pi[c] + tyr-L[c]	Tyrosine, Tryptophan, and Phenylalanine Metabolism			0	77.3943	0	8.16512
VALabcpp	atp[c] + h2o[c] + val-L[e] -> h[c] + adp[c] + pi[c] + val-L[c]	Transport			0	77.3943	0	8.16512
XYLabcpp	atp[c] + h2o[c] + xyl-D[e] -> h[c] + adp[c] + pi[c] + xyl-D[c]	Transport	Knockout		0	0	0	0
ZN2abcpp	atp[c] + h2o[c] + zn2[c] -> h[c] + adp[c] + pi[c] + zn2[e]	Inorganic Ion Transport and Metabolism			0	58.0457	0	6.12384
ZNabcpp	atp[c] + h2o[c] + zn2[e] -> h[c] + adp[c] + pi[c] + zn2[c]	Inorganic Ion Transport and Metabolism			0	46.4366	0	4.89907
AIRC2	atp[c] + hco3[c] + air[c] -> h[c] + adp[c] + pi[c] + 5caiz[c]	Purine and Pyrimidine Biosynthesis			0	0.537787	0.000473722	0.124794
BCCPE	atp[c] + hco3[c] + bccp[e] <=> h[c] + adp[c] + pi[c] + btnco2[c]	Transport	Knockout		0	0	0	0
MM-COA_ADD5	atp[c] + hco3[c] + ppcoa[c] <=> h[c] + adp[c] + pi[c] + mmcoa-S[c]	Alternate Carbon Metabolism	Knockout		0	0	0	0
PYRC	atp[c] + hco3[c] + pyr[c] <=> h[c] + adp[c] + pi[c] + oaa[c]	Citric Acid Cycle			1.2663	2.44349	-7.09162	9.85351
HISTRS	atp[c] + his-L[c] + trnahis[c] -> amp[c] + ppi[c] + histrna[c]	tRNA Charging	Knockout		0	0	0	0
HSK	atp[c] + hom-L[c] -> h[c] + adp[c] + phom[c]	Threonine and Lysine Metabolism			0	4.33829	0.00219819	0.144266
LEUTRS	atp[c] + leu-L[c] + trnaleu[c] -> amp[c] + ppi[c] + leutrna[c]	tRNA Charging	Knockout		0	0	0	0
LIPATPT	atp[c] + lipoate[c] -> ppi[c] + lipoamp[c]	Cofactor and Prosthetic Group Biosynthesis	Knockout		0	0	0	0
LYSTRS	atp[c] + lys-L[c] + trnalys[c] -> amp[c] + ppi[c] + lystrna[c]	tRNA Charging	Knockout		0	0	0	0
METTRS	atp[c] + met-L[c] + trnamet[c] -> amp[c] + ppi[c] + mettrna[c]	tRNA Charging	Knockout		0	0	0	0
NADK	atp[c] + nad[c] -> h[c] + adp[c] + nadp[c]	Cofactor and Prosthetic Group Biosynthesis			0	58.0457	2.30514e-06	6.12384
ASNS2	atp[c] + nh4[c] + asp-L[c] -> h[c] + amp[c] + ppi[c] + asn-L[c]	Alanine and Aspartate Metabolism			0	58.0457	0	6.12476
NADS1	atp[c] + nh4[c] + dnad[c] -> h[c] + nad[c] + amp[c] + ppi[c]	Cofactor and Prosthetic Group Biosynthesis			1.03481e-15	0.00116137	1.17562e-05	4.37011e-05
GLNS	atp[c] + nh4[c] + glu-L[c] -> h[c] + adp[c] + pi[c] + gln-L[c]	Glutamate metabolism			2.59644e-31	58.6038	0.00412509	6.12936
PPCK	atp[c] + oaa[c] -> adp[c] + co2[c] + pep[c]	Anaplerotic Reactions			0.52059	1.24754	0	6.12384
PANTS	atp[c] + pant-R[c] + ala-B[c] -> h[c] + amp[c] + ppi[c] + pnto-R[c]	Cofactor and Prosthetic Group Biosynthesis			1.69002e-16	0.000293761	2.97363e-06	1.10539e-05
PHETRS	atp[c] + phe-L[c] + trnaphe[c] -> amp[c] + ppi[c] + phetrna[c]	tRNA Charging	Knockout		0	0	0	0
PPKr	atp[c] + pi[c] <=> adp[c] + ppi[c]	Oxidative Phosphorylation			-1000	56.8199	-1000	6.11367
PNTK	atp[c] + pnto-R[c] -> h[c] + adp[c] + 4ppan[c]	Cofactor and Prosthetic Group Biosynthesis			1.69002e-16	0.000293761	2.97363e-06	1.10539e-05
PROTRS	atp[c] + pro-L[c] + trnapro[c] -> amp[c] + ppi[c] + protrna[c]	tRNA Charging	Knockout		0	0	0	0
ATPPRT	atp[c] + prpp[c] -> ppi[c] + prbatp[c]	Histidine Metabolism			0	0.67067	0.00031948	0.0863873
PYDAMK	atp[c] + pydam[c] -> h[c] + adp[c] + pyam5p[c]	Cofactor and Prosthetic Group Biosynthesis	Knockout		0	0	0	0
PYDXK	atp[c] + pydx[c] -> h[c] + adp[c] + pydx5p[c]	Cofactor and Prosthetic Group Biosynthesis	Knockout		0	0	0	0
PYDXNK	atp[c] + pydxn[c] -> h[c] + adp[c] + pdx5p[c]	Cofactor and Prosthetic Group Biosynthesis	Knockout		0	0	0	0
PRPPS	atp[c] + r5p[c] <=> h[c] + amp[c] + prpp[c]	Histidine Metabolism			0.0198064	58.6038	0.00154598	6.12608
RBK	atp[c] + rib-D[c] -> h[c] + adp[c] + r5p[c]	Alternate Carbon Metabolism			0	29.0229	0	3.06262
RBFK	atp[c] + ribflv[c] <=> h[c] + adp[c] + fmn[c]	Cofactor and Prosthetic Group Biosynthesis	Knockout		0	0	0	0
SERTRS2	atp[c] + ser-L[c] + trnasecys[c] -> amp[c] + ppi[c] + sertrna[c]	tRNA Charging	Knockout		0	0	0	0
SERTRS	atp[c] + ser-L[c] + trnaser[c] -> amp[c] + ppi[c] + sertrna[c]	tRNA Charging	Knockout		0	0	0	0
SHKK	atp[c] + skm[c] -> h[c] + adp[c] + skm5p[c]	Tyrosine, Tryptophan, and Phenylalanine Metabolism			0.00469	0.22043	0.00111216	0.0629239
PFK_2	atp[c] + tag6p-D[c] -> h[c] + adp[c] + tagdp-D[c]	Alternate Carbon Metabolism	Knockout		0	0	0	0
TMPK	atp[c] + thmmp[c] -> adp[c] + thmpp[c]	Cofactor and Prosthetic Group Biosynthesis	Knockout		0	0	0	0
THRTRS	atp[c] + thr-L[c] + trnathr[c] -> amp[c] + ppi[c] + thrtrna[c]	tRNA Charging	Knockout		0	0	0	0
TMCM-FREE	atp[c] + tre[c] + freemyco[c] -> adp[c] + tmcm[c]	Membrane Lipid Metabolism			0	0.0052588	5.32329e-05	0.000197882
TDCM-FREE	atp[c] + tre[c] + tmcm[c] <=> adp[c] + tdcm[c]	Membrane Lipid Metabolism			0	0.00201588	2.0406e-05	7.58551e-05
ALATRS	atp[c] + trnaala[c] + ala-L[c] -> amp[c] + alatrna[c] + ppi[c]	tRNA Charging	Knockout		0	0	0	0
GLYTRS	atp[c] + trnagly[c] + gly[c] -> amp[c] + ppi[c] + glytrna[c]	tRNA Charging	Knockout		0	0	0	0
ILETRS	atp[c] + trnaile[c] + ile-L[c] -> amp[c] + ppi[c] + iletrna[c]	tRNA Charging	Knockout		0	0	0	0
TRPTRS	atp[c] + trp-L[c] + trnatrp[c] -> amp[c] + ppi[c] + trptrna[c]	tRNA Charging	Knockout		0	0	0	0
TYRTRS	atp[c] + tyr-L[c] + trnatyr[c] -> amp[c] + ppi[c] + tyrtrna[c]	tRNA charging	Knockout		0	0	0	0
UAMAGS	atp[c] + uama[c] + glu-D[c] -> h[c] + adp[c] + pi[c] + uamag[c]	Cell Envelope Biosynthesis			0	0.0204736	0.000207246	0.000770396
NDPK2	atp[c] + udp[c] <=> adp[c] + utp[c]	Nucleotide Salvage Pathway			0	58.2338	0.00421463	6.12826
UMPK	atp[c] + ump[c] <=> adp[c] + udp[c]	Nucleotide Salvage Pathway			0	58.2338	0.000817134	6.12465
VALTRS	atp[c] + val-L[c] + trnaval[c] -> amp[c] + ppi[c] + valtrna[c]	tRNA Charging	Knockout		0	0	0	0
XYLK	atp[c] + xylu-D[c] -> h[c] + adp[c] + xu5p-D[c]	Alternate Carbon Metabolism	Knockout		0	0	0	0
EX_biomass	biomass[c] ->	Transport			0	0.42893	0.00434189	0.0161401
BAMPN	btamp[c] + apo[c] <=> h[c] + amp[c] + bccp[C]	Biotin metabolism	Knockout		0	0	0	0
EX_BIOTIN	btn[e] <=>	Transport	Knockout		-1.01925e-06	0	-3.83533e-08	-1.03175e-08
Biotintpp	btn[e] -> btn[c]	Transport			0	232.183	0	24.4953
CAt6pp	ca2[c] + na1[e] <=> ca2[e] + na1[c]	Inorganic Ion Transport and Metabolism			-232.183	0	-24.4955	-0.000146654
EX_ca2(e)	ca2[e] <=>	Exchange			-0.0144877	0	-0.000545155	-0.000146654
CD2tpp	cd2[e] -> cd2[c]	Inorganic Ion Transport and Metabolism	Knockout		0	0	0	0
RNDR3b	cdp[c] + grxrd[c] -> h2o[c] + dcdp[c] + grxox[c]	Nucleotide Salvage Pathway	Knockout		0	0	0	0
RNDR3	cdp[c] + trdrd[c] -> h2o[c] + dcdp[c] + trdox[c]	Nucleotide Salvage Pathway			0	0.67067	3.95328e-05	0.0669698
PIT	cdpdag[c] -> pit[c]	Cell Envelope Biosynthesis			0	0.00124738	1.26268e-05	4.69374e-05
PGSA120	cdpdddecg[c] + glyc3p[c] -> h[c] + cmp[c] + pgp120[c]	Glycerophospholipid Metabolism	Knockout		0	0	0	0
PGSA161	cdpdhdec9eg[c] + glyc3p[c] -> h[c] + cmp[c] + pgp161[c]	Glycerophospholipid Metabolism	Knockout		0	0	0	0
PGSA160	cdpdhdecg[c] + glyc3p[c] -> h[c] + cmp[c] + pgp160[c]	Glycerophospholipid Metabolism	Knockout		0	0	0	0
PGSA181	cdpdodec11eg[c] + glyc3p[c] -> h[c] + cmp[c] + pgp181[c]	Glycerophospholipid Metabolism	Knockout		0	0	0	0
PGSA180	cdpdodecg[c] + glyc3p[c] -> h[c] + cmp[c] + pgp180[c]	Glycerophospholipid Metabolism	Knockout		0	0	0	0
PGSA141	cdpdtdec7eg[c] + glyc3p[c] -> h[c] + cmp[c] + pgp141[c]	Glycerophospholipid Metabolism	Knockout		0	0	0	0
PGSA140	cdpdtdecg[c] + glyc3p[c] -> h[c] + cmp[c] + pgp140[c]	Glycerophospholipid Metabolism	Knockout		0	0	0	0
EX_cgly(e)	cgly[e] <=>	Exchange	Knockout		0	0	0	0
CGLYtex	cgly[e] <=> cgly[c]	Transport			-58.0457	0	-6.12384	0
ICHORS	chor[c] <=> ichor[c]	Cofactor and Prosthetic Group Biosynthesis	Knockout		0	0	0	0
CHORM	chor[c] -> pphn[c]	Tyrosine, Tryptophan, and Phenylalanine Metabolism			1.84967e-29	0.22043	0.00097988	0.0566104
ADCS	chor[c] + gln-L[c] -> glu-L[c] + 4adcho[c]	Cofactor and Prosthetic Group Biosynthesis	Knockout		0	0	0	0
ANS	chor[c] + gln-L[c] -> h[c] + pyr[c] + glu-L[c] + anth[c]	Tyrosine, Tryptophan, and Phenylalanine Metabolism			0	0.22043	0.00013113	0.0619428
ACONTa	cit[c] <=> h2o[c] + acon-C[c]	Citric Acid Cycle	Down regulation	Direct Reaction	1.6415	2.94063	0.00610852	0.191544
CITL	cit[c] -> ac[c] + oaa[c]	Citric Acid Cycle			0	1.29913	0	6.12384
CITt3pp	cit[c] + h[e] -> h[c] + cit[e]	Transport			0	232.183	0	24.4953
CITtex	cit[e] <=> cit[c]	Transport			-116.091	232.183	-12.2477	24.4953
EX_cit(e)	cit[e] ->	Exchange			0	1.29913	0	0.0927176
EX_cl	cl[e] <=>	Transport			-0.0144877	0	-0.000545155	-0.000146654
EX_cmp(e)	cmp[e] <=>	Exchange	Knockout		0	0	0	0
CO2tpp	co2[c] -> co2[e]	Transport			5.21528	15.4535	8.92576	9.6675
EX_co2(e)	co2[e] <=>	Exchange			5.21528	15.4535	8.92576	9.6675
ACPS1	coa[c] + apoACP[c] -> h[c] + ACP[c] + pap[c]	Cofactor and Prosthetic Group Biosynthesis	Knockout		0	0	0	0
ACALD	coa[c] + nad[c] + acald[c] <=> accoa[c] + h[c] + nadh[c]	Pyruvate Metabolism			-58.0457	2.53704e-27	-6.12384	-5.71865e-25
AKGDH	coa[c] + nad[c] + akg[c] -> nadh[c] + co2[c] + succoa[c]	Citric Acid Cycle	Down regulation	Direct Reaction	1.6415	2.44349	5.07129e-07	0.185436
MSDHD	coa[c] + nad[c] + msa[c] -> accoa[c] + nadh[c] + co2[c]	Cofactor and Prosthetic Group Biosynthesis	Knockout		0	0	0	0
EX_cobalt2(e)	cobalt2[e] <=>	Exchange	Knockout		-7.00338e-05	0	-2.63529e-06	-7.08926e-07
COBALT2tpp	cobalt2[e] -> cobalt2[c]	Inorganic Ion Transport and Metabolism	Knockout		0	7.00338e-05	0	2.63529e-06
MPTS	cpmp[c] + cu2[c] + 2 moadcosh[c] -> 5 h[c] + 2 moadcoo[c] + mpt[c]	Cofactor and Prosthetic Group Biosynthesis	Knockout		0	0	0	0
CRNt8pp	crn-D[c] + crn[e] -> crn[c] + crn-D[e]	Transport			0	1000	0	1000
PPNCL2	ctp[c] + 4ppan[c] + cys-L[c] -> h[c] + ppi[c] + cmp[c] + 4ppcys[c]	Cofactor and Prosthetic Group Biosynthesis			1.69002e-16	0.000293761	2.97363e-06	1.10539e-05
RNTR3c	ctp[c] + fldrd[c] -> h2o[c] + dctp[c] + fldox[c]	Nucleotide Salvage Pathway	Knockout		0	0	0	0
CDPDAG	ctp[c] + pa[c] <=> ppi[c] + cdpdag[c]	Cell Envelope Biosynthesis			0	0.0145374	0.000147157	0.000547024
EX_cu(e)	cu[e] <=>	Exchange	Knockout		0	0	0	0
CUtex	cu[e] <=> cu[c]	Transport			0	232.183	0	24.4953
EX_cu2(e)	cu2[e] <=>	Exchange			-0.00197272	0	-7.4231e-05	-1.99691e-05
CU2tpp	cu2[e] -> cu2[c]	Inorganic Ion Transport and Metabolism			0	0.00197272	1.99691e-05	7.4231e-05
MCPST	cyan[c] + mercppyr[c] -> h[c] + pyr[c] + tcynt[c]	Cysteine Metabolism	Knockout		0	0	0	0
CYANSTpp	cyan[c] + tsul[c] -> h[c] + so3[c] + tcynt[c]	Inorganic Ion Transport and Metabolism	Knockout		0	0	0	0
EX_cyan(e)	cyan[e] <=>	Exchange	Knockout		0	0	0	0
CYANtex	cyan[e] <=> cyan[c]	Transport	Knockout		0	0	0	0
CYStpp	cys-L[c] -> cys-L[e]	Transport			0	58.0457	0	6.12384
ACHMSC	cys-L[c] + achms[c] -> h[c] + ac[c] + cyst-L[c]	Alternate Carbon Metabolism			0	0.537787	0	0.0763164
SHSL1	cys-L[c] + suchms[c] -> h[c] + succ[c] + cyst-L[c]	Methionine Metabolism			0	0.537787	8.02936e-36	0.0715466
EX_cys_L(e)	cys-L[e] ->	Exchange			0	0.80668	0	0.126282
EX_cytd(e)	cytd[e] <=>	Exchange			0	0.67067	0	0.0695382
D5GIS	d5dg[c] <=> d52dg[c]	Inositol phosphate metabolism	Knockout		0	0	0	0
EX_dad-2(e)	dad-2[e] <=>	Exchange			0	0.537787	0	0.0588885
DADNtex	dad-2[e] <=> dad-2[c]	Transport			-0.537787	0	-0.0588885	0
EX_damp(e)	damp[e] <=>	Exchange			0	0.537787	0	0.0588885
DAMPtex	damp[e] <=> damp[c]	Transport			-0.537787	0	-0.0588885	0
RBFSa	db4p[c] + 4r5au[c] -> pi[c] + 2 h2o[c] + dmlz[c]	Cofactor and Prosthetic Group Biosynthesis	Knockout		0	0	0	0
ADSL1r	dcamp[c] <=> amp[c] + fum[c]	Purine and Pyrimidine Biosynthesis			-7.82574e-14	19.9603	0.000524476	2.04186
EX_dcmp(e)	dcmp[e] <=>	Exchange			0	0.67067	0	0.0668554
DCMPtex	dcmp[e] <=> dcmp[c]	Transport			-0.67067	0	-0.0668554	0
EX_dcyt(e)	dcyt[e] <=>	Exchange			0	0.67067	0	0.0668554
DCYTtex	dcyt[e] <=> dcyt[c]	Transport			-0.67067	0	-0.0668554	0
AGPAT120	ddcaACP[c] + 1ddecg3p[c] -> ACP[c] + pa120[c]	Glycerophospholipid Metabolism	Knockout		0	0	0	0
G3PAT120	ddcaACP[c] + glyc3p[c] -> ACP[c] + 1ddecg3p[c]	Glycerophospholipid Metabolism	Knockout		0	0	0	0
EX_dgmp(e)	dgmp[e] <=>	Exchange			0	0.537787	0	0.0588885
DGMPtex	dgmp[e] <=> dgmp[c]	Transport			-0.537787	0	-0.0588885	0
EX_dgsn(e)	dgsn[e] <=>	Exchange			0	0.537787	0	0.0588885
DGSNtex	dgsn[e] <=> dgsn[c]	Transport			-0.537787	0	-0.0588885	0
EX_dha(e)	dha[e] <=>	Exchange	Knockout		0	0	0	0
DHAtpp	dha[e] <=> dha[c]	Transport	Knockout		0	0	0	0
TPI	dhap[c] <=> g3p[c]	Glycolysis/Gluconeogenesis	Up regulation	Direct Reaction	3.0954	3.46122	4.47969	4.66512
QULNS	dhap[c] + iasp[c] -> pi[c] + 2 h2o[c] + quln[c]	Cofactor and Prosthetic Group Biosynthesis			1.03481e-15	0.00116137	1.17562e-05	4.37011e-05
EX_dimp(e)	dimp[e] <=>	Exchange	Knockout		0	0	0	0
DIMPtex	dimp[e] <=> dimp[c]	Transport	Knockout		0	0	0	0
EX_din(e)	din[e] <=>	Exchange	Knockout		0	0	0	0
DINStex	din[e] <=> din[c]	Transport	Knockout		0	0	0	0
NNDMBRT	dmbzid[c] + nicrnt[c] -> h[c] + 5prdmbz[c] + nac[c]	Cofactor and Prosthetic Group Biosynthesis	Knockout		0	0	0	0
EX_dms(e)	dms[e] <=>	Exchange	Knockout		0	0	0	0
DMStex	dms[e] <=> dms[c]	Transport	Knockout		0	0	0	0
EX_dmso(e)	dmso[e] <=>	Exchange	Knockout		0	0	0	0
DMSOtex	dmso[e] <=> dmso[c]	Transport	Knockout		0	0	0	0
TDPDSH	dtdp4d6dg[c] -> dtdp4d6dm[c]	Cofactor and Prosthetic Group Biosynthesis	Knockout		0	0	0	0
TDPGDH	dtdpglu[c] -> h2o[c] + dtdp4d6dg[c]	Cell Envelope Biosynthesis	Knockout		0	0	0	0
EX_dtmp(e)	dtmp[e] <=>	Exchange			0	0.67067	0	0.0569664
DTMPtex	dtmp[e] <=> dtmp[c]	Transport			-0.67067	0	-0.0569664	0
TMDS	dump[c] + mlthf[c] -> dhf[c] + dtmp[c]	Nucleotide Salvage Pathway			0	0.67067	0	0.0570004
EX_dump(e)	dump[e] <=>	Exchange			0	0.67067	0	0.0668554
DUMPtex	dump[e] <=> dump[c]	Transport			-0.67067	0	-0.0668554	0
EX_duri(e)	duri[e] <=>	Exchange			0	0.67067	0	0.0668554
DURItex	duri[e] <=> duri[c]	Transport			-232.183	5.43028e-33	-24.4953	0
TKT2	e4p[c] + xu5p-D[c] <=> f6p[c] + g3p[c]	Pentose Phosphate Pathway	Up regulation	Direct Reaction	0.443551	0.54404	1.60312	2.56446
IGPDH	eig3p[c] -> h2o[c] + imacp[c]	Histidine Metabolism			0	0.67067	0.00031948	0.0863873
EX_etha(e)	etha[e] <=>	Exchange	Knockout		0	0	0	0
ETHAtex	etha[e] <=> etha[c]	Transport	Knockout		0	0	0	0
EX_etoh(e)	etoh[e] <=>	Exchange			0	5.64051	0	0.185435
ETOHtrpp	etoh[e] <=> etoh[c]	Transport			-5.64051	0	-0.185435	0
EX_f6p(e)	f6p[e] <=>	Exchange			0	0.4221	0	0.0927176
F6Ptex	f6p[e] <=> f6p[c]	Transport			-116.091	1.64164e-31	-12.2477	0
ACOAD1f	fad[c] + btcoa[c] <=> fadh2[c] + b2coa[c]	Membrane Lipid Metabolism	Knockout		0	0	0	0
ACOAD4f	fad[c] + dcacoa[c] <=> fadh2[c] + dc2coa[c]	Membrane Lipid Metabolism	Knockout		0	0	0	0
ACOAD5f	fad[c] + ddcacoa[c] <=> fadh2[c] + dd2coa[c]	Membrane Lipid Metabolism	Knockout		0	0	0	0
ACOAD2f	fad[c] + hxcoa[c] <=> fadh2[c] + hx2coa[c]	Membrane Lipid Metabolism	Knockout		0	0	0	0
ACOAD3f	fad[c] + occoa[c] <=> fadh2[c] + oc2coa[c]	Membrane Lipid Metabolism	Knockout		0	0	0	0
ACOAD7f	fad[c] + pmtcoa[c] <=> fadh2[c] + hdd2coa[c]	Membrane Lipid Metabolism	Knockout		0	0	0	0
PROD2	fad[c] + pro-L[c] -> h[c] + fadh2[c] + 1pyr5c[c]	Arginine and Proline Metabolism	Knockout		0	0	0	0
ACOAD8f	fad[c] + stcoa[c] <=> fadh2[c] + od2coa[c]	Membrane Lipid Metabolism	Knockout		0	0	0	0
ACOAD6f	fad[c] + tdcoa[c] <=> fadh2[c] + td2coa[c]	Membrane Lipid Metabolism	Knockout		0	0	0	0
FBA	fdp[c] <=> dhap[c] + g3p[c]	Glycolysis/Gluconeogenesis	Up regulation	Direct Reaction	3.39087	3.46122	4.47998	4.66542
FCLT	fe2[c] + ppp9[c] -> 2 h[c] + pheme[c]	Cofactor and Prosthetic Group Biosynthesis			0	0.162391	0	0.0115897
EX_fe2(e)	fe2[e] <=>	Exchange			-0.162391	0	-0.0119989	-0.000189181
FE2tpp	fe2[e] -> fe2[c]	Inorganic Ion Transport and Metabolism			0	0.162391	0.000189181	0.0119989
EX_fe3(e)	fe3[e] <=>	Exchange			-0.0217301	0	-0.000817723	0
FE3tex	fe3[e] <=> fe3[c]	Transport			-58.0457	0.0217301	-6.12384	0.000817723
EX_for(e)	for[e] ->	Exchange	Knockout		0	0	0	0
XYLI2	fru[c] <=> glc-D[c]	Alternate Carbon Metabolism			0	0.4221	0	6.12404
FRUtex	fru[e] <=> fru[c]	Transport			-30.7459	0	-5.29475	0
EX_fru(e)	fru[e] ->	Exchange			0	0.4221	0	0.0927176
EX_fruur(e)	fruur[e] <=>	Exchange	Knockout		0	0	0	0
FRD3	fum[c] + 2dmmql8[c] -> succ[c] + 2dmmq8[c]	Citric Acid Cycle			0	27.7905	0	1.13654
FRD2	fum[c] + mql8[c] -> succ[c] + mqn8[c]	Citric Acid Cycle			0	27.7905	0	1.13715
EX_fum(e)	fum[e] <=>	Exchange			0	4.6134	0	0.185435
FUMtex	fum[e] <=> fum[c]	Transport			-116.091	0	-12.2477	0
PGMT	g1p[c] <=> g6p[c]	Alternate Carbon Metabolism			-58.2338	0	-6.12442	-0.000378414
EX_g1p(e)	g1p[e] <=>	Exchange			0	0.57094	0	0.0927176
G1Ptex	g1p[e] <=> g1p[c]	Transport			-0.57094	0	-0.0927176	0
TALA	g3p[c] + s7p[c] <=> f6p[c] + e4p[c]	Pentose Phosphate Pathway	Up regulation	Direct Reaction	0.54873	0.650682	1.60421	2.56555
EX_g3pe(e)	g3pe[e] <=>	Exchange	Knockout		0	0	0	0
G3PEtex	g3pe[e] <=> g3pe[c]	Transport			-58.0457	0	-6.12384	0
EX_g3pg(e)	g3pg[e] <=>	Exchange	Knockout		0	0	0	0
G3PGtex	g3pg[e] <=> g3pg[c]	Transport			-58.0457	0	-6.12384	0
EX_g3pi(e)	g3pi[e] <=>	Exchange	Knockout		0	0	0	0
G3PItex	g3pi[e] <=> g3pi[c]	Transport			-58.0457	0	-6.12384	0
EX_g3ps(e)	g3ps[e] <=>	Exchange	Knockout		0	0	0	0
G3PStex	g3ps[e] <=> g3ps[c]	Transport			-58.0457	0	-6.12384	0
PGI	g6p[c] <=> f6p[c]	Glycolysis/Gluconeogenesis	Down regulation	Direct Reaction	2.37783	2.61702	-3.03052	0.28472
INPTH	g6p[c] -> mi1p-D[c]	Cell Envelope Biosynthesis	Knockout		0	0	0	0
MI1PS	g6p[c] -> mi3p-D[c]	Inositol phosphate metabolism	Knockout		0	0	0	0
EX_g6p(e)	g6p[e] <=>	Exchange			0	0.57094	0	0.0927176
G6Ptex	g6p[e] <=> g6p[c]	Transport			-116.091	0	-12.2477	0
EX_gal1p(e)	gal1p[e] <=>	Exchange			0	0.57094	0	0.0927176
GAL1Ptex	gal1p[e] <=> gal1p[c]	Transport			-0.57094	0	-0.0927176	0
EX_gam(e)	gam[e] <=>	Exchange	Knockout		0	0	0	0
GAMtex	gam[e] <=> gam[c]	Transport	Knockout		0	0	0	0
PGAMT	gam1p[c] <=> gam6p[c]	Cell Envelope Biosynthesis			-0.4221	0	-0.0624335	-0.000621739
EX_gam6p(e)	gam6p[e] <=>	Exchange			0	0.4221	0	0.0927176
GAMAN6Ptex	gam6p[e] <=> gam6p[c]	Transport			-116.091	0	-12.2477	0
EX_glc(e)	glc-D[e] <=>	Exchange			-4.67	-4.09906	-4.67	-4.57728
EX_glcn(e)	glcn[e] <=>	Exchange	Knockout		0	0	0	0
GLCRD	glcr[c] -> h2o[c] + 5dh4dglc[c]	Alternate Carbon Metabolism	Knockout		0	0	0	0
GUI1	glcur[c] <=> fruur[c]	Alternate Carbon Metabolism	Knockout		0	0	0	0
EX_glcur(e)	glcur[e] <=>	Exchange	Knockout		0	0	0	0
EX_glcur1p(e)	glcur1p[e] <=>	Exchange			0	0.57094	0	0.0927176
GLCUR1Ptex	glcur1p[e] <=> glcur1p[c]	Transport			-0.57094	0	-0.0927176	0
GF6PTA	gln-L[c] + f6p[c] -> glu-L[c] + gam6p[c]	Cell Envelope Biosynthesis			0	58.0457	0.000621739	6.12446
IG3PS	gln-L[c] + prlp[c] -> h[c] + glu-L[c] + eig3p[c] + aicar[c]	Histidine Metabolism			0	0.67067	0.00031948	0.0863873
EX_gln_L(e)	gln-L[e] ->	Exchange			0	1.29913	0	0.0927176
G1SAT	glu1sa[c] <=> 5aop[c]	Cofactor and Prosthetic Group Biosynthesis			0	1.29913	0	0.0927176
G5SADs	glu5sa[c] -> h[c] + h2o[c] + 1pyr5c[c]	Arginine and Proline Metabolism			0	25.922	0.000758152	3.06268
GLUR	glu-D[c] <=> glu-L[c]	Cell Envelope Biosynthesis			-0.0204736	0	-0.000770396	-0.000207246
TYRTA	glu-L[c] + 34hpp[c] <=> akg[c] + tyr-L[c]	Tyrosine, Tryptophan, and Phenylalanine Metabolism			1.8428e-29	0.22043	0.00036954	0.0560001
VALTA	glu-L[c] + 3mob[c] -> akg[c] + val-L[c]	Valine, Leucine, and Isoleucine Metabolism			0	1.51642	0	0.0970934
ILETA	glu-L[c] + 3mop[c] <=> akg[c] + ile-L[c]	Valine, Leucine, and Isoleucine Metabolism	Down regulation	Direct Reaction	0.0369491	0.0861861	0.000883152	0.00263179
PSERT	glu-L[c] + 3php[c] -> akg[c] + pser-L[c]	Glycine and Serine Metabolism			0.38927	0.80668	0.00423509	3.06685
LEUTAi	glu-L[c] + 4mop[c] -> akg[c] + leu-L[c]	Valine, Leucine, and Isoleucine Metabolism	Down regulation	Direct Reaction	0.0688017	0.160484	0.00164449	0.00490058
HSTPT	glu-L[c] + imacp[c] -> akg[c] + hisp[c]	Histidine Metabolism			0	0.67067	0.00031948	0.0863873
OHPBAT	glu-L[c] + ohpb[c] <=> akg[c] + phthr[c]	Cofactor and Prosthetic Group Biosynthesis	Knockout		0	0	0	0
PHETA1	glu-L[c] + phpyr[c] <=> akg[c] + phe-L[c]	Tyrosine, Tryptophan, and Phenylalanine Metabolism			0	0.22043	0.00061034	0.0562409
GLUtex	glu-L[e] <=> glu-L[c]	Transport			-1000	-1.02845e-29	-1000	-8.02935e-25
EX_glu_L(e)	glu-L[e] ->	Exchange			0	1.29913	0	0.0927176
GLUt4pp	glu-L[e] + na1[e] -> glu-L[c] + na1[c]	Transport			0	1000	0	1000
GLYtex	gly[e] <=> gly[c]	Transport			-0.729295	0	-0.0927176	0
EX_gly(e)	gly[e] ->	Exchange			0	0.729295	0	0.0927176
GLYALDtpp	glyald[e] <=> glyald[c]	Transport			-0.36582	0	-0.185435	0
EX_glyald(e)	glyald[e] ->	Exchange			0	0.36582	0	0.185435
GLYCtpp	glyc[c] <=> glyc[e]	Transport			0	0.36582	0	0.162363
EX_glyc(e)	glyc[e] ->	Exchange			0	0.36582	0	0.162363
G3PD7	glyc3p[c] + 2dmmq8[c] -> dhap[c] + 2dmmql8[c]	Oxidative Phosphorylation			0	27.6052	0	1.13654
APG	glyc3p[c] + cdpdag[c] <=> cmp[c] + apg[c]	Alternate Carbon Metabolism			0	0.01329	0.00013453	0.000500087
EX_glyc3p(e)	glyc3p[e] <=>	Exchange			0	0.36582	0	0.162363
GLYC3Ptex	glyc3p[e] <=> glyc3p[c]	Transport			-232.183	0	-24.4953	0
GLBRAN2	glycogen[c] -> bglycogen[c]	Glycolysis/Gluconeogenesis			0	1000	0	1000
EX_glyc_R(e)	glyc-R[e] ->	Exchange	Knockout		0	0	0	0
EX_gmp(e)	gmp[e] <=>	Exchange			0	0.537787	0	0.0588885
GMPtex	gmp[e] <=> gmp[c]	Transport			-0.537787	0	-0.0588885	0
RNDR2b	grxrd[c] + gdp[c] -> h2o[c] + grxox[c] + dgdp[c]	Nucleotide Salvage Pathway	Knockout		0	0	0	0
RNDR4b	grxrd[c] + udp[c] -> h2o[c] + grxox[c] + dudp[c]	Nucleotide Salvage Pathway	Knockout		0	0	0	0
EX_gsn(e)	gsn[e] <=>	Exchange			0	0.537787	0	0.0588885
GSNtex	gsn[e] <=> gsn[c]	Transport			-232.183	-1.61259e-27	-24.4953	0
LGTHL	gthrd[c] + mthgxl[c] -> lgt-S[c]	Methylglyoxal Metabolism	Knockout		0	0	0	0
EX_gthrd(e)	gthrd[e] <=>	Exchange	Knockout		0	0	0	0
GTHRDtex	gthrd[e] <=> gthrd[c]	Transport			-58.0457	58.0457	-6.12384	6.12384
CYTDK2	gtp[c] + cytd[c] -> h[c] + cmp[c] + gdp[c]	Nucleotide Salvage Pathway			0	58.0457	0	6.12384
RNTR2c	gtp[c] + fldrd[c] -> h2o[c] + dgtp[c] + fldox[c]	Nucleotide Salvage Pathway	Knockout		0	0	0	0
MAN1PG	gtp[c] + man1p[c] <=> ppi[c] + gdpmann[c]	Alternate Carbon Metabolism	Knockout		0	0	0	0
EX_gua(e)	gua[e] <=>	Exchange			0	0.537787	0	0.12432
GUAtpp	gua[e] <=> gua[c]	Transport			-232.183	0	-24.4953	0
ACLS	h[c] + 2 pyr[c] -> co2[c] + alac-S[c]	Valine, Leucine, and Isoleucine Metabolism	Up regulation		1.69002e-16	2.3067	4.54614	4.63886
DAPDC	h[c] + 26dap-M[c] -> co2[c] + lys-L[c]	Threonine and Lysine Metabolism			0	2.3067	0.000889284	0.0820708
IGPS	h[c] + 2cpr5p[c] -> h2o[c] + co2[c] + 3ig3p[c]	Tyrosine, Tryptophan, and Phenylalanine Metabolism			0	0.22043	0	0.0619428
TMPPP	h[c] + 2mahmp[c] + 4mpetz[c] -> ppi[c] + thmmp[c]	Cofactor and Prosthetic Group Biosynthesis	Knockout		0	0	0	0
OMCDC	h[c] + 3c4mop[c] -> co2[c] + 4mop[c]	Valine, Leucine, and Isoleucine Metabolism			0	1.84536	0.00167369	0.0634854
PPCDC	h[c] + 4ppcys[c] -> co2[c] + pan4p[c]	Cofactor and Prosthetic Group Biosynthesis			1.69002e-16	0.000293761	2.97363e-06	1.10539e-05
FOMETRi	h[c] + 5fthf[c] -> h2o[c] + methf[c]	Folate Metabolism	Knockout		0	0	0	0
ACBIPGT	h[c] + adocbip[c] + gtp[c] -> ppi[c] + agdpcbi[c]	Cofactor and Prosthetic Group Biosynthesis	Knockout		0	0	0	0
PYK	h[c] + adp[c] + pep[c] -> atp[c] + pyr[c]	Glycolysis/Gluconeogenesis			0	61.4331	0	10.5895
SEPHCHCS	h[c] + akg[c] + ichor[c] -> co2[c] + 2sephchc[c]	Cofactor and Prosthetic Group Biosynthesis	Knockout		0	0	0	0
ASP1DC	h[c] + asp-L[c] -> co2[c] + ala-B[c]	Cofactor and Prosthetic Group Biosynthesis			1.69002e-16	4.6134	2.97363e-06	0.185438
MEPCT	h[c] + ctp[c] + 2me4p[c] -> ppi[c] + 4c2me[c]	Cofactor and Prosthetic Group Biosynthesis			0	0.000310416	3.14223e-06	1.16806e-05
DASYN120	h[c] + ctp[c] + pa120[c] -> ppi[c] + cdpdddecg[c]	Glycerophospholipid Metabolism	Knockout		0	0	0	0
DASYN140	h[c] + ctp[c] + pa140[c] -> ppi[c] + cdpdtdecg[c]	Glycerophospholipid Metabolism	Knockout		0	0	0	0
DASYN141	h[c] + ctp[c] + pa141[c] -> ppi[c] + cdpdtdec7eg[c]	Glycerophospholipid Metabolism	Knockout		0	0	0	0
DASYN160	h[c] + ctp[c] + pa160[c] -> ppi[c] + cdpdhdecg[c]	Glycerophospholipid Metabolism	Knockout		0	0	0	0
DASYN161	h[c] + ctp[c] + pa161[c] -> ppi[c] + cdpdhdec9eg[c]	Glycerophospholipid Metabolism	Knockout		0	0	0	0
DASYN180	h[c] + ctp[c] + pa180[c] -> ppi[c] + cdpdodecg[c]	Glycerophospholipid Metabolism	Knockout		0	0	0	0
DASYN181	h[c] + ctp[c] + pa181[c] -> ppi[c] + cdpdodec11eg[c]	Glycerophospholipid Metabolism	Knockout		0	0	0	0
3OAS140	h[c] + ddcaACP[c] + malACP[c] -> co2[c] + ACP[c] + 3omrsACP[c]	Cell Envelope Biosynthesis			0	0.0898214	0.000909228	0.00337987
FHL	h[c] + for[c] -> co2[c] + h2[c]	Pyruvate Metabolism	Knockout		0	0	0	0
G1PTT	h[c] + g1p[c] + dttp[c] <=> ppi[c] + dtdpglu[c]	Cell Envelope Biosynthesis	Knockout		0	0	0	0
GLUDC	h[c] + glu-L[c] -> co2[c] + 4abut[c]	Glutamate Metabolism			-2.89892e-29	1.29913	0	0.185435
DHPPDA2	h[c] + h2o[c] + 25drapp[c] -> nh4[c] + 5apru[c]	Cofactor and Prosthetic Group Biosynthesis	Knockout		0	0	0	0
DCTPD	h[c] + h2o[c] + dctp[c] -> nh4[c] + dutp[c]	Nucleotide Salvage Pathway			0	0.67067	0	0.0669303
GTPHs	h[c] + h2o[c] + gtp[c] -> nh4[c] + xtp[c]	Nucleotide Salvage Pathway			-1.17009e-27	19.3486	0	2.04128
3OAS181	h[c] + hdeACP[c] + malACP[c] -> co2[c] + ACP[c] + 3ocvac11eACP[c]	Cell Envelope Biosynthesis			0	0.104025	0.00105301	0.00391434
INDOLEt2pp	h[c] + indole[c] -> h[e] + indole[e]	Transport			0	1000	0	1000
MACPD	h[c] + malACP[c] -> co2[c] + acACP[c]	Membrane Lipid Metabolism			0	58.0457	0	6.12384
KAS14	h[c] + malACP[c] + acACP[c] -> co2[c] + ACP[c] + actACP[c]	Membrane Lipid Metabolism			0	0.198347	0	0.00746356
3OAS60	h[c] + malACP[c] + butACP[c] -> co2[c] + ACP[c] + 3ohexACP[c]	Cell Envelope Biosynthesis			0	0.198347	0.00200779	0.00746356
3OAS141	h[c] + malACP[c] + cddec5eACP[c] -> co2[c] + ACP[c] + 3ocmrs7eACP[c]	Cell Envelope Biosynthesis			0	0.108526	0.00109857	0.00408369
3OAS121	h[c] + malACP[c] + cdec3eACP[c] -> co2[c] + ACP[c] + 3ocddec5eACP[c]	Cell Envelope Biosynthesis			0	0.108526	0.00109857	0.00408369
3OAS120	h[c] + malACP[c] + dcaACP[c] -> co2[c] + ACP[c] + 3oddecACP[c]	Cell Envelope Biosynthesis			0	0.0898214	0.000909228	0.00337987
3OAS80	h[c] + malACP[c] + hexACP[c] -> co2[c] + ACP[c] + 3ooctACP[c]	Cell Envelope Biosynthesis			0	0.198347	0.00200779	0.00746356
3OAS160	h[c] + myrsACP[c] + malACP[c] -> co2[c] + ACP[c] + 3opalmACP[c]	Cell Envelope Biosynthesis			0	0.0885225	0.00089608	0.00333099
LIPOS	h[c] + nad[c] + 2 amet[c] + 4fe4s[c] + octapb[c] -> nadh[c] + 2 dad-5[c] + 2 met-L[c] + 2 fe2[c] + 2fe2s[c] + lipopb[c]	Cofactor and Prosthetic Group Biosynthesis	Knockout		0	0	0	0
NHFRBO	h[c] + nadh[c] + 2 no[c] -> h2o[c] + nad[c] + n2o[c]	Nitrogen Metabolism	Knockout		0	0	0	0
NADH9	h[c] + nadh[c] + 2dmmq8[c] -> nad[c] + 2dmmql8[c]	Oxidative Phosphorylation			0	27.7905	0	1.13654
EAR40x	h[c] + nadh[c] + but2eACP[c] -> nad[c] + butACP[c]	Cell Envelope Biosynthesis			0	0.198347	0	0.00746356
GLYCDx	h[c] + nadh[c] + dha[c] -> nad[c] + glyc[c]	Alternate Carbon Metabolism	Knockout		0	0	0	0
M1PD	h[c] + nadh[c] + f6p[c] -> nad[c] + mnl1p[c]	Alternate Carbon Metabolism	Knockout		0	0	0	0
MAN2D	h[c] + nadh[c] + fru[c] -> nad[c] + mnl[c]	Alternate Carbon Metabolism	Knockout		0	0	0	0
ALCD19	h[c] + nadh[c] + glyald[c] <=> nad[c] + glyc[c]	Alternate Carbon Metabolism			-0.36582	0	-0.185435	0
DMPPS	h[c] + nadh[c] + h2mb4p[c] -> h2o[c] + nad[c] + dmpp[c]	Cofactor and Prosthetic Group Biosynthesis			0	0.000310416	0	1.16806e-05
IPDPS	h[c] + nadh[c] + h2mb4p[c] -> h2o[c] + nad[c] + ipdp[c]	Cofactor and Prosthetic Group Biosynthesis			0	0.000310416	0	1.16806e-05
AHDHD	h[c] + nadh[c] + ibth[c] -> nad[c] + isob[c]		Up regulation		0	2.3067	4.54316	4.63588
NADH10	h[c] + nadh[c] + mqn8[c] -> nad[c] + mql8[c]	Oxidative Phosphorylation			0	27.7905	0	1.13654
NADH5	h[c] + nadh[c] + q8[c] -> nad[c] + q8h2[c]	Oxidative Phosphorylation			0	27.7905	0	1.13654
EAR181x	h[c] + nadh[c] + t3c11vaceACP[c] -> nad[c] + octeACP[c]	Cell Envelope Biosynthesis			0	0.104025	0	0.00391434
EAR121x	h[c] + nadh[c] + t3c5ddeceACP[c] -> nad[c] + cddec5eACP[c]	Cell Envelope Biosynthesis			0	0.108526	0	0.00408369
EAR141x	h[c] + nadh[c] + t3c7mrseACP[c] -> nad[c] + tdeACP[c]	Cell Envelope Biosynthesis			0	0.108526	0	0.00408369
EAR161x	h[c] + nadh[c] + t3c9palmeACP[c] -> nad[c] + hdeACP[c]	Cell Envelope Biosynthesis			0	0.106167	0	0.00399492
EAR120x	h[c] + nadh[c] + tddec2eACP[c] -> nad[c] + ddcaACP[c]	Cell Envelope Biosynthesis			0	0.0898214	0	0.00337987
EAR100x	h[c] + nadh[c] + tdec2eACP[c] -> nad[c] + dcaACP[c]	Cell Envelope Biosynthesis			0	0.0898214	0	0.00337987
EAR60x	h[c] + nadh[c] + thex2eACP[c] -> nad[c] + hexACP[c]	Cell Envelope Biosynthesis			0	0.198347	0	0.00746356
EAR140x	h[c] + nadh[c] + tmrs2eACP[c] -> nad[c] + myrsACP[c]	Cell Envelope Biosynthesis			0	0.0898214	0	0.00337987
EAR80x	h[c] + nadh[c] + toct2eACP[c] -> nad[c] + ocACP[c]	Cell Envelope Biosynthesis			0	0.198347	0	0.00746356
EAR180x	h[c] + nadh[c] + toctd2eACP[c] -> nad[c] + ocdcaACP[c]	Cell Envelope Biosynthesis			0	0.00181497	0	6.82951e-05
EAR160x	h[c] + nadh[c] + tpalm2eACP[c] -> nad[c] + palmACP[c]	Cell Envelope Biosynthesis			0	0.0885225	0	0.00333099
DHDPRy	h[c] + nadph[c] + 23dhdp[c] -> nadp[c] + thdp[c]	Threonine and Lysine Metabolism			0	2.3067	0.00109653	0.082278
KARA2	h[c] + nadph[c] + 2ahbut[c] <=> nadp[c] + 23dhmp[c]	Valine, Leucine, and Isoleucine Metabolism	Up regulation	Direct Reaction	0.0369491	1.49986	3.35439	3.42283
DPR	h[c] + nadph[c] + 2dhp[c] -> nadp[c] + pant-R[c]	Cofactor and Prosthetic Group Biosynthesis			1.69002e-16	0.000293761	2.97363e-06	1.10539e-05
NADPHQR4	h[c] + nadph[c] + 2dmmq8[c] -> nadp[c] + 2dmmql8[c]	Oxidative Phosphorylation			0	27.6052	0	1.13654
SHK3Dr	h[c] + nadph[c] + 3dhsk[c] <=> nadp[c] + skm[c]	Tyrosine, Tryptophan, and Phenylalanine Metabolism			0.00469	0.22043	0.00111216	0.0629239
3OAR121	h[c] + nadph[c] + 3ocddec5eACP[c] -> nadp[c] + 3hcddec5eACP[c]	Cell Envelope Biosynthesis			0	0.108526	0.00109857	0.00408369
3OAR141	h[c] + nadph[c] + 3ocmrs7eACP[c] -> nadp[c] + 3hcmrs7eACP[c]	Cell Envelope Biosynthesis			0	0.108526	0.00109857	0.00408369
3OAR161	h[c] + nadph[c] + 3ocpalm9eACP[c] -> nadp[c] + 3hcpalm9eACP[c]	Cell Envelope Biosynthesis			0	0.106167	0.00107469	0.00399492
3OAR181	h[c] + nadph[c] + 3ocvac11eACP[c] -> nadp[c] + 3hcvac11eACP[c]	Cell Envelope Biosynthesis			0	0.104025	0.00105301	0.00391434
3OAR120	h[c] + nadph[c] + 3oddecACP[c] <=> nadp[c] + 3hddecACP[c]	Cell Envelope Biosynthesis			0	0.0898214	0.000909228	0.00337987
3OAR100	h[c] + nadph[c] + 3odecACP[c] <=> nadp[c] + 3hdecACP[c]	Cell Envelope Biosynthesis			0	0.198347	0.00200779	0.00746356
3OAR60	h[c] + nadph[c] + 3ohexACP[c] <=> nadp[c] + 3hhexACP[c]	Cell Envelope Biosynthesis			0	0.198347	0.00200779	0.00746356
3OAR140	h[c] + nadph[c] + 3omrsACP[c] <=> nadp[c] + 3hmrsACP[c]	Cell Envelope Biosynthesis			0	0.0898214	0.000909228	0.00337987
3OAR80	h[c] + nadph[c] + 3ooctACP[c] <=> nadp[c] + 3hoctACP[c]	Cell Envelope Biosynthesis			0	0.198347	0.00200779	0.00746356
3OAR180	h[c] + nadph[c] + 3ooctdACP[c] <=> nadp[c] + 3hoctaACP[c]	Cell Envelope Biosynthesis			0	0.00181497	1.83722e-05	6.82951e-05
3OAR160	h[c] + nadph[c] + 3opalmACP[c] <=> nadp[c] + 3hpalmACP[c]	Cell Envelope Biosynthesis			0	0.0885225	0.00089608	0.00333099
3OAR40	h[c] + nadph[c] + actACP[c] <=> nadp[c] + 3haACP[c]	Cell Envelope Biosynthesis			0	0.198347	0.00200779	0.00746356
GLUSy	h[c] + nadph[c] + akg[c] + gln-L[c] -> nadp[c] + 2 glu-L[c]	Glutamate metabolism			0	26.9849	0	3.07681
EAR40y	h[c] + nadph[c] + but2eACP[c] -> nadp[c] + butACP[c]	Cell Envelope Biosynthesis			0	0.198347	0	0.00746356
DHFR	h[c] + nadph[c] + dhf[c] <=> nadp[c] + thf[c]	Cofactor and Prosthetic Group Biosynthesis			0	0.67067	4.2447e-25	0.0570004
TMDS2	h[c] + nadph[c] + dump[c] + mlthf[c] -> nadp[c] + thf[c] + dtmp[c]	Folate Metabolism			0	0.67067	0	0.0570004
DXPRIi	h[c] + nadph[c] + dxyl5p[c] -> nadp[c] + 2me4p[c]	Cofactor and Prosthetic Group Biosynthesis			0	0.000310416	3.14223e-06	1.16806e-05
G5SD	h[c] + nadph[c] + glu5p[c] -> pi[c] + nadp[c] + glu5sa[c]	Arginine and Proline Metabolism			0	25.922	0.000758152	3.06268
GLUTRR	h[c] + nadph[c] + glutrna[c] -> nadp[c] + trnaglu[c] + glu1sa[c]	Cofactor and Prosthetic Group Biosynthesis			0	1.29913	0	0.0927176
GTHOr	h[c] + nadph[c] + gthox[c] <=> nadp[c] + 2 gthrd[c]	Cofactor and Prosthetic Group Biosynthesis	Knockout		0	0	0	0
NADPHQR3	h[c] + nadph[c] + mqn8[c] -> nadp[c] + mql8[c]	Oxidative Phosphorylation			0	27.6052	0	1.13654
NADPHQR2	h[c] + nadph[c] + q8[c] -> nadp[c] + q8h2[c]	Oxidative Phosphorylation			0	27.6052	0	1.13654
EAR181y	h[c] + nadph[c] + t3c11vaceACP[c] -> octeACP[c] + nadp[c]	Cell Envelope Biosynthesis			0	0.104025	0	0.00391434
EAR121y	h[c] + nadph[c] + t3c5ddeceACP[c] -> nadp[c] + cddec5eACP[c]	Cell Envelope Biosynthesis			0	0.108526	0	0.00408369
EAR141y	h[c] + nadph[c] + t3c7mrseACP[c] -> tdeACP[c] + nadp[c]	Cell Envelope Biosynthesis			0	0.108526	0	0.00408369
EAR161y	h[c] + nadph[c] + t3c9palmeACP[c] -> hdeACP[c] + nadp[c]	Cell Envelope Biosynthesis			0	0.106167	0	0.00399492
EAR120y	h[c] + nadph[c] + tddec2eACP[c] -> ddcaACP[c] + nadp[c]	Cell Envelope Biosynthesis			0	0.0898214	0	0.00337987
EAR100y	h[c] + nadph[c] + tdec2eACP[c] -> nadp[c] + dcaACP[c]	Cell Envelope Biosynthesis			0	0.0898214	0	0.00337987
EAR60y	h[c] + nadph[c] + thex2eACP[c] -> nadp[c] + hexACP[c]	Cell Envelope Biosynthesis			0	0.198347	0	0.00746356
EAR140y	h[c] + nadph[c] + tmrs2eACP[c] -> myrsACP[c] + nadp[c]	Cell Envelope Biosynthesis			0	0.0898214	0	0.00337987
EAR80y	h[c] + nadph[c] + toct2eACP[c] -> nadp[c] + ocACP[c]	Cell Envelope Biosynthesis			0	0.198347	0	0.00746356
EAR180y	h[c] + nadph[c] + toctd2eACP[c] -> ocdcaACP[c] + nadp[c]	Cell Envelope Biosynthesis			0	0.00181497	0	6.82951e-05
EAR160y	h[c] + nadph[c] + tpalm2eACP[c] -> palmACP[c] + nadp[c]	Cell Envelope Biosynthesis			0	0.0885225	0	0.00333099
TRDR	h[c] + nadph[c] + trdox[c] -> nadp[c] + trdrd[c]	Oxidative Phosphorylation			1.69002e-16	4.39328	0.000720913	0.284856
UAMDH	h[c] + nadph[c] + uaccg[c] -> nadp[c] + uamr[c]	Cell Envelope Biosynthesis			0	0.0409471	0.000414493	0.00154079
GLUDy	h[c] + nh4[c] + nadph[c] + akg[c] -> h2o[c] + nadp[c] + glu-L[c]	Glutamate Metabolism			0	40.4773	0	6.15361
OAADC	h[c] + oaa[c] -> pyr[c] + co2[c]	Pyruvate Metabolism			0	31.7495	0	6.12384
LIPOCT	h[c] + ocACP[c] -> ACP[c] + octapb[c]	Cofactor and Prosthetic Group Biosynthesis	Knockout		0	0	0	0
3OAS100	h[c] + ocACP[c] + malACP[c] -> co2[c] + ACP[c] + 3odecACP[c]	Cell Envelope Biosynthesis			0	0.198347	0.00200779	0.00746356
OMPDC	h[c] + orot5p[c] -> co2[c] + ump[c]	Purine and Pyrimidine Biosynthesis			-6.5382e-32	0.67067	0.000609887	0.0704094
3OAS180	h[c] + palmACP[c] + malACP[c] -> co2[c] + ACP[c] + 3ooctdACP[c]	Cell Envelope Biosynthesis			0	0.00181497	1.83722e-05	6.82951e-05
ACPPAT120	h[c] + pi[c] + ddcaACP[c] -> ACP[c] + ddcap[c]	Glycerophospholipid Metabolism	Knockout		0	0	0	0
ACPPAT161	h[c] + pi[c] + hdeACP[c] -> ACP[c] + hdceap[c]	Glycerophospholipid Metabolism	Knockout		0	0	0	0
ACPPAT140	h[c] + pi[c] + myrsACP[c] -> ACP[c] + ttdcap[c]	Glycerophospholipid Metabolism			0	58.0457	0	6.12384
ACPPAT180	h[c] + pi[c] + ocdcaACP[c] -> ACP[c] + ocdcap[c]	Glycerophospholipid Metabolism	Knockout		0	0	0	0
ACPPAT181	h[c] + pi[c] + octeACP[c] -> ACP[c] + ocdceap[c]	Glycerophospholipid Metabolism	Knockout		0	0	0	0
ACPPAT160	h[c] + pi[c] + palmACP[c] -> ACP[c] + hdcap[c]	Glycerophospholipid Metabolism	Knockout		0	0	0	0
ACPPAT141	h[c] + pi[c] + tdeACP[c] -> ACP[c] + ttdceap[c]	Glycerophospholipid Metabolism	Knockout		0	0	0	0
PPNDH	h[c] + pphn[c] -> h2o[c] + co2[c] + phpyr[c]	Tyrosine, Tryptophan, and Phenylalanine Metabolism			0	0.22043	0.00061034	0.0562409
ACHBS	h[c] + pyr[c] + 2obut[c] -> co2[c] + 2ahbut[c]	Valine, Leucine, and Isoleucine Metabolism			0	2.3067	0.000898832	0.0766682
DXPS	h[c] + pyr[c] + g3p[c] -> co2[c] + dxyl5p[c]	Cofactor and Prosthetic Group Biosynthesis			0	0.000310416	3.14223e-06	1.16806e-05
LDH	h[c] + pyr[c] + nadh[c] -> nad[c] + lac-L[c]	Pyruvate Metabolism	Knockout		0	0	0	0
UDPARA	h[c] + r5p[c] + utp[c] -> ppi[c] + udpara[c]	Alternate Carbon Metabolism			0	0.281129	0.00284577	0.0105786
DHNCOAS	h[c] + sbzcoa[c] -> h2o[c] + 14dhncoa[c]	Cofactor and Prosthetic Group Biosynthesis	Knockout		0	0	0	0
3OAS161	h[c] + tdeACP[c] + malACP[c] -> co2[c] + ACP[c] + 3ocpalm9eACP[c]	Cell Envelope Biosynthesis			0	0.106167	0.00107469	0.00399492
UAGDP	h[c] + utp[c] + acgam1p[c] -> ppi[c] + uacgam[c]	Cell Envelope Biosynthesis			0	58.0457	0.000621739	6.12446
GALUi	h[c] + utp[c] + g1p[c] <=> ppi[c] + udpg[c]	Cell Envelope Biosynthesis			0	58.2338	0.000378414	6.12442
EX_h(e)	h[e] <=>	Exchange			0	11.3728	4.00839	5.19583
TMAOR2pp	h[e] + 2dmmql8[c] + tmao[e] -> h2o[e] + 2dmmq8[c] + tma[e]	Oxidative Phosphorylation	Knockout		0	0	0	0
ABUTt2pp	h[e] + 4abut[e] -> h[c] + 4abut[c]	Transport			0	232.183	0	24.4953
ACt2rpp	h[e] + ac[e] <=> h[c] + ac[c]	Transport			-5.64051	0	-0.185435	0
ADEt2rpp	h[e] + ade[e] <=> h[c] + ade[c]	Transport			-0.537787	0	-0.12432	0
ADNt2rpp	h[e] + adn[e] <=> h[c] + adn[c]	Transport			-0.537787	0	-0.0588885	0
AKGt2rpp	h[e] + akg[e] <=> h[c] + akg[c]	Transport			-1.29913	0	-0.0927176	0
BALAt2pp	h[e] + ala-B[e] -> h[c] + ala-B[c]	Transport			0	232.183	0	24.4953
DALAt2pp	h[e] + ala-D[e] -> h[c] + ala-D[c]	Transport			0	232.183	0	24.4953
ASNt2rpp	h[e] + asn-L[e] <=> h[c] + asn-L[c]	Transport			-77.3943	0	-8.16512	0
ASPt2rpp	h[e] + asp-L[e] <=> h[c] + asp-L[c]	Transport	Knockout		0	0	0	0
ASPt2pp	h[e] + asp-L[e] -> h[c] + asp-L[c]	Transport	Knockout		0	0	0	0
Biotint3pp	h[e] + btn[c] -> h[c] + btn[e]	Transport			0	232.183	0	24.4953
CA2t3pp	h[e] + ca2[c] -> h[c] + ca2[e]	Inorganic Ion Transport and Metabolism			0	232.183	0	24.4953
CRNt2rpp	h[e] + crn[e] <=> h[c] + crn[c]	Transport			-1000	0	-1000	0
CRNDt2rpp	h[e] + crn-D[e] <=> h[c] + crn-D[c]	Transport			-77.3943	1000	-8.16512	1000
CTBTt2rpp	h[e] + ctbt[e] <=> h[c] + ctbt[c]	Transport			-77.3943	0	-8.16512	0
CUt3	h[e] + cu[c] -> h[c] + cu[e]	Transport			0	232.183	0	24.4953
CYTDt2rpp	h[e] + cytd[e] <=> h[c] + cytd[c]	Transport			-1000	0	-1000	0
CYTDt2pp	h[e] + cytd[e] -> h[c] + cytd[c]	Transport			0	1000	0	1000
DURIt2pp	h[e] + duri[e] -> h[c] + duri[c]	Transport			0	232.183	0	24.4953
FE3DHBZStonex	h[e] + fe3dhbzs[c] -> h[c] + fe3dhbzs[e]	Transport	Knockout		0	0	0	0
FORt2pp	h[e] + for[e] -> h[c] + for[c]	Transport	Knockout		0	0	0	0
FRUURt2rpp	h[e] + fruur[e] <=> h[c] + fruur[c]	Transport	Knockout		0	0	0	0
GLCNt2rpp	h[e] + glcn[e] <=> h[c] + glcn[c]	Transport	Knockout		0	0	0	0
GLCURt2rpp	h[e] + glcur[e] <=> h[c] + glcur[c]	Transport	Knockout		0	0	0	0
GLNt2rpp	h[e] + gln-L[e] <=> h[c] + gln-L[c]	Transport			-77.3943	0	-8.16512	0
GLYBt2pp	h[e] + glyb[e] -> h[c] + glyb[c]	Transport	Knockout		0	0	0	0
GLYCAt2rpp	h[e] + glyc-R[e] <=> h[c] + glyc-R[c]	Transport	Knockout		0	0	0	0
GSNt2pp	h[e] + gsn[e] -> h[c] + gsn[c]	Transport			0	232.183	0	24.4953
GUAt2pp	h[e] + gua[e] -> h[c] + gua[c]	Transport			0	232.183	0	24.4953
HISt2rpp	h[e] + his-L[e] <=> h[c] + his-L[c]	Transport			-77.9485	1.43227e-32	-8.16512	0
HOMt2pp	h[e] + hom-L[c] -> h[c] + hom-L[e]	Transport			0	232.183	0	24.4953
ILEt2rpp	h[e] + ile-L[e] <=> h[c] + ile-L[c]	Transport			-77.3943	0	-8.16512	0
INDOLEt2rpp	h[e] + indole[e] <=> h[c] + indole[c]	Transport			-0.22043	1000	-0.0618117	1000
INSt2rpp	h[e] + ins[e] <=> h[c] + ins[c]	Transport			-1000	0	-1000	0
INSt2pp	h[e] + ins[e] -> h[c] + ins[c]	Transport			0	1000	0	1000
Kt3pp	h[e] + k[c] -> h[c] + k[e]	Inorganic Ion Transport and Metabolism			0	116.091	0	12.2477
Kt2pp	h[e] + k[e] -> h[c] + k[c]	Inorganic Ion Transport and Metabolism			0	116.091	0	12.2532
D-LACt2pp	h[e] + lac-D[e] <=> h[c] + lac-D[c]	Transport			-4.6134	0	-0.185435	0
L-LACt2rpp	h[e] + lac-L[e] <=> h[c] + lac-L[c]	Transport			-4.6134	0	-0.185435	0
LEUt2rpp	h[e] + leu-L[e] <=> h[c] + leu-L[c]	Transport			-77.3943	0	-8.16512	0
LYSt3pp	h[e] + lys-L[c] -> h[c] + lys-L[e]	Transport			0	116.091	0	12.2477
LYSt2pp	h[e] + lys-L[e] -> h[c] + lys-L[c]	Transport			-77.3943	116.091	-8.16512	12.2477
METt2rpp	h[e] + met-L[e] <=> h[c] + met-L[c]	Transport			-77.3943	0	-8.16512	0
MNt2pp	h[e] + mn2[e] -> h[c] + mn2[c]	Transport			0	0.00192443	0	7.24142e-05
TMAOR1pp	h[e] + mql8[c] + tmao[e] -> mqn8[c] + h2o[e] + tma[e]	Oxidative Phosphorylation	Knockout		0	0	0	0
NAt3pp	h[e] + na1[c] -> h[c] + na1[e]	Inorganic Ion Transport and Metabolism			0	232.183	0	24.4953
NO2t2rpp	h[e] + no2[e] <=> h[c] + no2[c]	Inorganic Ion Transport and Metabolism			0	232.183	0	24.4953
PHEt2rpp	h[e] + phe-L[e] <=> h[c] + phe-L[c]	Transport			-0.22043	0	-0.0556305	0
PIt2rpp	h[e] + pi[e] <=> h[c] + pi[c]	Inorganic Ion Transport and Metabolism			-77.2431	232.334	-8.16296	24.4975
PROt3pp	h[e] + pro-L[c] -> h[c] + pro-L[e]	Transport			0	232.183	0	24.4953
PTRCt2pp	h[e] + ptrc[e] -> h[c] + ptrc[c]	Transport			0	116.091	0	12.2477
PYRt2rpp	h[e] + pyr[e] <=> h[c] + pyr[c]	Transport			-4.6134	0	-0.185435	0
DSERt2pp	h[e] + ser-D[e] -> h[c] + ser-D[c]	Transport	Knockout		0	0	0	0
SERt3pp	h[e] + ser-L[c] -> h[c] + ser-L[e]	Transport			0	46.4366	0	4.89907
SKMt2pp	h[e] + skm[e] -> h[c] + skm[c]	Transport	Knockout		0	0	0	0
SPMDt3pp	h[e] + spmd[c] -> h[c] + spmd[e]	Transport			0	46.4366	0	4.89907
THRt2pp	h[e] + thr-L[c] -> h[c] + thr-L[e]	Transport			0	46.4366	0	4.89907
THMDt2rpp	h[e] + thymd[e] <=> h[c] + thymd[c]	Transport			-1000	0	-1000	0
THMDt2pp	h[e] + thymd[e] -> h[c] + thymd[c]	Transport			0	1000	0	1000
TRPt2rpp	h[e] + trp-L[e] <=> h[c] + trp-L[c]	Transport			-77.3943	-5.27558e-28	-8.16512	1.11098e-25
TYRt2rpp	h[e] + tyr-L[e] <=> h[c] + tyr-L[c]	Transport			-77.3951	0	-8.16512	0
URAt2rpp	h[e] + ura[e] <=> h[c] + ura[c]	Transport			-1000	6.26338e-32	-1000	0
URAt2pp	h[e] + ura[e] -> h[c] + ura[c]	Transport			0	1000	0	1000
URIt2rpp	h[e] + uri[e] <=> h[c] + uri[c]	Transport			-1000	0	-1000	0
URIt2pp	h[e] + uri[e] -> h[c] + uri[c]	Transport			0	1000	0	1000
VALt2rpp	h[e] + val-L[e] <=> h[c] + val-L[c]	Transport			-77.3943	0	-8.16512	0
XANt2pp	h[e] + xan[e] -> h[c] + xan[c]	Transport			0	232.183	0	24.4953
XTSNt2rpp	h[e] + xtsn[e] <=> h[c] + xtsn[c]	Transport			-0.537787	0	-0.0588885	0
XYLUt2pp	h[e] + xylu-L[e] -> h[c] + xylu-L[c]	Transport			0	232.183	0	24.4953
ZN2t3pp	h[e] + zn2[c] -> h[c] + zn2[e]	Inorganic Ion Transport and Metabolism			0	232.183	0	24.4953
EX_h2(e)	h2[e] <=>	Exchange	Knockout		0	0	0	0
H2tpp	h2[e] <=> h2[c]	Transport	Knockout		0	0	0	0
FTHFD	h2o[c] + 10fthf[c] -> h[c] + thf[c] + for[c]	Folate Metabolism			0	58.0457	0	6.12384
DHNCOAT	h2o[c] + 14dhncoa[c] -> h[c] + coa[c] + dhna[c]	Cofactor and Prosthetic Group Biosynthesis	Knockout		0	0	0	0
LPLIPAL1A180pp	h2o[c] + 1odecg3p[c] -> h[c] + glyc3p[c] + ocdca[c]	Glycerophospholipid Metabolism			0	58.0457	0	6.12384
HISTD	h2o[c] + 2 nad[c] + histd[c] -> 3 h[c] + 2 nadh[c] + his-L[c]	Histidine Metabolism			0	0.67067	0.00031948	0.0863873
UDPGD	h2o[c] + 2 nad[c] + udpg[c] -> 3 h[c] + 2 nadh[c] + udpglcur[c]	Cell Envelope Biosynthesis			0	0.57094	0	0.0927176
DHACOAH	h2o[c] + 23dhacoa[c] <=> 3hadpcoa[c]	Alternate Carbon Metabolism	Knockout		0	0	0	0
IPPMIb	h2o[c] + 2ippm[c] <=> 3c3hmp[c]	Valine, Leucine, and Isoleucine Metabolism			-1.84536	0	-0.0634854	-0.00167369
2MAHMP	h2o[c] + 2mahmp[c] -> h[c] + pi[c] + 4ampm[c]	Cofactor and Prosthetic Group Biosynthesis			0	58.0457	0	6.12384
PGLYCP	h2o[c] + 2pglyc[c] -> pi[c] + glyclt[c]	Alternate Carbon Metabolism	Knockout		0	0	0	0
3NTD7pp	h2o[c] + 3amp[c] -> pi[c] + adn[c]	Nucleotide Salvage Pathway	Knockout		0	0	0	0
3NTD4pp	h2o[c] + 3cmp[c] -> pi[c] + cytd[c]	Nucleotide Salvage Pathway	Knockout		0	0	0	0
3NTD9pp	h2o[c] + 3gmp[c] -> pi[c] + gsn[c]	Nucleotide Salvage Pathway	Knockout		0	0	0	0
3NTD2pp	h2o[c] + 3ump[c] -> pi[c] + uri[c]	Nucleotide Salvage Pathway	Knockout		0	0	0	0
HMBS	h2o[c] + 4 ppbng[c] -> 4 nh4[c] + hmbil[c]	Cofactor and Prosthetic Group Biosynthesis			0	0.162391	0	0.0115897
RZ5PP	h2o[c] + 5prdmbz[c] -> pi[c] + rdmbzi[c]	Cofactor and Prosthetic Group Biosynthesis	Knockout		0	0	0	0
PGL	h2o[c] + 6pgl[c] -> h[c] + 6pgc[c]	Pentose Phosphate Pathway	Up regulation	Direct Reaction	1.90414	2.19961	4.81585	7.69987
AGDC	h2o[c] + acgam6p[c] -> ac[c] + gam6p[c]	Alternate Carbon Metabolism	Knockout		0	0	0	0
ACONTb	h2o[c] + acon-C[c] <=> icit[c]	Citric Acid Cycle	Down regulation	Direct Reaction	1.6415	2.94063	0.00610852	0.191544
ACODA	h2o[c] + acorn[c] -> ac[c] + orn[c]	Arginine and Proline Metabolism			0	58.0457	1.80802e-19	6.12384
ADNUC	h2o[c] + adn[c] -> ade[c] + rib-D[c]	Alternate Carbon Metabolism			0	29.0229	0	3.06192
ADPRDP	h2o[c] + adprib[c] -> 2 h[c] + amp[c] + r5p[c]	Nucleotide Salvage Pathway	Knockout		0	0	0	0
AHCYSNS	h2o[c] + ahcys[c] -> ade[c] + rhcys[c]	Methionine Metabolism	Knockout		0	0	0	0
DAAD	h2o[c] + ala-D[c] + fad[c] -> pyr[c] + nh4[c] + fadh2[c]	Alanine and Aspartate Metabolism	Knockout		0	0	0	0
NTD7	h2o[c] + amp[c] -> pi[c] + adn[c]	Nucleotide Salvage Pathway			0	58.0457	0	6.12384
AMPN	h2o[c] + amp[c] -> r5p[c] + ade[c]	Nucleotide Salvage Pathway			0	58.0457	0	6.12384
AGM4PApp	h2o[c] + anhgm4p[c] -> anhgm[c] + LalaDgluMdapDala[c]	Murein Recycling	Knockout		0	0	0	0
AP5AH	h2o[c] + ap5a[c] -> atp[c] + 2 h[c] + adp[c]	Nucleotide Salvage Pathway	Knockout		0	0	0	0
ASNN	h2o[c] + asn-L[c] -> nh4[c] + asp-L[c]	Alanine and Aspartate Metabolism			0	58.0457	0	6.12384
AMPTASECG	h2o[c] + cgly[c] -> cys-L[c] + gly[c]	Cysteine Metabolism	Knockout		0	0	0	0
NTD4	h2o[c] + cmp[c] -> pi[c] + cytd[c]	Nucleotide Salvage Pathway			0	58.0457	0	6.12384
HCO3E	h2o[c] + co2[c] <=> hco3[c] + h[c]	Alternate Carbon Metabolism			1.2663	59.312	-7.07536	9.86977
PPC	h2o[c] + co2[c] + pep[c] -> h[c] + pi[c] + oaa[c]	Anaplerotic Reactions			0	30.7166	0	10.5895
MSDH	h2o[c] + coa[c] + nad[c] + 2mop[c] -> hco3[c] + nadh[c] + ppcoa[c]	Alternate Carbon Metabolism	Knockout		0	0	0	0
CSND	h2o[c] + crtn[c] -> nmeth[c] + nh3[c]	Arginine and Proline Metabolism	Knockout		0	0	0	0
NTP5	h2o[c] + ctp[c] -> h[c] + pi[c] + cdp[c]	Nucleotide Salvage Pathway			0	58.0457	0	6.12384
NTPP4	h2o[c] + ctp[c] -> h[c] + ppi[c] + cmp[c]	Nucleotide Salvage Pathway			0	58.0457	0	6.12384
CYSTL	h2o[c] + cyst-L[c] -> pyr[c] + hcys-L[c] + nh4[c]	Methionine Metabolism			0	0.537787	0.000361168	0.0763164
NTD6	h2o[c] + damp[c] -> pi[c] + dad-2[c]	Nucleotide Salvage Pathway			0	0.537787	0	0.0588885
NTPP5	h2o[c] + datp[c] -> h[c] + damp[c] + ppi[c]	Nucleotide Salvage Pathway			0	58.0457	0	6.12384
FA100ACPHi	h2o[c] + dcaACP[c] -> h[c] + ACP[c] + dca[c]	Cell Envelope Biosynthesis			0	58.0457	0	6.12384
NTD3	h2o[c] + dcmp[c] -> pi[c] + dcyt[c]	Nucleotide Salvage Pathway			0	0.67067	0	0.0668554
NTPP3	h2o[c] + dctp[c] -> h[c] + ppi[c] + dcmp[c]	Nucleotide Salvage Pathway			0	58.0457	0	6.12384
FA120ACPHi	h2o[c] + ddcaACP[c] -> h[c] + ACP[c] + ddca[c]	Cell Envelope Biosynthesis			0	58.0457	0	6.12384
NTD8	h2o[c] + dgmp[c] -> pi[c] + dgsn[c]	Nucleotide Salvage Pathway			0	0.537787	0	0.0588885
NTPTP1	h2o[c] + dgtp[c] -> dgsn[c] + pppi[c]	Nucleotide Salvage Pathway			0	0.537787	0	0.0588885
NTPP1	h2o[c] + dgtp[c] -> h[c] + ppi[c] + dgmp[c]	Nucleotide Salvage Pathway			0	58.0457	0	6.12384
DHORTS	h2o[c] + dhor-S[c] <=> h[c] + cbasp[c]	Purine and Pyrimidine Biosynthesis			-0.67067	6.5382e-32	-0.0704094	-0.000609887
NTD12	h2o[c] + dimp[c] -> pi[c] + din[c]	Nucleotide Salvage Pathway	Knockout		0	0	0	0
NTP11	h2o[c] + ditp[c] -> h[c] + pi[c] + didp[c]	Nucleotide Salvage Pathway	Knockout		0	0	0	0
NTPP10	h2o[c] + ditp[c] -> h[c] + ppi[c] + dimp[c]	Nucleotide Salvage Pathway	Knockout		0	0	0	0
NTD5	h2o[c] + dtmp[c] -> pi[c] + thymd[c]	Nucleotide Salvage Pathway			0	0.67067	0	0.0569664
NTPP7	h2o[c] + dttp[c] -> h[c] + ppi[c] + dtmp[c]	Nucleotide Salvage Pathway			0	58.0457	0	6.12384
NTD1	h2o[c] + dump[c] -> pi[c] + duri[c]	Nucleotide Salvage Pathway			-5.43028e-33	58.0457	0	6.12384
DUTPDP	h2o[c] + dutp[c] -> h[c] + ppi[c] + dump[c]	Nucleotide Salvage Pathway			0	58.0457	0	6.12384
F6PP	h2o[c] + f6p[c] -> pi[c] + fru[c]	Alternate Carbon Metabolism			0	58.1043	0	6.12404
FBP	h2o[c] + fdp[c] -> pi[c] + f6p[c]	Glycolysis/Gluconeogenesis			0	58.0457	0	6.12384
FUM	h2o[c] + fum[c] <=> mal-L[c]	Citric Acid Cycle			-1.94479	42.3771	-0.183533	6.12644
GPDDA2	h2o[c] + g3pe[c] -> h[c] + glyc3p[c] + etha[c]	Glycerophospholipid Metabolism	Knockout		0	0	0	0
GPDDA4	h2o[c] + g3pg[c] -> h[c] + glyc[c] + glyc3p[c]	Glycerophospholipid Metabolism	Knockout		0	0	0	0
GPDDA5	h2o[c] + g3pi[c] -> h[c] + glyc3p[c] + inost[c]	Glycerophospholipid Metabolism	Knockout		0	0	0	0
GPDDA3	h2o[c] + g3ps[c] -> h[c] + ser-L[c] + glyc3p[c]	Glycerophospholipid Metabolism	Knockout		0	0	0	0
G6PDA	h2o[c] + gam6p[c] -> nh4[c] + f6p[c]	Alternate Carbon Metabolism			0	58.0457	0	6.12384
GTPDPDP	h2o[c] + gdptp[c] -> h[c] + pi[c] + ppgpp[c]	Cofactor and Prosthetic Group Biosynthesis			0	29.0229	0	3.06192
GDPTPDP	h2o[c] + gdptp[c] -> ppi[c] + gtp[c]	Cofactor and Prosthetic Group Biosynthesis			0	58.0457	0	6.12384
GLUN	h2o[c] + gln-L[c] -> nh4[c] + glu-L[c]	Glutamate Metabolism			0	58.0457	0	6.12384
G3PT	h2o[c] + glyc3p[c] -> pi[c] + glyc[c]	Alternate Carbon Metabolism			0	58.0457	0	6.12384
NTD9	h2o[c] + gmp[c] -> pi[c] + gsn[c]	Nucleotide Salvage Pathway			0	58.0457	0	6.12384
GP4GH	h2o[c] + gp4g[c] -> 2 h[c] + 2 gdp[c]	Nucleotide Salvage Pathway	Knockout		0	0	0	0
GSNHYDRO	h2o[c] + gsn[c] -> gua[c] + rib-D[c]	Nucleotide Salvage Pathway			0	29.0229	0	3.06192
GTHRDHpp	h2o[c] + gthrd[c] -> glu-L[c] + cgly[c]	Cofactor and Prosthetic Group Biosynthesis	Knockout		0	0	0	0
GTPCI	h2o[c] + gtp[c] -> h[c] + ahdt[c] + for[c]	Cofactor and Prosthetic Group Biosynthesis	Knockout		0	0	0	0
NTP3	h2o[c] + gtp[c] -> h[c] + pi[c] + gdp[c]	Nucleotide Salvage Pathway			0	58.0457	0	6.12384
NTPP2	h2o[c] + gtp[c] -> h[c] + ppi[c] + gmp[c]	Nucleotide Salvage Pathway			0	58.0457	0	6.12384
CPMPS	h2o[c] + gtp[c] -> ppi[c] + cpmp[c]	Cofactor and Prosthetic Group Biosynthesis	Knockout		0	0	0	0
NTPTP2	h2o[c] + gtp[c] -> pppi[c] + gsn[c]	Nucleotide Salvage Pathway			0	29.0229	0	3.06192
FA161ACPHi	h2o[c] + hdeACP[c] -> h[c] + ACP[c] + hdcea[c]	Cell Envelope Biosynthesis			0	58.0457	0	6.12384
HISTP	h2o[c] + hisp[c] -> pi[c] + histd[c]	Histidine Metabolism			0	0.67067	0.00031948	0.0863873
IMPC	h2o[c] + imp[c] <=> fprica[c]	Purine and Pyrimidine Biosynthesis			-0.972393	0	-0.125113	-0.000793202
NTD11	h2o[c] + imp[c] -> pi[c] + ins[c]	Nucleotide Salvage Pathway			0	29.0229	0	3.06201
INSH	h2o[c] + ins[c] -> hxan[c] + rib-D[c]	Nucleotide Salvage Pathway			0	29.0229	0	3.06201
NTP10	h2o[c] + itp[c] -> h[c] + pi[c] + idp[c]	Nucleotide Salvage Pathway			0	58.0457	0	6.12384
NTPP9	h2o[c] + itp[c] -> h[c] + ppi[c] + imp[c]	Nucleotide Salvage Pathway			0	19.4415	0	2.04128
GLYOX	h2o[c] + lgt-S[c] -> h[c] + gthrd[c] + lac-D[c]	Methylglyoxal Metabolism	Knockout		0	0	0	0
MTHFC	h2o[c] + methf[c] <=> h[c] + 10fthf[c]	Folate Metabolism			0	1.29288	0.00126692	0.249907
MI1PP	h2o[c] + mi1p-D[c] -> pi[c] + inost[c]	Cell Envelope Biosynthesis	Knockout		0	0	0	0
MOHMT	h2o[c] + mlthf[c] + 3mob[c] -> thf[c] + 2dhp[c]	Cofactor and Prosthetic Group Biosynthesis			1.69002e-16	0.000293761	2.97363e-06	1.10539e-05
MDDCP5pp	h2o[c] + murein5p3p[c] -> ala-D[c] + murein4p3p[c]	Murein Biosynthesis	Knockout		0	0	0	0
MDDCP4pp	h2o[c] + murein5p4p[c] -> ala-D[c] + murein4p4p[c]	Murein Biosynthesis	Knockout		0	0	0	0
MDDCP3pp	h2o[c] + murein5p5p[c] -> ala-D[c] + murein5p4p[c]	Murein Biosynthesis	Knockout		0	0	0	0
FA140ACPHi	h2o[c] + myrsACP[c] -> h[c] + ACP[c] + ttdca[c]	Cell Envelope Biosynthesis			0	58.0457	0	6.12384
NADDP	h2o[c] + nad[c] -> 2 h[c] + amp[c] + nmn[c]	Cofactor and Prosthetic Group Biosynthesis	Knockout		0	0	0	0
ALDD2x	h2o[c] + nad[c] + acald[c] -> 2 h[c] + nadh[c] + ac[c]	Alternate Carbon Metabolism			0	58.0457	0	6.12384
AMPMS2	h2o[c] + nad[c] + air[c] -> 3 h[c] + nadh[c] + 2 for[c] + 4ampm[c]	Cofactor and Prosthetic Group Biosynthesis	Knockout		0	0	0	0
BETALDHx	h2o[c] + nad[c] + betald[c] -> 2 h[c] + nadh[c] + glyb[c]	Alternate Carbon Metabolism	Knockout		0	0	0	0
IMPD	h2o[c] + nad[c] + imp[c] -> h[c] + nadh[c] + xmp[c]	Purine and Pyrimidine Biosynthesis			0	0.537787	0.000268726	0.124589
ALDD19x	h2o[c] + nad[c] + pacald[c] -> 2 h[c] + nadh[c] + pac[c]	Alternate Carbon Metabolism	Knockout		0	0	0	0
NADPPPS	h2o[c] + nadp[c] -> pi[c] + nad[c]	Cofactor and Prosthetic Group Biosynthesis			0	58.0457	0	6.12384
BETALDHy	h2o[c] + nadp[c] + betald[c] -> 2 h[c] + nadph[c] + glyb[c]	Alternate Carbon Metabolism	Knockout		0	0	0	0
SSALy	h2o[c] + nadp[c] + sucsal[c] -> 2 h[c] + succ[c] + nadph[c]	Arginine and Proline Metabolism			0	1.29913	0	0.185435
NNAM	h2o[c] + ncam[c] -> nh4[c] + nac[c]	Cofactor and Prosthetic Group Biosynthesis	Knockout		0	0	0	0
NMNt7pp	h2o[c] + nmn[e] -> h[c] + r5p[c] + ncam[c]	Transport	Knockout		0	0	0	0
SARCOX	h2o[c] + o2[c] + sarcs[c] -> gly[c] + h2o2[c] + fald[c]	Glycine and Serine Metabolism	Knockout		0	0	0	0
2METS	h2o[c] + oaa[c] + ppcoa[c] <=> coa[c] + hcat[c]	Alternate Carbon Metabolism	Knockout		0	0	0	0
FA80ACPHi	h2o[c] + ocACP[c] -> h[c] + ACP[c] + octa[c]	Cell Envelope Biosynthesis			0	58.0457	0	6.12384
FA160ACPHi	h2o[c] + palmACP[c] -> h[c] + ACP[c] + hdca[c]	Cell Envelope Biosynthesis			0	58.0457	0	6.12384
BPNT	h2o[c] + pap[c] -> pi[c] + amp[c]	Cysteine Metabolism			0	3.87822	0	0.284709
DDPA	h2o[c] + pep[c] + e4p[c] -> pi[c] + 2dda7p[c]	Tyrosine, Tryptophan, and Phenylalanine Metabolism			0.00469	0.22043	0.00111216	0.0629239
THRS	h2o[c] + phom[c] -> pi[c] + thr-L[c]	Threonine and Lysine Metabolism			0	4.33829	0.00219819	0.144266
PPGPPDP	h2o[c] + ppgpp[c] -> ppi[c] + gdp[c]	Cofactor and Prosthetic Group Biosynthesis			0	58.0457	0	6.12384
PPA	h2o[c] + ppi[c] -> h[c] + 2 pi[c]	Anaplerotic Reactions			0	58.0457	0	6.12384
PPA2	h2o[c] + pppi[c] -> h[c] + pi[c] + ppi[c]	Anaplerotic Reactions			0	29.0229	0	3.06192
PPTHpp	h2o[c] + ppt[c] -> pi[c] + h2[c]	Inorganic Ion Transport and Metabolism	Knockout		0	0	0	0
PRAMPC	h2o[c] + prbamp[c] -> prfp[c]	Histidine Metabolism			0	0.67067	0.00031948	0.0863873
PRATPP	h2o[c] + prbatp[c] -> h[c] + ppi[c] + prbamp[c]	Histidine Metabolism			0	0.67067	0.00031948	0.0863873
AMPTASEPG	h2o[c] + progly[c] -> gly[c] + pro-L[c]	Arginine and Proline Metabolism	Knockout		0	0	0	0
GLUPRT	h2o[c] + prpp[c] + gln-L[c] -> ppi[c] + glu-L[c] + pram[c]	Purine and Pyrimidine Biosynthesis			0	0.537787	0.000473722	0.124794
PSP_L	h2o[c] + pser-L[c] -> pi[c] + ser-L[c]	Glycine and Serine Metabolism			0.38927	0.80668	0.00423509	3.06685
POX	h2o[c] + pyr[c] + q8[c] -> co2[c] + ac[c] + q8h2[c]	Oxidative Phosphorylation			0	4.88542	0	0.396373
SDPDS	h2o[c] + sl26da[c] -> succ[c] + 26dap-LL[c]	Threonine and Lysine Metabolism			0	2.17366	0	0.0625427
FFSD	h2o[c] + suc6p[c] -> g6p[c] + fru[c]	Alternate Carbon Metabolism	Knockout		0	0	0	0
SUCptsp	h2o[c] + sucr[e] -> g6p[c] + f6p[c]	Alternate Carbon Metabolism	Knockout		0	0	0	0
FA141ACPHi	h2o[c] + tdeACP[c] -> h[c] + ACP[c] + ttdcea[c]	Cell Envelope Biosynthesis			0	58.0457	0	6.12384
THCDH	h2o[c] + thcd[c] -> d5dg[c]	Inositol phosphate metabolism	Knockout		0	0	0	0
THDPS	h2o[c] + thdp[c] + succoa[c] -> coa[c] + sl2a6o[c]	Threonine and Lysine Metabolism			0	2.17366	0	0.0625427
TRE6p	h2o[c] + tre6p[c] -> glc-D[c] + g6p[c]	Alternate Carbon Metabolism			0	58.0457	0	6.12404
TRE6PP	h2o[c] + tre6p[c] -> pi[c] + tre[c]	Alternate Carbon Metabolism			0	30.7166	7.36389e-05	5.29482
APH140	h2o[c] + ttdcap[c] -> 2 h[c] + pi[c] + ttdca[c]	Glycerophospholipid Metabolism			0	58.0457	0	6.12384
UACGAMPpp	h2o[c] + uacgam[c] -> 2 h[c] + acgam1p[c] + ump[c]	Alternate Carbon Metabolism			0	58.0457	0	6.12384
UDCPDP	h2o[c] + udcpdp[c] -> h[c] + pi[c] + udcpp[c]	Cell Envelope Biosynthesis	Knockout		0	0	0	0
UDPGPpp	h2o[c] + udpg[c] -> 2 h[c] + g1p[c] + ump[c]	Alternate Carbon Metabolism			0	58.0457	0	6.12384
UDPGALPpp	h2o[c] + udpgal[c] -> 2 h[c] + ump[c] + gal1p[c]	Alternate Carbon Metabolism			0	0.57094	0	0.0927176
UGLCURPpp	h2o[c] + udpglcur[c] -> 2 h[c] + ump[c] + glcur1p[c]	Alternate Carbon Metabolism			0	0.57094	0	0.0927176
NTD2	h2o[c] + ump[c] -> pi[c] + uri[c]	Nucleotide Salvage Pathway			0	0.67067	0	0.0695382
UREAAH	h2o[c] + urea[c] -> co2[c] + 2 nh4[c]	Arginine and Proline Metabolism	Knockout		0	0	0	0
NTPP8	h2o[c] + utp[c] -> h[c] + ppi[c] + ump[c]	Nucleotide Salvage Pathway			0	58.0457	0	6.12384
NTD10	h2o[c] + xmp[c] -> pi[c] + xtsn[c]	Nucleotide Salvage Pathway			0	0.537787	-6.22373e-29	0.12432
NTP12	h2o[c] + xtp[c] -> h[c] + pi[c] + xdp[c]	Nucleotide Salvage Pathway	Knockout		0	0	0	0
NTPP11	h2o[c] + xtp[c] -> h[c] + ppi[c] + xmp[c]	Nucleotide Salvage Pathway			0	19.3486	0	2.04128
XTSNH	h2o[c] + xtsn[c] -> rib-D[c] + xan[c]	Nucleotide Salvage Pathway			0	0.537787	-1.02329e-28	0.12432
EX_h2o(e)	h2o[e] <=>	Exchange	Down regulation	Direct Reaction	7.11473	26.8891	4.56934	5.83821
H2Otpp	h2o[e] <=> h2o[c]	Transport	Down regulation	Reversed Reaction	-26.8891	-7.11473	-5.83821	-4.56934
H2St1pp	h2s[c] -> h2s[e]	Transport			0	1000	0	1000
EX_h2s(e)	h2s[e] <=>	Exchange			0	4.01673	0	0.284135
H2Stex	h2s[e] <=> h2s[c]	Transport			-4.01673	1000	-0.284135	1000
METS	hcys-L[c] + 5mthf[c] -> h[c] + met-L[c] + thf[c]	Methionine Metabolism			0	0.537787	0.000361168	0.0763164
AGPAT161	hdeACP[c] + 1hdec9eg3p[c] -> ACP[c] + pa161[c]	Glycerophospholipid Metabolism	Knockout		0	0	0	0
G3PAT161	hdeACP[c] + glyc3p[c] -> ACP[c] + 1hdec9eg3p[c]	Glycerophospholipid Metabolism	Knockout		0	0	0	0
EX_his_L(e)	his-L[e] ->	Exchange			0	0.67067	0	0.0860678
UPP3S	hmbil[c] -> h2o[c] + uppg3[c]	Cofactor and Prosthetic Group Biosynthesis			0	0.162391	0	0.0115897
EX_hom-L(e)	hom-L[e] <=>	Exchange			0	4.52892	0	0.142068
HOMtex	hom-L[e] <=> hom-L[c]	Transport			-4.52892	232.183	-0.142068	24.4953
HPYRI	hpyr[c] <=> 2h3oppan[c]	Alternate Carbon Metabolism	Knockout		0	0	0	0
EX_hxan(e)	hxan[e] <=>	Exchange			0	0.537787	0	0.12432
HYXNtpp	hxan[e] <=> hxan[c]	Transport			-0.537787	0	-0.12432	0
ICL	icit[c] -> succ[c] + glx[c]	Anaplerotic Reactions			0	1.29913	0	0.185435
ICDHyr	icit[c] + nadp[c] -> co2[c] + nadph[c] + akg[c]	Citric Acid Cycle	Down regulation	Direct Reaction	1.6415	2.94063	0.00610852	0.191544
EX_ile_L(e)	ile-L[e] ->	Exchange			0	2.3067	0	0.0757694
EX_imp(e)	imp[e] <=>	Exchange	Knockout		0	0	0	0
EX_indole(e)	indole[e] <=>	Exchange			0	0.22043	0	0.0618117
EX_inost(e)	inost[e] <=>	Exchange	Knockout		0	0	0	0
EX_ins(e)	ins[e] <=>	Exchange			0	0.537787	0	0.0588885
IPDDI	ipdp[c] <=> dmpp[c]	Cofactor and Prosthetic Group Biosynthesis			-0.000282197	2.82197e-05	-1.06187e-05	1.06187e-06
DMATT	ipdp[c] + dmpp[c] -> ppi[c] + grdp[c]	Cofactor and Prosthetic Group Biosynthesis	Knockout		0	2.82197e-05	2.85657e-07	1.06187e-06
GRTT	ipdp[c] + grdp[c] -> ppi[c] + frdp[c]	Cofactor and Prosthetic Group Biosynthesis	Knockout		0	2.82197e-05	2.85657e-07	1.06187e-06
EX_isob(e)	isob[e] <=>	Exchange	Up regulation		0	2.3067	4.54316	4.63588
ISOBRtex	isob[e] <=> isob[c]	Transport, Outer Membrane Porin	Up regulation	Reversed Reaction	-2.3067	0	-4.63588	-4.54316
EX_k(e)	k[e] <=>	Exchange			-0.543285	2.68041e-27	-0.0204432	-0.00549947
EX_lac_D(e)	lac-D[e] ->	Exchange			0	4.6134	0	0.185435
EX_lac_L(e)	lac-L[e] ->	Exchange			0	4.6134	0	0.185435
EX_leu_L(e)	leu-L[e] ->	Exchange			0	1.84536	0	0.0618117
LIPAMPL	lipoamp[c] -> amp[c] + lipopb[c]	Cofactor and Prosthetic Group Biosynthesis	Knockout		0	0	0	0
EX_lys_L(e)	lys-L[e] ->	Exchange			0	2.3067	0	0.0811815
LYXI	lyx-L[c] -> xylu-L[c]	Alternate Carbon Metabolism	Knockout		0	0	0	0
MCOATA	malcoa[c] + ACP[c] <=> coa[c] + malACP[c]	Membrane Lipid Metabolism			0	58.0457	0.0150889	6.13893
MALt3pp	mal-L[c] + h[e] -> h[c] + mal-L[e]	Transport			0	4.6134	0	0.185435
MDH3	mal-L[c] + mqn8[c] -> oaa[c] + mql8[c]	Citric Acid Cycle			0	27.7905	0	1.13654
MDH	mal-L[c] + nad[c] <=> h[c] + nadh[c] + oaa[c]	Citric Acid Cycle			-41.4287	11.8386	-9.89102	-3.48305
ME1	mal-L[c] + nad[c] -> pyr[c] + nadh[c] + co2[c]	Anaplerotic Reactions			0	31.7495	0	6.12384
ME2	mal-L[c] + nadp[c] -> pyr[c] + co2[c] + nadph[c]	Anaplerotic Reactions			0	31.7495	3.48565	9.84128
MDH2	mal-L[c] + q8[c] -> oaa[c] + q8h2[c]	Citric Acid Cycle			0	27.7905	0	1.13654
EX_mal-L(e)	mal-L[e] <=>	Exchange			0	4.6134	0	0.185435
MALGT	malt[c] <=> tre[c]	Alternate Carbon Metabolism	Knockout		0	0	0	0
AMALT4	malt[c] + malthx[c] -> glc-D[c] + malthp[c]	Alternate Carbon Metabolism	Knockout		0	0	0	0
AMALT3	malt[c] + maltpt[c] -> glc-D[c] + malthx[c]	Alternate Carbon Metabolism	Knockout		0	0	0	0
AMALT1	malt[c] + malttr[c] -> glc-D[c] + maltttr[c]	Alternate Carbon Metabolism	Knockout		0	0	0	0
AMALT2	malt[c] + maltttr[c] -> glc-D[c] + maltpt[c]	Alternate Carbon Metabolism	Knockout		0	0	0	0
EX_malt(e)	malt[e] <=>	Exchange	Knockout		0	0	0	0
MALTptspp	malt[e] + pep[c] -> pyr[c] + malt6p[c]	Transport	Knockout		0	0	0	0
EX_man(e)	man[e] <=>	Exchange	Knockout		0	0	0	0
PMANM	man1p[c] <=> man6p[c]	Alternate Carbon Metabolism	Knockout		0	0	0	0
MAN6PI	man6p[c] <=> f6p[c]	Alternate Carbon Metabolism	Knockout		0	0	0	0
EX_man6p(e)	man6p[e] <=>	Exchange	Knockout		0	0	0	0
EX_met_L(e)	met-L[e] ->	Exchange			0	0.537787	0	0.0759552
EX_mg2(e)	mg2[e] <=>	Exchange			-0.0241459	0	-0.000908582	-0.00024442
MCITL2	micit[c] <=> succ[c] + pyr[c]	Alternate Carbon Metabolism	Knockout		0	0	0	0
EX_mn2(e)	mn2[e] <=>	Exchange			-0.00192444	0	-7.24142e-05	-1.94803e-05
MN2tpp	mn2[e] -> mn2[c]	Inorganic Ion Transport and Metabolism			0	0.00192444	0	7.24142e-05
EX_mnl(e)	mnl[e] <=>	Exchange	Knockout		0	0	0	0
BMOCOS	mptamp[c] + moco[c] -> amp[c] + cu2[c] + bmoco[c]	Cofactor and Prosthetic Group Biosynthesis	Knockout		0	0	0	0
BWCOS	mptamp[c] + wco[c] -> amp[c] + cu2[c] + bwco[c]	Cofactor and Prosthetic Group Biosynthesis	Knockout		0	0	0	0
DMSOR1pp	mql8[c] + dmso[e] -> mqn8[c] + h2o[e] + dms[e]	Oxidative Phosphorylation	Knockout		0	0	0	0
NO3R2bpp	mql8[c] + no3[e] -> mqn8[c] + h2o[e] + no2[e]	Nitrogen Metabolism	Knockout		0	0	0	0
DHORD5	mqn8[c] + dhor-S[c] -> mql8[c] + orot[c]	Purine and Pyrimidine Biosynthesis			0	0.67067	0	0.0704094
G3PD6	mqn8[c] + glyc3p[c] -> dhap[c] + mql8[c]	Oxidative Phosphorylation			0	27.6052	0	1.13654
L_LACD3	mqn8[c] + lac-L[c] -> pyr[c] + mql8[c]	Oxidative Phosphorylation			0	27.7905	0	1.13654
MCTP1Bpp	murein5p5p[c] -> alaala[c] + murein5px3p[c]	Murein Biosynthesis	Knockout		0	0	0	0
MCTP1App	murein5p5p[c] -> ala-D[c] + murein5px4p[c]	Murein Biosynthesis	Knockout		0	0	0	0
MCTP2App	murein5p5p5p[c] -> 2 ala-D[c] + murein5px4px4p[c]	Murein Biosynthesis	Knockout		0	0	0	0
AGPAT140	myrsACP[c] + 1tdecg3p[c] -> ACP[c] + pa140[c]	Glycerophospholipid Metabolism	Knockout		0	0	0	0
G3PAT140	myrsACP[c] + glyc3p[c] -> ACP[c] + 1tdecg3p[c]	Glycerophospholipid Metabolism	Knockout		0	0	0	0
EX_n2o(e)	n2o[e] <=>	Exchange	Knockout		0	0	0	0
EX_na1(e)	na1[e] <=>	Exchange	Knockout		0	0	0	0
NAtex	na1[e] <=> na1[c]	Transport			-1000	232.183	-1000	24.4955
PNTOt4pp	na1[e] + pnto-R[e] -> pnto-R[c] + na1[c]	Transport	Knockout		0	0	0	0
PPAt4pp	na1[e] + ppa[e] -> na1[c] + ppa[c]	Transport	Knockout		0	0	0	0
PROt4pp	na1[e] + pro-L[e] -> pro-L[c] + na1[c]	Transport			0	232.183	0	24.4953
EX_nac(e)	nac[e] <=>	Exchange	Knockout		0	0	0	0
NACtpp	nac[e] -> nac[c]	Transport	Knockout		0	0	0	0
IPMD	nad[c] + 3c2hmp[c] -> h[c] + nadh[c] + 3c4mop[c]	Valine, Leucine, and Isoleucine Metabolism			0	1.84536	0.00167369	0.0634854
PGCD	nad[c] + 3pg[c] -> h[c] + nadh[c] + 3php[c]	Glycine and Serine Metabolism			0.38927	0.80668	0.00423509	3.06685
PDH	nad[c] + coa[c] + pyr[c] -> nadh[c] + accoa[c] + co2[c]	Glycolysis/Gluconeogenesis	Down regulation	Direct Reaction	3.69572	4.27728	0	1.54297
ALCD2x	nad[c] + etoh[c] <=> h[c] + nadh[c] + acald[c]	Pyruvate Metabolism			-5.64051	0	-0.185435	0
MI2DH	nad[c] + inost[c] <=> h[c] + nadh[c] + 2ins[c]	Inositol phosphate metabolism	Knockout		0	0	0	0
LDH_D	nad[c] + lac-D[c] <=> h[c] + pyr[c] + nadh[c]	Pyruvate Metabolism			-27.7905	0	-1.13654	1.72046e-24
PPND	nad[c] + pphn[c] -> nadh[c] + co2[c] + 34hpp[c]	Tyrosine, Tryptophan, and Phenylalanine Metabolism			0	0.22043	0.00036954	0.0560001
GLYCL	nad[c] + thf[c] + gly[c] -> nadh[c] + co2[c] + nh4[c] + mlthf[c]	Folate Metabolism			0	0.486197	0	0.0618117
MECDPDH2	nadh[c] + 2mecdp[c] -> h2o[c] + nad[c] + h2mb4p[c]	Cofactor and Prosthetic Group Biosynthesis			0	0.000310416	3.14223e-06	1.16806e-05
KARA1	nadp[c] + 23dhmb[c] <=> h[c] + nadph[c] + alac-S[c]	Valine, Leucine, and Isoleucine Metabolism	Down regulation	Reversed Reaction	-1.58534	-0.122436	-0.0987409	-0.00292646
G6PDH2r	nadp[c] + g6p[c] <=> h[c] + nadph[c] + 6pgl[c]	Pentose Phosphate Pathway	Down regulation	Direct Reaction	1.90414	2.19961	0	0.556305
G3PD2	nadp[c] + glyc3p[c] <=> h[c] + nadph[c] + dhap[c]	Alternate Carbon Metabolism			-27.6052	4.74341e-30	-1.13683	-0.000284755
HSDy	nadp[c] + hom-L[c] <=> h[c] + nadph[c] + aspsa[c]	Threonine and Lysine Metabolism			-4.52892	0	-0.144627	-0.00255936
MTHFD	nadp[c] + mlthf[c] <=> nadph[c] + methf[c]	Folate Metabolism			0	1.29288	0.00126692	0.249907
TYRL	nadph[c] + amet[c] + tyr-L[c] -> h[c] + nadp[c] + dad-5[c] + met-L[c] + dhgly[c] + 4crsol[c]	Cofactor and Prosthetic Group Biosynthesis	Knockout		0	0	0	0
EX_nh4(e)	nh4[e] <=>	Exchange			-11.9121	-0.0906733	-0.656393	-0.0354892
NH4tpp	nh4[e] <=> nh4[c]	Inorganic Ion Transport and Metabolism			0.0906733	11.9121	0.0354892	0.656393
EX_ni2(e)	ni2[e] <=>	Exchange			-0.000898243	0	-3.37998e-05	-9.09257e-06
NI2tpp	ni2[e] -> ni2[c]	Inorganic Ion Transport and Metabolism			0	0.000898243	0	3.37998e-05
EX_nmn(e)	nmn[e] <=>	Exchange	Knockout		0	0	0	0
EX_no(e)	no[e] <=>	Exchange	Knockout		0	0	0	0
NOtex	no[e] <=> no[c]	Transport	Knockout		0	0	0	0
EX_no2(e)	no2[e] ->	Exchange	Knockout		0	0	0	0
NO3tex	no3[e] <=> no3[c]	Transport			-232.183	0	-24.4953	0
EX_no3(e)	no3[e] ->	Exchange	Knockout		0	0	0	0
NO3t7pp	no3[e] + no2[c] -> no2[e] + no3[c]	Inorganic Ion Transport and Metabolism			0	232.183	0	24.4953
GLYOD	o2[c] + glyclt[c] -> glx[c] + h2o2[c]	Cofactor and Prosthetic Group Biosynthesis	Knockout		0	0	0	0
FDMO	o2[c] + isetac[c] + fmnh2[c] -> h[c] + h2o[c] + so3[c] + fmn[c] + gcald[c]	Inorganic Ion Transport and Metabolism	Knockout		0	0	0	0
EX_o2(e)	o2[e] <=>	Exchange	Down regulation	Reversed Reaction	-16.5068	-1.44077	-0.568636	0
O2tpp	o2[e] <=> o2[c]	Inorganic Ion Transport and Metabolism	Down regulation	Direct Reaction	1.44077	16.5068	0	0.568636
O2Stex	o2s[e] <=> o2s[c]	Transport	Knockout		0	0	0	0
EX_o2s(e)	o2s[e] ->	Exchange	Knockout		0	0	0	0
PPASUCC	oaa[c] + ppa[c] -> succ[c] + pyr[c]	Alternate Carbon Metabolism	Knockout		0	0	0	0
AGPAT180	ocdcaACP[c] + 1odecg3p[c] -> ACP[c] + pa180[c]	Glycerophospholipid Metabolism	Knockout		0	0	0	0
G3PAT180	ocdcaACP[c] + glyc3p[c] -> ACP[c] + 1odecg3p[c]	Glycerophospholipid Metabolism			0	58.0457	0	6.12384
AGPAT181	octeACP[c] + 1odec11eg3p[c] -> ACP[c] + pa181[c]	Glycerophospholipid Metabolism	Knockout		0	0	0	0
G3PAT181	octeACP[c] + glyc3p[c] -> ACP[c] + 1odec11eg3p[c]	Glycerophospholipid Metabolism	Knockout		0	0	0	0
ORNC	orn[c] -> nh3[c] + pro-L[c]	Arginine and Proline Metabolism	Knockout		0	0	0	0
ARGORNt7pp	orn[c] + arg-L[e] <=> arg-L[c] + orn[e]	Transport			0	116.091	0	12.2477
OCBT	orn[c] + cbp[c] <=> h[c] + pi[c] + citr-L[c]	Arginine and Proline Metabolism			0	1.29913	0.000903594	0.0936212
PTRCORNt7pp	orn[c] + ptrc[e] <=> orn[e] + ptrc[c]	Transport			-116.091	0	-12.2477	0
EX_orn(e)	orn[e] ->	Exchange			0	1.29913	0	0.0927176
EX_orot(e)	orot[e] <=>	Exchange	Knockout		0	0	0	0
AGPAT160	palmACP[c] + 1hdecg3p[c] -> ACP[c] + pa160[c]	Glycerophospholipid Metabolism	Knockout		0	0	0	0
G3PAT160	palmACP[c] + glyc3p[c] -> ACP[c] + 1hdecg3p[c]	Glycerophospholipid Metabolism	Knockout		0	0	0	0
PAPSR2	paps[c] + grxrd[c] -> 2 h[c] + pap[c] + so3[c] + grxox[c]	Cysteine Metabolism	Knockout		0	0	0	0
ACGAptspp	pep[c] + acgam[e] -> pyr[c] + acgam6p[c]	Transport	Knockout		0	0	0	0
ACMANAptspp	pep[c] + acmana[e] -> pyr[c] + acmanap[c]	Transport	Knockout		0	0	0	0
ACMUMptspp	pep[c] + acmum[e] -> pyr[c] + acmum6p[c]	Transport	Knockout		0	0	0	0
ARBTptspp	pep[c] + arbt[e] -> pyr[c] + arbt6p[c]	Transport	Knockout		0	0	0	0
ASCBptspp	pep[c] + ascb-L[e] -> pyr[c] + ascb6p[c]	Transport	Knockout		0	0	0	0
CHTBSptspp	pep[c] + chtbs[e] -> pyr[c] + chtbs6p[c]	Transport	Knockout		0	0	0	0
DHAPT	pep[c] + dha[c] -> pyr[c] + dhap[c]	Alternate Carbon Metabolism	Knockout		0	0	0	0
FRUpts2pp	pep[c] + fru[e] -> pyr[c] + f6p[c]	Transport			0	30.7166	0	5.29475
GALTptspp	pep[c] + galt[e] -> pyr[c] + galt1p[c]	Transport	Knockout		0	0	0	0
GAMptspp	pep[c] + gam[e] -> pyr[c] + gam6p[c]	Transport	Knockout		0	0	0	0
GLCptspp	pep[c] + glc-D[e] -> pyr[c] + g6p[c]	Transport			0	4.67	0	4.67
MANptspp	pep[c] + man[e] -> pyr[c] + man6p[c]	Transport	Knockout		0	0	0	0
MNLptspp	pep[c] + mnl[e] -> pyr[c] + mnl1p[c]	Transport	Knockout		0	0	0	0
SBTptspp	pep[c] + sbt-D[e] -> pyr[c] + sbt6p[c]	Transport	Knockout		0	0	0	0
PSCVT	pep[c] + skm5p[c] <=> pi[c] + 3psme[c]	Tyrosine, Tryptophan, and Phenylalanine Metabolism			0.00469	0.22043	0.00111216	0.0629239
SUCptspp	pep[c] + sucr[e] -> pyr[c] + suc6p[c]	Transport	Knockout		0	0	0	0
TREptsp	pep[c] + tre[c] -> pyr[c] + tre6p[c]	Transport			0	30.7166	0	5.29475
TREptspp	pep[c] + tre[e] -> pyr[c] + tre6p[c]	Transport	Knockout		0	0	0	0
UAGCVT	pep[c] + uacgam[c] -> pi[c] + uaccg[c]	Cell Envelope Biosynthesis			0	0.0409471	0.000414493	0.00154079
EX_phe_L(e)	phe-L[e] ->	Exchange			0	0.22043	0	0.0556305
PHEMEtiex	pheme[c] -> pheme[e]	Transport			0	0.162391	0	0.0115897
EX_pheme(e)	pheme[e] <=>	Exchange			0	0.162391	0	0.0115897
GLCP2	pi[c] + bglycogen[c] -> g1p[c]	Glycolysis/Gluconeogenesis			0	1000	0	1000
HDPA1	pi[c] + dha[c] -> h2o[c] + dhap[c]	Alternate Carbon Metabolism	Knockout		0	0	0	0
GLYC3Pt6pp	pi[c] + glyc3p[e] -> glyc3p[c] + pi[e]	Transport			0	232.183	0	24.4953
GLCP	pi[c] + glycogen[c] -> g1p[c]	Glycolysis/Gluconeogenesis			0	1000	0	1000
GAPD	pi[c] + nad[c] + g3p[c] <=> h[c] + nadh[c] + 13dpg[c]	Glycolysis/Gluconeogenesis	Up regulation	Direct Reaction	7.20853	7.37268	9.14233	9.32846
AGPR	pi[c] + nadp[c] + acg5sa[c] <=> h[c] + acg5p[c] + nadph[c]	Arginine and Proline Metabolism			-1.29913	0	-0.0936212	-0.000903594
ASAD	pi[c] + nadp[c] + aspsa[c] <=> h[c] + nadph[c] + 4pasp[c]	Threonine and Lysine Metabolism			-4.52892	0	-0.145724	-0.00365589
EX_pi(e)	pi[e] <=>	Exchange			-0.918	3.77772e-13	-0.16452	-0.00215743
PIM	pit[c] -> pim[c]	Cell Envelope Biosynthesis			0	0.000757752	7.67044e-06	2.85133e-05
EX_pnto-R(e)	pnto-R[e] <=>	Exchange	Knockout		0	0	0	0
EX_ppa(e)	ppa[e] ->	Exchange	Knockout		0	0	0	0
ORPT	ppi[c] + orot5p[c] <=> prpp[c] + orot[c]	Purine and Pyrimidine Biosynthesis			-0.67067	6.5382e-32	-0.0704094	-0.000609887
EX_ppt(e)	ppt[e] <=>	Exchange	Knockout		0	0	0	0
PRAIi	pran[c] -> 2cpr5p[c]	Tyrosine, Tryptophan, and Phenylalanine Metabolism			-5.92146e-31	0.22043	0.00013113	0.0619428
PRMICI	prfp[c] <=> prlp[c]	Histidine Metabolism			0	0.67067	0.00031948	0.0863873
EX_progly(e)	progly[e] <=>	Exchange	Knockout		0	0	0	0
EX_pro_L(e)	pro-L[e] ->	Exchange			0	1.29913	0	0.0927176
ANPRT	prpp[c] + anth[c] -> ppi[c] + pran[c]	Tyrosine, Tryptophan, and Phenylalanine Metabolism			-5.56741e-31	0.22043	0.00013113	0.0619428
GUAPRT	prpp[c] + gua[c] -> ppi[c] + gmp[c]	Nucleotide Salvage Pathway			0	29.0229	0	3.06192
HXPRT	prpp[c] + hxan[c] -> ppi[c] + imp[c]	Nucleotide Salvage Pathway			0	29.0229	0	3.06192
UPPRT	prpp[c] + ura[c] -> ppi[c] + ump[c]	Nucleotide Salvage Pathway	Knockout		0	6.5382e-32	0	0
PSERtex	pser-L[e] <=> pser-L[c]	Transport	Knockout		0	0	0	0
EX_pydx(e)	pydx[e] <=>	Exchange	Knockout		0	0	0	0
PYDXtpp	pydx[e] -> pydx[c]	Transport	Knockout		0	0	0	0
DHDPS	pyr[c] + aspsa[c] -> h[c] + 2 h2o[c] + 23dhdp[c]	Threonine and Lysine Metabolism			0	2.3067	0.00109653	0.082278
ALATA_L	pyr[c] + glu-L[c] <=> ala-L[c] + akg[c]	Alanine and Aspartate Metabolism			-2.74708e-27	4.6134	0.00393849	0.190675
EX_pyr(e)	pyr[e] ->	Exchange			0	4.6134	0	0.185435
DHORD2	q8[c] + dhor-S[c] -> q8h2[c] + orot[c]	Purine and Pyrimidine Biosynthesis			0	0.67067	0	0.0704094
G3PD5	q8[c] + glyc3p[c] -> dhap[c] + q8h2[c]	Oxidative Phosphorylation			0	27.6052	0	1.13654
LDH_D2	q8[c] + lac-D[c] -> pyr[c] + q8h2[c]	Oxidative Phosphorylation			0	27.7905	0	1.13654
L_LACD2	q8[c] + lac-L[c] -> pyr[c] + q8h2[c]	Oxidative Phosphorylation			0	27.7905	0	1.13654
NO3R1bpp	q8h2[c] + no3[e] -> q8[c] + h2o[e] + no2[e]	Nitrogen Metabolism	Knockout		0	0	0	0
RPI	r5p[c] <=> ru5p-D[c]	Pentose Phosphate Pathway	Up regulation	Reversed Reaction	-1.0719	-0.770341	-2.56987	-1.60852
PY5PSH	r5p[c] + gln-L[c] + g3p[c] <=> h[c] + pi[c] + 3 h2o[c] + glu-L[c] + pydx5p[c]	Cofactor and Prosthetic Group Biosynthesis	Knockout		0	0.00011386	1.15256e-06	4.28441e-06
R5Ptex	r5p[e] <=> r5p[c]	Transport	Knockout		0	0	0	0
ADOCBLS	rdmbzi[c] + agdpcbi[c] -> h[c] + gmp[c] + adocbl[c]	Cofactor and Prosthetic Group Biosynthesis	Knockout		0	0	0	0
EX_rib-D(e)	rib-D[e] <=>	Exchange	Knockout		0	0	0	0
RPE	ru5p-D[c] <=> xu5p-D[c]	Pentose Phosphate Pathway	Up regulation	Direct Reaction	0.992281	1.19472	3.20732	5.13001
DB4PS	ru5p-D[c] -> h[c] + for[c] + db4p[c]	Cofactor and Prosthetic Group Biosynthesis	Knockout		0	0	0	0
EX_sbt-D(e)	sbt-D[e] <=>	Exchange	Knockout		0	0	0	0
NPHS	sbzcoa[c] -> coa[c] + dhna[c]	Cofactor and Prosthetic Group Biosynthesis	Knockout		0	0	0	0
SERD_L	ser-L[c] -> pyr[c] + nh4[c]	Glycine and Serine Metabolism			0	0.80668	0	3.06192
TRPS1	ser-L[c] + 3ig3p[c] -> h2o[c] + trp-L[c] + g3p[c]	Tyrosine, Tryptophan, and Phenylalanine Metabolism			0	0.22043	0	0.0464899
TRPS2	ser-L[c] + indole[c] -> h2o[c] + trp-L[c]	Tyrosine, Tryptophan, and Phenylalanine Metabolism			0	0.22043	0	0.0464899
GHMT2r	ser-L[c] + thf[c] <=> h2o[c] + mlthf[c] + gly[c]	Glycine and Serine Metabolism			8.45008e-17	0.80668	0.00236179	0.188494
EX_ser_L(e)	ser-L[e] ->	Exchange			0	0.80668	0	0.185435
EX_skm(e)	skm[e] <=>	Exchange	Knockout		0	0	0	0
EX_so3(e)	so3[e] <=>	Exchange	Knockout		0	0	0	0
EX_so4(e)	so4[e] <=>	Exchange			-4.01673	-1.69002e-16	-0.284831	-0.000696158
CITt7pp	succ[c] + cit[e] -> cit[c] + succ[e]	Transport			0	116.091	0	12.2477
SUCCt3pp	succ[c] + h[e] -> h[c] + succ[e]	Transport			0	77.3943	0	8.16512
SUCDi	succ[c] + q8[c] -> fum[c] + q8h2[c]	Oxidative Phosphorylation			0	30.7311	0	1.13716
EX_succ(e)	succ[e] <=>	Exchange			0	4.6134	0	0.162452
MMM2	succoa[c] -> mmcoa-R[c]	Alternate Carbon Metabolism	Knockout		0	0	0	0
HSST_2	succoa[c] + hom-L[c] -> coa[c] + suchms[c]	Alternate Carbon Metabolism			0	0.537787	0	0.0715466
EX_sucr(e)	sucr[e] <=>	Exchange	Knockout		0	0	0	0
EX_tcynt(e)	tcynt[e] <=>	Exchange	Knockout		0	0	0	0
AGPAT141	tdeACP[c] + 1tdec7eg3p[c] -> ACP[c] + pa141[c]	Glycerophospholipid Metabolism	Knockout		0	0	0	0
G3PAT141	tdeACP[c] + glyc3p[c] -> ACP[c] + 1tdec7eg3p[c]	Glycerophospholipid Metabolism	Knockout		0	0	0	0
T2DECAI	tdec2eACP[c] <=> cdec3eACP[c]	Cell Envelope Biosynthesis			0	0.108526	0.00109857	0.00408369
THRD_L	thr-L[c] -> nh4[c] + 2obut[c]	Valine, Leucine, and Isoleucine Metabolism			0	2.3067	0.000898832	0.0766682
EX_thr_L(e)	thr-L[e] ->	Exchange			0	4.33829	0	0.142068
EX_thymd(e)	thymd[e] <=>	Exchange			0	0.67067	0	0.0569664
EX_tma(e)	tma[e] <=>	Exchange	Knockout		0	0	0	0
EX_tmao(e)	tmao[e] <=>	Exchange	Knockout		0	0	0	0
SO3TRDRD	trdrd[c] + aps[c] -> 2 h[c] + amp[c] + trdox[c] + so3[c]	Inorganic Ion Transport and Metabolism			0	4.01673	0	0.284709
RNDR2	trdrd[c] + gdp[c] -> h2o[c] + trdox[c] + dgdp[c]	Nucleotide Salvage Pathway			0	0.537787	3.95328e-05	0.058928
METSOXR1	trdrd[c] + metsox-S-L[c] -> h2o[c] + met-L[c] + trdox[c]	Methionine Metabolism	Knockout		0	0	0	0
PAPSR	trdrd[c] + paps[c] -> 2 h[c] + pap[c] + trdox[c] + so3[c]	Cysteine Metabolism			0	3.87822	0	0.284709
RNDR4	trdrd[c] + udp[c] -> h2o[c] + trdox[c] + dudp[c]	Nucleotide Salvage Pathway			0	0.67067	0	0.0669303
EX_tre(e)	tre[e] ->	Exchange	Knockout		0	0	0	0
EX_trp_L(e)	trp-L[e] ->	Exchange			0	0.22043	0	0.0463588
EX_tsul(e)	tsul[e] <=>	Exchange	Knockout		0	0	0	0
EX_tyr_L(e)	tyr-L[e] ->	Exchange			0	0.22043	0	0.0556305
MPTG2	uaagmda[c] + murein5p5p[e] -> h[c] + udcpdp[c] + murein5p5p5p[e]	Murein Biosynthesis	Knockout		0	0	0	0
UAGPT3	uacgam[c] + uagmda[c] -> h[c] + uaagmda[c] + udp[c]	Cell Envelope Biosynthesis	Knockout		0	0	0	0
EX_uacgam(e)	uacgam[e] <=>	Exchange	Knockout		0	0	0	0
PAPPT3	udcpp[c] + ugmda[c] <=> uagmda[c] + ump[c]	Cell Envelope Biosynthesis	Knockout		0	0	0	0
UDPG4E	udpg[c] <=> udpgal[c]	Alternate Carbon Metabolism			0	0.57094	0.000304775	0.0930223
TRE6PS	udpg[c] + g6p[c] -> h[c] + udp[c] + tre6p[c]	Alternate Carbon Metabolism			0	58.0457	7.36389e-05	6.12412
EX_udpg(e)	udpg[e] <=>	Exchange	Knockout		0	0	0	0
UDPGALM	udpgal[c] -> udpgalfur[c]	Cell Envelope Biosynthesis	Knockout		0	0	0	0
EX_udpgal(e)	udpgal[e] <=>	Exchange	Knockout		0	0	0	0
EX_udpglcur(e)	udpglcur[e] <=>	Exchange	Knockout		0	0	0	0
EX_ump(e)	ump[e] <=>	Exchange	Knockout		0	0	0	0
EX_ura(e)	ura[e] ->	Exchange	Knockout		0	0	0	0
UREAtpp	urea[e] <=> urea[c]	Transport	Knockout		0	0	0	0
EX_urea(e)	urea[e] ->	Exchange	Knockout		0	0	0	0
EX_uri(e)	uri[e] <=>	Exchange			0	0.67067	0	0.0695382
RNTR4c	utp[c] + fldrd[c] -> h2o[c] + dutp[c] + fldox[c]	Nucleotide Salvage Pathway	Knockout		0	0	0	0
EX_val_L(e)	val-L[e] ->	Exchange			0	2.3067	0	0.0927176
EX_xan(e)	xan[e] <=>	Exchange			0	0.537787	0	0.12432
XANtpp	xan[e] <=> xan[c]	Transport			-232.183	0	-24.496	1.02329e-28
EX_xmp(e)	xmp[e] <=>	Exchange	Knockout		0	0	0	0
EX_xtsn(e)	xtsn[e] <=>	Exchange			0	0.537787	0	0.0588885
TKT1	xu5p-D[c] + r5p[c] <=> g3p[c] + s7p[c]	Pentose Phosphate Pathway	Up regulation	Direct Reaction	0.54873	0.650682	1.60421	2.56555
XYLI1	xyl-D[c] <=> xylu-D[c]	Alternate Carbon Metabolism	Knockout		0	0	0	0
EX_xyl-D(e)	xyl-D[e] <=>	Exchange	Knockout		0	0	0	0
XYLUtex	xylu-L[e] <=> xylu-L[c]	Transport			-232.183	0	-24.4953	0
EX_zn2(e)	zn2[e] <=>	Exchange			-0.000948926	0	-3.57069e-05	-9.60563e-06
ZN2tpp	zn2[e] -> zn2[c]	Inorganic Ion Transport and Metabolism			0	232.183	0	24.4954
