# Supplementary material for: A new genome-scale metabolic model of Corynebacterium glutamicum and its application
Source: Biotechnol Biofuels. 2017 Jun 30;10:169. doi: 10.1186/s13068-017-0856-3 (PMC5493880; doi:10.1186/s13068-017-0856-3)
Supplement: Supplementary file 8 — Additional file 8. Overproduction of l-proline in WT using OptForceMUST by iCW773 and ModelCg 2. [file 13068_2017_856_MOESM8_ESM.xlsx]

## Sheet: iCW773
Reaction	Reaction Fomula	Pathway	Modification Suggestion	Direction	Flux Span
					WideType Lower Bounds	WideType Upper Bounds	OverProduction-type Lower Bounds	OverProduction-type Upper Bounds
PA	0.004 myrsACP[c] + 0.438 palmACP[c] + 0.004 hdeACP[c] + 0.544 octeACP[c] + 0.01 ocdcaACP[c] + 1ag3p-SC[c] -> ACP[c] + pa[c]	Unassigned Reaction			0	0.0149221	0.000151051	0.000464913
FREENTCO	0.007 myrsACP[c] + 0.014 tdeACP[c] + 0.437 palmACP[c] + 0.012 hdeACP[c] + 0.521 octeACP[c] + 0.009 ocdcaACP[c] -> ACP[c] + freemyco[c]	Unassigned Reaction			0	0.168503	0.00170569	0.00524987
MYCOLI	0.071339 tmcm[c] + 0.044346 tdcm[c] + 3.5911 freemyco[c] -> mycoli[c]	Unassigned Reaction			0	0.045458	0.000460154	0.00141629
IONS	0.073913 cu2[c] + 0.70023 fe2[c] + 0.45235 so4[c] + 0.54282 ca2[c] + 0.002624 cobalt2[c] + 0.81422 fe3[c] + 20.3556 k[c] + 0.90469 mg2[c] + 0.072104 mn2[c] + 0.033655 ni2[c] + 0.035554 zn2[c] + 0.54282 cl[c] -> ions[c]	Unassigned Reaction			0	0.0266897	0.00027017	0.000831544
SOL_POOL	0.074314 coa[c] + 0.019817 nadh[c] + 0.79269 nad[c] + 0.049543 nadp[c] + 0.14863 nadph[c] + 0.12386 accoa[c] + 0.043598 succoa[c] + 0.000887 btn[c] + 0.024558 udcpdp[c] + 0.099086 chor[c] + 0.099086 pydx5p[c] + 0.099086 amet[c] + 0.013872 malcoa[c] -> soluble-pool[c]	Unassigned Reaction			0	0.0011491	1.16319e-05	3.58014e-05
PPTHTH	1.0585 apg[c] + 0.03083 pa[c] + 0.0065396 clpn[c] + 0.039238 pit[c] + 0.060725 pim[c] -> phosph[c]	Unassigned Reaction			0	0.0124784	0.000126314	0.000388777
DNA	1.2103 h2o[c] + 4.4671 atp[c] + 0.75257 dtmp[c] + 0.75257 damp[c] + 0.87632 dcmp[c] + 0.87632 dgmp[c] -> 4.4671 h[c] + 4.4671 amp[c] + 4.4671 ppi[c] + dna[c]	Unassigned Reaction			0	0.00445658	4.51123e-05	0.000138849
PROTEIN	1.3527 ala-L[c] + 1.1139 glu-L[c] + 30.7601 h2o[c] + 0.39281 asn-L[c] + 0.39281 asp-L[c] + 40.0656 atp[c] + 0.69314 gln-L[c] + 0.55492 val-L[c] + 0.089437 cys-L[c] + 0.71651 gly[c] + 0.32319 pro-L[c] + 0.38519 arg-L[c] + 0.15347 met-L[c] + 0.15753 tyr-L[c] + 0.498 ser-L[c] + 0.13619 his-L[c] + 0.37909 lys-L[c] + 0.5539 thr-L[c] + 0.38316 ile-L[c] + 0.71347 leu-L[c] + 0.26018 phe-L[c] + 0.055899 t…	Unassigned Reaction			0	0.231742	0.00234584	0.00722015
PPPGO	1.5 o2[c] + pppg9[c] -> 3 h2o[c] + ppp9[c]	Cofactor and Prosthetic Group Biosynthesis			0	0.162391	0	0.0124098
RNA	1.9309 atp[c] + 1.0161 gtp[c] + 0.7062 utp[c] + 0.6972 ctp[c] -> 1.8644 h2o[c] + 1.243 h[c] + 3.1074 ppi[c] + 1.243 adp[c] + rna[c]	Unassigned Reaction			0	0.0222829	0.000225561	0.000694245
AICART	10fthf[c] + aicar[c] <=> thf[c] + fprica[c]	Purine and Pyrimidine Biosynthesis			0	0.972393	0.000793202	0.116691
GARFT	10fthf[c] + gar[c] <=> h[c] + thf[c] + fgam[c]	Purine and Pyrimidine Biosynthesis			-58.0457	0.537787	-3.05165	0.116371
FMETTRS	10fthf[c] + mettrna[c] -> h[c] + thf[c] + fmettrna[c]	tRNA Charging	Knockout		0	0	0	0
PPBNGS	2 5aop[c] -> 2 h2o[c] + h[c] + ppbng[c]	Cofactor and Prosthetic Group Biosynthesis			0	0.649565	0	0.0502521
ACACT1r	2 accoa[c] <=> coa[c] + aacoa[c]	Membrane Lipid Metabolism	Knockout		0	0	0	0
ALAALAr	2 ala-D[c] + atp[c] <=> h[c] + adp[c] + pi[c] + alaala[c]	Cell Envelope Biosynthesis			2.22936e-26	2.3067	0.000384514	0.0888719
CPPPGO2	2 amet[c] + cpppg3[c] -> 2 co2[c] + 2 dad-5[c] + 2 met-L[c] + pppg9[c]	Cofactor and Prosthetic Group Biosynthesis	Knockout		0	0	0	0
UPP3MT	2 amet[c] + uppg3[c] -> h[c] + 2 ahcys[c] + dscL[c]	Cofactor and Prosthetic Group Biosynthesis	Knockout		0	0	0	0
CLt3_2pp	2 cl[e] -> h[c] + 2 cl[c]	Transport			0	0.00724386	7.33269e-05	0.000225689
RBFSb	2 dmlz[c] -> 4r5au[c] + ribflv[c]	Cofactor and Prosthetic Group Biosynthesis	Knockout		0	0	0	0
SPODM	2 h[c] + 2 o2s[c] -> o2[c] + h2o2[c]	Oxidative Phosphorylation	Knockout		0	0	0	0
HYD3pp	2 h[c] + 2dmmq8[c] + h2[c] -> 2 h[e] + 2dmmql8[c]	Oxidative Phosphorylation	Knockout		0	0	0	0
CPPPGO	2 h[c] + cpppg3[c] + o2[c] -> 2 h2o[c] + 2 co2[c] + pppg9[c]	Cofactor and Prosthetic Group Biosynthesis			0	0.162391	0	0.012563
MG2t3_2pp	2 h[c] + mg2[e] <=> 2 h[e] + mg2[c]	Inorganic Ion Transport and Metabolism			-38.6971	0.0241459	-2.03497	0.00075229
MOCOS	2 h[c] + mptamp[c] + mobd[c] -> h2o[c] + amp[c] + moco[c] + cu2[c]	Cofactor and Prosthetic Group Biosynthesis	Knockout		0	0	0	0
WCOS	2 h[c] + mptamp[c] + tungs[c] -> h2o[c] + amp[c] + cu2[c] + wco[c]	Cofactor and Prosthetic Group Biosynthesis	Knockout		0	0	0	0
CYTBD2pp	2 h[c] + mql8[c] + 0.5 o2[c] -> h2o[c] + 2 h[e] + mqn8[c]	Oxidative Phosphorylation			0	27.7905	0	6.10563
NO3R2pp	2 h[c] + mql8[c] + no3[c] -> h2o[c] + 2 h[e] + mqn8[c] + no2[c]	Oxidative Phosphorylation	Knockout		0	0	0	0
FDH5pp	2 h[c] + mqn8[c] + for[e] -> co2[c] + h[e] + mql8[c]	Oxidative Phosphorylation	Knockout		0	0	0	0
HYD2pp	2 h[c] + mqn8[c] + h2[c] -> 2 h[e] + mql8[c]	Oxidative Phosphorylation	Knockout		0	0	0	0
MTHFR2	2 h[c] + nadh[c] + mlthf[c] -> nad[c] + 5mthf[c]	Folate Metabolism			2.78612e-28	0.537787	0.000361168	0.0614812
P5CR	2 h[c] + nadph[c] + 1pyr5c[c] -> nadp[c] + pro-L[c]	Arginine and Proline Metabolism	Up regulation		0	1.29913	4.43299	4.52345
NNDPR	2 h[c] + prpp[c] + quln[c] -> ppi[c] + co2[c] + nicrnt[c]	Cofactor and Prosthetic Group Biosynthesis			4.6202e-15	0.00116137	1.17562e-05	3.61838e-05
FDH4pp	2 h[c] + q8[c] + for[e] -> co2[c] + h[e] + q8h2[c]	Oxidative Phosphorylation	Knockout		0	0	0	0
HYD1pp	2 h[c] + q8[c] + h2[c] -> 2 h[e] + q8h2[c]	Oxidative Phosphorylation	Knockout		0	0	0	0
CYTBDpp	2 h[c] + q8h2[c] + 0.5 o2[c] -> h2o[c] + 2 h[e] + q8[c]	Oxidative Phosphorylation			0	33.0136	0	6.10563
NO3R1pp	2 h[c] + q8h2[c] + no3[c] -> h2o[c] + 2 h[e] + q8[c] + no2[c]	Oxidative Phosphorylation	Knockout		0	0	0	0
NTRIR4pp	2 h[e] + 3 mql8[c] + no2[e] -> 3 mqn8[c] + 2 h2o[e] + nh4[e]	Nitrogen Metabolism	Knockout		0	0	0	0
NTRIR3pp	2 h[e] + 3 q8h2[c] + no2[e] -> 3 q8[c] + 2 h2o[e] + nh4[e]	Nitrogen Metabolism	Knockout		0	0	0	0
FUMt2_2pp	2 h[e] + fum[e] -> 2 h[c] + fum[c]	Transport			0	116.091	0	6.10563
NAt3_2pp	2 h[e] + na1[c] -> 2 h[c] + na1[e]	Inorganic Ion Transport and Metabolism			0	116.091	0	6.10563
OROTt2_2pp	2 h[e] + orot[e] -> 2 h[c] + orot[c]	Transport	Knockout		0	0	0	0
SUCCt2_2pp	2 h[e] + succ[e] -> 2 h[c] + succ[c]	Transport			0	116.091	0	6.10563
P5CD	2 h2o[c] + nad[c] + 1pyr5c[c] -> glu-L[c] + h[c] + nadh[c]	Arginine and Proline Metabolism	Knockout		0	0	0	0
CAT	2 h2o2[c] -> 2 h2o[c] + o2[c]	Oxidative Phosphorylation	Knockout		0	0	0	0
F6Pt6_2pp	2 pi[c] + f6p[e] -> f6p[c] + 2 pi[e]	Transport			0	116.091	0	6.10563
G6Pt6_2pp	2 pi[c] + g6p[e] -> g6p[c] + 2 pi[e]	Transport			0	116.091	0	6.10563
GAM6Pt6_2pp	2 pi[c] + gam6p[e] -> gam6p[c] + 2 pi[e]	Transport			0	116.091	0	6.10563
MAN6Pt6_2pp	2 pi[c] + man6p[e] -> man6p[c] + 2 pi[e]	Transport	Knockout		0	0	0	0
MPTG	2 uaagmda[c] -> 2 h[c] + 2 udcpdp[c] + murein5p5p[e]	Murein Biosynthesis	Knockout		0	0	0	0
PEPTH	2.2426 h2o[c] + 2.2426 atp[c] + 0.48358 glc-D[c] + 0.48358 uacgam[c] + 0.48358 gly[c] + 0.89721 alaala[c] + 0.48358 ugmd[c] + 0.48358 uamr[c] -> 0.49233 ala-L[c] + 2.2426 h[c] + 2.2426 adp[c] + 2.2426 pi[c] + 0.48358 udp[c] + 0.48358 ump[c] + peptid[c]	Unassigned Reaction			0	0.0423375	0.000428567	0.00131907
DHAD1	23dhmb[c] -> h2o[c] + 3mob[c]	Valine, Leucine, and Isoleucine Metabolism	Down regulation	Direct Reaction	0.122436	1.58534	0.00301259	0.095522
DHAD2	23dhmp[c] -> h2o[c] + 3mop[c]	Valine, Leucine, and Isoleucine Metabolism	Down regulation	Direct Reaction	0.0369491	0.0894632	0.000909146	0.00279783
ADSL2r	25aics[c] <=> fum[c] + aicar[c]	Purine and Pyrimidine Biosynthesis			0	0.537787	0.000473722	0.116371
DAPE	26dap-LL[c] <=> 26dap-M[c]	Threonine and Lysine Metabolism			0	2.17366	0	0.068447
EX_26dap-M(e)	26dap-M[e] <=>	Exchange			0	2.3067	0	0.0744589
26DAHtex	26dap-M[e] <=> 26dap-M[c]	Transport			-58.0457	0	-3.05282	0
INPSHE	2cpr5p[c] -> h2o[c] + co2[c] + 3ig3p[c]	Tyrosine, Tryptophan, and Phenylalanine Metabolism			0	0.22043	0	0.0548896
DHQS	2dda7p[c] -> pi[c] + 3dhq[c]	Tyrosine, Tryptophan, and Phenylalanine Metabolism			0.00469	0.22043	0.00111216	0.0561179
AMMQLT8	2dmmql8[c] + amet[c] -> h[c] + mql8[c] + ahcys[c]	Cofactor and Prosthetic Group Biosynthesis	Knockout		0	0	0	0
DMSOR2pp	2dmmql8[c] + dmso[e] -> 2dmmq8[c] + dms[e] + h2o[e]	Oxidative Phosphorylation	Knockout		0	0	0	0
DRPA	2dr5p[c] -> acald[c] + g3p[c]	Alternate Carbon Metabolism	Knockout		0	0	0	0
MI2DHT	2ins[c] <=> h2o[c] + thcd[c]	Inositol phosphate metabolism	Knockout		0	0	0	0
MCITD	2mcit[c] <=> h2o[c] + 2mcacn[c]	Alternate Carbon Metabolism	Knockout		0	0	0	0
MECDPS	2p4c2me[c] -> cmp[c] + 2mecdp[c]	Cofactor and Prosthetic Group Biosynthesis			0	0.000310416	3.14223e-06	9.67132e-06
ENO	2pg[c] <=> h2o[c] + pep[c]	Glycolysis/Gluconeogenesis	Up regulation	Direct Reaction	6.566	6.81926	7.38984	9.32353
PPPGO3	3 fum[c] + pppg9[c] -> 3 succ[c] + ppp9[c]	Cofactor and Prosthetic Group Biosynthesis			0	0.162391	0	0.012563
DHPTDNRN	3 h[c] + nadh[c] + dhptdn[c] <=> nad[c] + thptdn[c]	Alternate Carbon Metabolism	Knockout		0	0	0	0
NAt3_1p5pp	3 h[e] + 2 na1[c] -> 3 h[c] + 2 na1[e]	Inorganic Ion Transport and Metabolism			0	77.3943	0	4.07042
FUMt2_3pp	3 h[e] + fum[e] -> 3 h[c] + fum[c]	Transport			0	77.3943	0	4.07042
SUCCt2_3pp	3 h[e] + succ[e] -> 3 h[c] + succ[c]	Transport			0	77.3943	0	4.07042
SFRD	3 h2o[c] + h2s[c] + fdxox[c] -> 6 h[c] + so3[c] + 6 fdxrd[c]	Inorganic Ion Transport and Metabolism	Knockout		0	0	0	0
EX_3amp(e)	3amp[e] <=>	Exchange	Knockout		0	0	0	0
3AMPtex	3amp[e] <=> 3amp[c]	Transport	Knockout		0	0	0	0
IPPMIa	3c2hmp[c] <=> h2o[c] + 2ippm[c]	Valine, Leucine, and Isoleucine Metabolism	Down regulation	Reversed Reaction	-0.166586	-0.0688017	-0.00520975	-0.00169289
EX_3cmp(e)	3cmp[e] <=>	Exchange	Knockout		0	0	0	0
3CMPtex	3cmp[e] <=> 3cmp[c]	Transport	Knockout		0	0	0	0
DHQTi	3dhq[c] -> h2o[c] + 3dhsk[c]	Tyrosine, Tryptophan, and Phenylalanine Metabolism			0.00469	0.22043	0.00111216	0.0561179
EX_3gmp(e)	3gmp[e] <=>	Exchange	Knockout		0	0	0	0
3GMPtex	3gmp[e] <=> 3gmp[c]	Transport	Knockout		0	0	0	0
3HAD40	3haACP[c] -> h2o[c] + but2eACP[c]	Cell Envelope Biosynthesis			0	0.198347	0.00200779	0.0061797
3HAD121	3hcddec5eACP[c] -> h2o[c] + t3c5ddeceACP[c]	Cell Envelope Biosynthesis			0	0.108526	0.00109857	0.00338122
3HAD141	3hcmrs7eACP[c] -> h2o[c] + t3c7mrseACP[c]	Cell Envelope Biosynthesis			0	0.108526	0.00109857	0.00338122
3HAD161	3hcpalm9eACP[c] -> h2o[c] + t3c9palmeACP[c]	Cell Envelope Biosynthesis			0	0.106167	0.00107469	0.00330773
3HAD181	3hcvac11eACP[c] -> h2o[c] + t3c11vaceACP[c]	Cell Envelope Biosynthesis			0	0.104025	0.00105301	0.00324101
3HAD120	3hddecACP[c] -> h2o[c] + tddec2eACP[c]	Cell Envelope Biosynthesis			0	0.0898214	0.000909228	0.00279847
3HAD100	3hdecACP[c] -> h2o[c] + tdec2eACP[c]	Cell Envelope Biosynthesis			0	0.198347	0.00200779	0.0061797
3HAD60	3hhexACP[c] -> h2o[c] + thex2eACP[c]	Cell Envelope Biosynthesis			0	0.198347	0.00200779	0.0061797
3HAD140	3hmrsACP[c] -> h2o[c] + tmrs2eACP[c]	Cell Envelope Biosynthesis			0	0.0898214	0.000909228	0.00279847
U23GAAT	3hmrsACP[c] + u3hga[c] -> h[c] + ACP[c] + u23ga[c]	Lipopolysaccharide Biosynthesis / Recycling	Knockout		0	0	0	0
3HAD180	3hoctaACP[c] -> h2o[c] + toctd2eACP[c]	Cell Envelope Biosynthesis			0	0.00181497	1.83722e-05	5.65471e-05
3HAD80	3hoctACP[c] -> h2o[c] + toct2eACP[c]	Cell Envelope Biosynthesis			0	0.198347	0.00200779	0.0061797
3HAD160	3hpalmACP[c] -> h2o[c] + tpalm2eACP[c]	Cell Envelope Biosynthesis			0	0.0885225	0.00089608	0.002758
TRPS3	3ig3p[c] -> g3p[c] + indole[c]	Tyrosine, Tryptophan, and Phenylalanine Metabolism			0	0.22043	7.59962e-30	0.0551368
PGM	3pg[c] <=> 2pg[c]	Glycolysis/Gluconeogenesis	Up regulation	Direct Reaction	6.566	6.81926	7.38984	9.32353
CHORS	3psme[c] -> pi[c] + chor[c]	Tyrosine, Tryptophan, and Phenylalanine Metabolism			0.00469	0.22043	0.00111216	0.0561179
EX_3ump(e)	3ump[e] <=>	Exchange	Knockout		0	0	0	0
3UMPtex	3ump[e] <=> 3ump[c]	Transport	Knockout		0	0	0	0
NADH18pp	4 h[c] + nadh[c] + 2dmmq8[c] -> nad[c] + 3 h[e] + 2dmmql8[c]	Oxidative Phosphorylation			0	27.7905	0	6.89988
NADH17pp	4 h[c] + nadh[c] + mqn8[c] -> nad[c] + 3 h[e] + mql8[c]	Oxidative Phosphorylation			0	27.7905	0	6.89988
NADH16pp	4 h[c] + nadh[c] + q8[c] -> nad[c] + 3 h[e] + q8h2[c]	Oxidative Phosphorylation			0	27.7905	0	6.89988
FEROpp	4 h[c] + o2[c] + 4 fe2[c] -> 2 h2o[c] + 4 fe3[c]	Inorganic Ion Transport and Metabolism			0	0.00543283	0	0.000169265
CYTBO3_4pp	4 h[c] + q8h2[c] + 0.5 o2[c] -> h2o[c] + 4 h[e] + q8[c]	Oxidative Phosphorylation			0	33.0136	0.794868	6.9005
UPPDC1	4 h[c] + uppg3[c] -> 4 co2[c] + cpppg3[c]	Cofactor and Prosthetic Group Biosynthesis			0	0.162391	0	0.012563
CG_biomass cgl ATCC13032	47.7 h2o[c] + 47.7 atp[c] + 0.098705 arabino[c] + 0.01039 dna[c] + 0.05195 rna[c] + 0.098705 peptid[c] + 0.10598 mycoli[c] + 0.029092 phosph[c] + 0.54028 protein[c] + 0.002679 soluble-pool[c] + 0.062224 ions[c] -> 47.7 h[c] + 47.7 adp[c] + 47.7 pi[c] + biomass[c]	Biomass			0	0.42893	0.00434189	0.0133637
ABUTtex	4abut[e] <=> 4abut[c]	Transport			-232.183	0	-12.2113	0
EX_4abut(e)	4abut[e] ->	Exchange			0	1.29913	0	0.113067
DHPS2	4abz[c] + 6hmhptpp[c] -> ppi[c] + dhpt[c]	Cofactor and Prosthetic Group Biosynthesis	Knockout		0	0	0	0
ADCL	4adcho[c] -> pyr[c] + h[c] + 4abz[c]	Cofactor and Prosthetic Group Biosynthesis	Knockout		0	0	0	0
NTRIR2x	5 h[c] + 3 nadh[c] + no2[c] -> 2 h2o[c] + nh4[c] + 3 nad[c]	Oxidative Phosphorylation	Knockout		0	0	0	0
SULRi	5 h[c] + 3 nadph[c] + so3[c] -> 3 h2o[c] + 3 nadp[c] + h2s[c]	Cysteine Metabolism			0	4.01673	0.000573947	0.226708
OCTDPS	5 ipdp[c] + frdp[c] -> 5 ppi[c] + octdp[c]	Cofactor and Prosthetic Group Biosynthesis	Knockout		0	0	0	0
AIRC3	5aizc[c] <=> 5caiz[c]	Purine and Pyrimidine Biosynthesis			-0.537787	0	-0.116371	-0.000473722
METS	5mthf[c] + hcys-L[c] -> h[c] + met-L[c] + thf[c]	Methionine Metabolism			2.78572e-28	0.537787	0.000361168	0.0614812
ARATH	6.6402 udpara[c] + 0.71115 udpgal[c] -> 7.3514 udp[c] + arabino[c]	Unassigned Reaction			0	0.0423375	0.000428567	0.00131907
UDCPDPS	8 ipdp[c] + frdp[c] -> 8 ppi[c] + udcpdp[c]	Cofactor and Prosthetic Group Biosynthesis	Knockout		0	2.82197e-05	2.85657e-07	8.79211e-07
AMAOTr	8aonn[c] + amet[c] <=> amob[c] + dann[c]	Cofactor and Prosthetic Group Biosynthesis	Knockout		0	0	0	0
EX_ac(e)	ac[e] ->	Exchange			0	5.64051	0	0.277529
ACACtex	acac[e] <=> acac[c]	Transport	Knockout		0	0	0	0
EX_acald(e)	acald[e] <=>	Exchange			0	5.64051	0	0.222023
ACALDtpp	acald[e] <=> acald[c]	Transport			-5.64051	0	-0.222023	0
ACOATA	accoa[c] + ACP[c] <=> coa[c] + acACP[c]	Membrane Lipid Metabolism			-58.0457	0.198347	-3.05282	0.0061797
ACBCP	accoa[c] + cbccp[c] <=> malcoa[c] + bccp[c]	Fatty acid biosynthesis	Knockout		0	0	0	0
G1PACT	accoa[c] + gam1p[c] -> h[c] + coa[c] + acgam1p[c]	Cell Envelope Biosynthesis			0	0.4221	0.000621739	0.0648915
HSST	accoa[c] + hom-L[c] -> coa[c] + achms[c]	Methionine Metabolism			0	0.537787	0	0.0614812
HXCT	accoa[c] + hxa[c] -> ac[c] + hxcoa[c]	Alternate Carbon Metabolism	Knockout		0	0	0	0
SERAT	accoa[c] + ser-L[c] <=> coa[c] + acser[c]	Cysteine Metabolism			2.59402e-26	0.80668	0.000573947	0.109709
SPMDAT1	accoa[c] + spmd[c] -> h[c] + coa[c] + N1aspmd[c]	Arginine and Proline Metabolism	Knockout		0	0	0	0
SPMDAT2	accoa[c] + spmd[c] -> h[c] + coa[c] + n8aspmd[c]	Arginine and Proline Metabolism	Knockout		0	0	0	0
EX_acgam(e)	acgam[e] <=>	Exchange	Knockout		0	0	0	0
ACGAtex	acgam[e] <=> acgam[c]	Transport	Knockout		0	0	0	0
EX_acgam1p(e)	acgam1p[e] <=>	Exchange			0	0.4221	0	0.0642698
ACGAM1Ptex	acgam1p[e] <=> acgam1p[c]	Transport			-0.4221	0	-0.0642698	0
ACHACB	achms[c] + ch4s[c] -> ac[c] + hcys-L[c]	Methionine Metabolism	Knockout		0	0	0	0
EX_acmana(e)	acmana[e] <=>	Exchange	Knockout		0	0	0	0
ACMANAtex	acmana[e] <=> acmana[c]	Transport	Knockout		0	0	0	0
AMANAPEr	acmanap[c] <=> acgam6p[c]	Alternate Carbon Metabolism	Knockout		0	0	0	0
ACNML	acnam[c] -> pyr[c] + acmana[c]	Alternate Carbon Metabolism	Knockout		0	0	0	0
MCOATA	ACP[c] + malcoa[c] <=> coa[c] + malACP[c]	Membrane Lipid Metabolism			0	58.0457	0.0150889	3.0679
EX_acser(e)	acser[e] <=>	Exchange			0	0.80668	0	0.109029
ACSERtex	acser[e] <=> acser[c]	Transport			-0.80668	0	-0.109029	0
ADPT	ade[c] + prpp[c] -> amp[c] + ppi[c]	Nucleotide Salvage Pathway			0	58.0457	0	3.05282
EX_ade(e)	ade[e] <=>	Exchange			0	0.537787	0	0.105001
EX_adn(e)	adn[e] <=>	Exchange			0	0.537787	0	0.0531823
PGK	adp[c] + 13dpg[c] <=> atp[c] + 3pg[c]	Glycolysis/Gluconeogenesis	Up regulation	Direct Reaction	7.20853	7.37268	8.92048	9.32846
RNDR1b	adp[c] + grxrd[c] -> h2o[c] + grxox[c] + dadp[c]	Nucleotide Salvage Pathway	Knockout		0	0	0	0
ATPS4rpp	adp[c] + pi[c] + 4 h[e] <=> h2o[c] + atp[c] + 3 h[c]	Oxidative Phosphorylation			-9.09391	71.781	6.79631	10.8667
SUCOAS	adp[c] + pi[c] + succoa[c] -> atp[c] + coa[c] + succ[c]	Citric Acid Cycle			0	2.44349	0	0.407285
RNDR1	adp[c] + trdrd[c] -> h2o[c] + trdox[c] + dadp[c]	Nucleotide Salvage Pathway			0	0.537787	3.39502e-05	0.05059
GLCS1	adpglc[c] -> h[c] + adp[c] + glycogen[c]	Glycolysis/Gluconeogenesis			0	1000	0	1000
ADOCBLS	agdpcbi[c] + rdmbzi[c] -> h[c] + gmp[c] + adocbl[c]	Cofactor and Prosthetic Group Biosynthesis	Knockout		0	0	0	0
DHPTPE	ahdt[c] <=> dhmptp[c]	Cofactor and Prosthetic Group Biosynthesis	Knockout		0	0	0	0
ABTA	akg[c] + 4abut[c] -> glu-L[c] + sucsal[c]	Arginine and Proline Metabolism			0	1.29913	0	0.407285
ACOTA	akg[c] + acorn[c] <=> glu-L[c] + acg5sa[c]	Arginine and Proline Metabolism			-1.29913	0	-0.0913574	-0.000903594
ASPTA	akg[c] + asp-L[c] <=> oaa[c] + glu-L[c]	Alanine and Aspartate Metabolism			-27.5882	-0.329901	-3.06093	-0.00811733
AKGDH	akg[c] + coa[c] + nad[c] -> nadh[c] + co2[c] + succoa[c]	Citric Acid Cycle	Down regulation	Direct Reaction	1.6415	2.44349	5.07129e-07	0.407286
GLUSy	akg[c] + gln-L[c] + h[c] + nadph[c] -> 2 glu-L[c] + nadp[c]	Glutamate metabolism			0	26.9849	0	3.05282
SEPHCHCS	akg[c] + h[c] + ichor[c] -> co2[c] + 2sephchc[c]	Cofactor and Prosthetic Group Biosynthesis	Knockout		0	0	0	0
GLUDy	akg[c] + nh4[c] + h[c] + nadph[c] -> glu-L[c] + h2o[c] + nadp[c]	Glutamate Metabolism			0	40.4773	1.4092	7.51483
SDPTA	akg[c] + sl26da[c] <=> glu-L[c] + sl2a6o[c]	Threonine and Lysine Metabolism			-2.17366	0	-0.068447	0
TRATF	akg[c] + tau[c] <=> glu-L[c] + 2saa[c]	Cofactor and Prosthetic Group Biosynthesis	Knockout		0	0	0	0
EX_akg(e)	akg[e] <=>	Exchange			0	1.29913	0	0.125889
EX_alaala(e)	alaala[e] <=>	Exchange			0	2.3067	0	0.0884874
ALAALAtex	alaala[e] <=> alaala[c]	Transport			-58.0457	-2.2352e-26	-3.05282	0
EX_ala-B(e)	ala-B[e] <=>	Exchange			0	4.6134	0	0.17199
BALAtex	ala-B[e] <=> ala-B[c]	Transport			-232.183	-2.25155e-31	-12.2113	4.52144e-33
DAAD	ala-D[c] + h2o[c] + fad[c] -> pyr[c] + nh4[c] + fadh2[c]	Alanine and Aspartate Metabolism	Knockout		0	0	0	0
ALATA_D2	ala-D[c] + pydx5p[c] -> pyr[c] + pyam5p[c]	Cofactor and Prosthetic Group Biosynthesis	Knockout		0	0	0	0
EX_ala-D(e)	ala-D[e] <=>	Exchange			0	4.6134	0	0.182258
DALAtex	ala-D[e] <=> ala-D[c]	Transport			-232.183	-1.24842e-24	-12.2113	0
ALAR	ala-L[c] <=> ala-D[c]	Alanine and Aspartate Metabolism	Down regulation	Direct Reaction	0.0316131	0.0765435	0.000777854	0.00239379
VPAMT	ala-L[c] + 3mob[c] -> pyr[c] + val-L[c]	Alanine and Aspartate Metabolism			0	2.3067	0	0.0938113
ALATRS	ala-L[c] + atp[c] + trnaala[c] -> amp[c] + ppi[c] + alatrna[c]	tRNA Charging	Knockout		0	0	0	0
UAMAS	ala-L[c] + atp[c] + uamr[c] -> h[c] + adp[c] + pi[c] + uama[c]	Cell Envelope Biosynthesis			0	0.0204736	0.000207246	0.000637874
ALATA_L2	ala-L[c] + pydx5p[c] -> pyr[c] + pyam5p[c]	Cofactor and Prosthetic Group Biosynthesis	Knockout		0	0	0	0
ALAtex	ala-L[e] <=> ala-L[c]	Transport			-58.0457	0	-3.05282	0
EX_ala_L(e)	ala-L[e] ->	Exchange			0	4.6134	0	0.182258
OMBZLM	amet[c] + 2ombzl[c] -> h[c] + ahcys[c] + 2ommbl[c]	Cofactor and Prosthetic Group Biosynthesis	Knockout		0	0	0	0
BTS4	amet[c] + dtbt[c] + s[c] -> h[c] + btn[c] + dad-5[c] + met-L[c]	Cofactor and Prosthetic Group Biosynthesis	Knockout		0	0	0	0
SPMS	ametam[c] + ptrc[c] -> h[c] + spmd[c] + 5mta[c]	Arginine and Proline Metabolism	Knockout		0	0	0	0
ADK3	amp[c] + gtp[c] <=> adp[c] + gdp[c]	Nucleotide Salvage Pathway			-999.944	1000	-999.994	999.999
ADK4	amp[c] + itp[c] <=> adp[c] + idp[c]	Nucleotide Salvage Pathway			-58.0457	0	-3.05282	0
EX_amp(e)	amp[e] <=>	Exchange			0	0.537787	0	0.0527258
AMPtex	amp[e] <=> amp[c]	Transport			-0.537787	0	-0.0527258	0
CLPN	apg[c] -> glyc[c] + pi[c] + clpn[c]	Cell Envelope Biosynthesis	Knockout		0	8.16039e-05	8.26046e-07	2.54245e-06
SO3TRDRD	aps[c] + trdrd[c] -> 2 h[c] + amp[c] + trdox[c] + so3[c]	Inorganic Ion Transport and Metabolism			0	4.01673	0	0.226708
ARAI	arab-L[c] <=> rbl-L[c]	Alternate Carbon Metabolism	Knockout		0	0	0	0
ARBt3ipp	arab-L[c] + h[e] -> h[c] + arab-L[e]	Transport			0	116.091	0	6.10563
ARGt3pp	arg-L[c] + h[e] -> h[c] + arg-L[e]	Transport			0	116.091	0	6.10563
EX_arg_L(e)	arg-L[e] ->	Exchange			0	1.29913	0	0.0819548
ARGSL	argsuc[c] <=> fum[c] + arg-L[c]	Arginine and Proline Metabolism			0	1.29913	0.000903594	0.0828584
ASNTRS	asn-L[c] + atp[c] + trnaasn[c] -> amp[c] + ppi[c] + asntrna[c]	tRNA Charging	Knockout		0	0	0	0
EX_asn_L(e)	asn-L[e] ->	Exchange			0	4.6134	0	0.162817
ASPT	asp-L[c] -> fum[c] + nh4[c]	Alanine and Aspartate Metabolism			0	27.2583	0	3.05281
ASPK	asp-L[c] + atp[c] <=> adp[c] + 4pasp[c]	Threonine and Lysine Metabolism			-2.38679e-25	4.52892	0.00365589	0.12956
PRASCSi	asp-L[c] + atp[c] + 5aizc[c] -> h[c] + adp[c] + pi[c] + 25aics[c]	Purine and Pyrimidine Biosynthesis			0	0.537787	0.000473722	0.116371
ARGSS	asp-L[c] + atp[c] + citr-L[c] -> h[c] + amp[c] + ppi[c] + argsuc[c]	Arginine and Proline Metabolism			0	1.29913	0.000903594	0.0828584
ASPTRS	asp-L[c] + atp[c] + trnaasp[c] -> amp[c] + ppi[c] + asptrna[c]	tRNA Charging	Knockout		0	0	0	0
ASPCT	asp-L[c] + cbp[c] -> h[c] + pi[c] + cbasp[c]	Purine and Pyrimidine Biosynthesis			1.58092e-25	0.67067	0.000609887	0.0654262
ASPO5	asp-L[c] + fum[c] -> h[c] + succ[c] + iasp[c]	Cofactor and Prosthetic Group Biosynthesis			4.6202e-15	0.00116137	1.17562e-05	3.61838e-05
ADSS	asp-L[c] + gtp[c] + imp[c] -> 2 h[c] + pi[c] + gdp[c] + dcamp[c]	Purine and Pyrimidine Biosynthesis			0	19.9603	0.000524476	1.01819
ASP1DC	asp-L[c] + h[c] -> co2[c] + ala-B[c]	Cofactor and Prosthetic Group Biosynthesis			0	4.6134	2.97363e-06	0.171993
EX_asp_L(e)	asp-L[e] ->	Exchange	Knockout		0	0	0	0
ADNCYC	atp[c] -> ppi[c] + camp[c]	Nucleotide Salvage Pathway	Knockout		0	0	0	0
UAAGDS	atp[c] + 26dap-M[c] + uamag[c] -> h[c] + adp[c] + pi[c] + ugmd[c]	Cell Envelope Biosynthesis			0	0.0204736	0.000207246	0.000637874
PMPK	atp[c] + 4ampm[c] -> adp[c] + 2mahmp[c]	Cofactor and Prosthetic Group Biosynthesis			0	58.0457	0	3.05282
CDPMEK	atp[c] + 4c2me[c] -> h[c] + adp[c] + 2p4c2me[c]	Cofactor and Prosthetic Group Biosynthesis			0	0.000310416	3.14223e-06	9.67132e-06
HETZK	atp[c] + 4mhetz[c] -> h[c] + adp[c] + 4mpetz[c]	Cofactor and Prosthetic Group Biosynthesis	Knockout		0	0	0	0
5FTHFC	atp[c] + 5fthf[c] -> adp[c] + pi[c] + mlthf[c]	Folate Metabolism	Knockout		0	0	0	0
HPPK2	atp[c] + 6hmhpt[c] -> h[c] + amp[c] + 6hmhptpp[c]	Cofactor and Prosthetic Group Biosynthesis	Knockout		0	0	0	0
ACKr	atp[c] + ac[c] <=> adp[c] + actp[c]	Pyruvate Metabolism			-2.05891	56.7091	-0.276832	3.05375
ACCOAC	atp[c] + accoa[c] + hco3[c] -> h[c] + adp[c] + pi[c] + malcoa[c]	Membrane Lipid Metabolism			0	58.0457	0.0150891	3.0679
ACGK	atp[c] + acglu[c] -> adp[c] + acg5p[c]	Arginine and Proline Metabolism			0	1.29913	0.000903594	0.0913574
AACPS8	atp[c] + ACP[c] + dca[c] -> amp[c] + ppi[c] + dcaACP[c]	Cell Envelope Biosynthesis			0	58.0457	0	3.05282
AACPS7	atp[c] + ACP[c] + ddca[c] -> amp[c] + ppi[c] + ddcaACP[c]	Cell Envelope Biosynthesis			0	58.0457	0	3.05282
AACPS3	atp[c] + ACP[c] + hdca[c] -> amp[c] + ppi[c] + palmACP[c]	Cell Envelope Biosynthesis			0	58.0457	0	3.05282
AACPS4	atp[c] + ACP[c] + hdcea[c] -> amp[c] + ppi[c] + hdeACP[c]	Cell Envelope Biosynthesis			0	58.0457	0	3.05282
AACPS6	atp[c] + ACP[c] + ocdca[c] -> amp[c] + ppi[c] + ocdcaACP[c]	Cell Envelope Biosynthesis			0	58.0457	0	3.05282
AACPS5	atp[c] + ACP[c] + ocdcea[c] -> amp[c] + ppi[c] + octeACP[c]	Cell Envelope Biosynthesis	Knockout		0	0	0	0
AACPS9	atp[c] + ACP[c] + octa[c] -> amp[c] + ppi[c] + ocACP[c]	Cell Envelope Biosynthesis			0	58.0457	0	3.05282
AACPS1	atp[c] + ACP[c] + ttdca[c] -> amp[c] + ppi[c] + myrsACP[c]	Cell Envelope Biosynthesis			0	58.0457	0	3.05282
AACPS2	atp[c] + ACP[c] + ttdcea[c] -> amp[c] + ppi[c] + tdeACP[c]	Cell Envelope Biosynthesis			0	58.0457	0	3.05282
ADNK1	atp[c] + adn[c] -> h[c] + amp[c] + adp[c]	Nucleotide Salvage Pathway			0	58.0457	0	3.05282
ADOCBIK	atp[c] + adocbi[c] -> h[c] + adp[c] + adocbip[c]	Cofactor and Prosthetic Group Biosynthesis	Knockout		0	0	0	0
UGMDDS	atp[c] + alaala[c] + ugmd[c] -> h[c] + adp[c] + pi[c] + ugmda[c]	Cell Envelope Biosynthesis	Knockout		0	0	0	0
PANTS	atp[c] + ala-B[c] + pant-R[c] -> h[c] + amp[c] + ppi[c] + pnto-R[c]	Cofactor and Prosthetic Group Biosynthesis			0	0.000293761	2.97363e-06	9.15241e-06
ADK1	atp[c] + amp[c] <=> 2 adp[c]	Nucleotide Salvage Pathway			-999.944	1000	-999.993	1000
ADSK	atp[c] + aps[c] -> h[c] + adp[c] + paps[c]	Cysteine Metabolism			0	3.87822	0	0.211073
ARGTRS	atp[c] + arg-L[c] + trnaarg[c] -> amp[c] + ppi[c] + argtrna[c]	tRNA Charging	Knockout		0	0	0	0
ASNS2	atp[c] + asp-L[c] + nh4[c] -> h[c] + amp[c] + ppi[c] + asn-L[c]	Alanine and Aspartate Metabolism			0	39.0721	0	3.05374
NDPK3	atp[c] + cdp[c] <=> adp[c] + ctp[c]	Nucleotide Salvage Pathway			-0.67067	58.0457	-0.0618051	3.05292
CYTK1	atp[c] + cmp[c] <=> adp[c] + cdp[c]	Nucleotide Salvage Pathway			-0.67067	58.0457	-0.0615324	3.05296
DBTS	atp[c] + co2[c] + dann[c] -> 3 h[c] + adp[c] + pi[c] + dtbt[c]	Cofactor and Prosthetic Group Biosynthesis	Knockout		0	0	0	0
CRNCAL2	atp[c] + coa[c] + crn[c] -> adp[c] + pi[c] + crncoa[c]	Oxidative Phosphorylation	Knockout		0	0	0	0
CRNDCAL2	atp[c] + coa[c] + crn-D[c] -> adp[c] + pi[c] + crnDcoa[c]	Oxidative Phosphorylation	Knockout		0	0	0	0
CTBTCAL2	atp[c] + coa[c] + ctbt[c] -> adp[c] + pi[c] + ctbtcoa[c]	Oxidative Phosphorylation	Knockout		0	0	0	0
FACOAL100t2pp	atp[c] + coa[c] + dca[e] + h[e] -> h[c] + amp[c] + ppi[c] + dcacoa[c]	Cell Envelope Biosynthesis	Knockout		0	0	0	0
FACOAL120t2pp	atp[c] + coa[c] + h[e] + ddca[e] -> h[c] + amp[c] + ppi[c] + ddcacoa[c]	Cell Envelope Biosynthesis	Knockout		0	0	0	0
FACOAL160t2pp	atp[c] + coa[c] + h[e] + hdca[e] -> h[c] + amp[c] + ppi[c] + pmtcoa[c]	Cell Envelope Biosynthesis	Knockout		0	0	0	0
FACOAL161t2pp	atp[c] + coa[c] + h[e] + hdcea[e] -> h[c] + amp[c] + ppi[c] + hdcoa[c]	Cell Envelope Biosynthesis	Knockout		0	0	0	0
FACOAL60t2pp	atp[c] + coa[c] + h[e] + hxa[e] -> h[c] + amp[c] + ppi[c] + hxcoa[c]	Cell Envelope Biosynthesis	Knockout		0	0	0	0
FACOAL180t2pp	atp[c] + coa[c] + h[e] + ocdca[e] -> h[c] + amp[c] + ppi[c] + stcoa[c]	Cell Envelope Biosynthesis	Knockout		0	0	0	0
FACOAL181t2pp	atp[c] + coa[c] + h[e] + ocdcea[e] -> h[c] + amp[c] + ppi[c] + odecoa[c]	Cell Envelope Biosynthesis	Knockout		0	0	0	0
FACOAL80t2pp	atp[c] + coa[c] + h[e] + octa[e] -> h[c] + amp[c] + ppi[c] + occoa[c]	Cell Envelope Biosynthesis	Knockout		0	0	0	0
FACOAL140t2pp	atp[c] + coa[c] + h[e] + ttdca[e] -> h[c] + amp[c] + ppi[c] + tdcoa[c]	Cell Envelope Biosynthesis	Knockout		0	0	0	0
FACOAL141t2pp	atp[c] + coa[c] + h[e] + ttdcea[e] -> h[c] + amp[c] + ppi[c] + tdecoa[c]	Cell Envelope Biosynthesis	Knockout		0	0	0	0
SUCBZL	atp[c] + coa[c] + sucbz[c] -> amp[c] + ppi[c] + sbzcoa[c]	Cofactor and Prosthetic Group Biosynthesis	Knockout		0	0	0	0
CYSTRS	atp[c] + cys-L[c] + trnacys[c] -> amp[c] + ppi[c] + cystrna[c]	tRNA Charging	Knockout		0	0	0	0
D52DGK	atp[c] + d52dg[c] -> adp[c] + 6p5d2dg[c]	Inositol phosphate metabolism	Knockout		0	0	0	0
NDPK8	atp[c] + dadp[c] <=> adp[c] + datp[c]	Nucleotide Salvage Pathway			0	58.0457	0	3.05282
ADK2	atp[c] + damp[c] <=> adp[c] + dadp[c]	Nucleotide Salvage Pathway			-0.537787	58.0457	-0.05059	3.05278
NDPK7	atp[c] + dcdp[c] <=> adp[c] + dctp[c]	Nucleotide Salvage Pathway			0	58.0457	1.77386e-30	3.05282
CYTK2	atp[c] + dcmp[c] <=> adp[c] + dcdp[c]	Nucleotide Salvage Pathway			-0.67067	58.0457	-0.0581884	3.05278
NDPK5	atp[c] + dgdp[c] <=> adp[c] + dgtp[c]	Nucleotide Salvage Pathway			-5.39682e-27	58.0457	-2.69952e-29	3.05282
DGK1	atp[c] + dgmp[c] <=> adp[c] + dgdp[c]	Nucleotide Salvage Pathway			-0.537787	58.0457	-0.0520951	3.05278
HDPA2	atp[c] + dha[c] -> adp[c] + dhap[c]	Alternate Carbon Metabolism	Knockout		0	0	0	0
DPCOAK	atp[c] + dpcoa[c] -> h[c] + coa[c] + adp[c]	Cofactor and Prosthetic Group Biosynthesis			0	0.000293761	2.97363e-06	9.15241e-06
NDPK4	atp[c] + dtdp[c] <=> adp[c] + dttp[c]	Nucleotide Salvage Pathway			0	58.0457	0	3.05282
DTMPK	atp[c] + dtmp[c] <=> adp[c] + dtdp[c]	Nucleotide Salvage Pathway			0	58.0457	0	3.05282
NDPK6	atp[c] + dudp[c] <=> adp[c] + dutp[c]	Nucleotide Salvage Pathway			-0.67067	58.0457	-0.0586864	3.05282
URIDK2r	atp[c] + dump[c] <=> adp[c] + dudp[c]	Nucleotide Salvage Pathway			-0.67067	58.0457	-0.0610222	3.05278
DURIK1	atp[c] + duri[c] -> h[c] + adp[c] + dump[c]	Nucleotide Salvage Pathway			0	58.0457	0	3.05282
FRUK	atp[c] + f1p[c] -> h[c] + adp[c] + fdp[c]	Alternate Carbon Metabolism	Knockout		0	0	0	0
PFK	atp[c] + f6p[c] -> h[c] + adp[c] + fdp[c]	Glycolysis/Gluconeogenesis			3.39087	61.4577	4.25813	7.31095
GART	atp[c] + for[c] + gar[c] -> h[c] + adp[c] + pi[c] + fgam[c]	Purine and Pyrimidine Biosynthesis			0	58.0457	0	3.05282
PRAIS	atp[c] + fpram[c] -> 2 h[c] + adp[c] + pi[c] + air[c]	Purine and Pyrimidine Biosynthesis			0	0.537787	0.000473722	0.116371
HEX7	atp[c] + fru[c] -> h[c] + adp[c] + f6p[c]	Alternate Carbon Metabolism			0	58.0457	0	3.05282
GALKr	atp[c] + gal[c] -> h[c] + adp[c] + gal1p[c]	Alternate Carbon Metabolism	Knockout		0	0	0	0
NDPK1	atp[c] + gdp[c] <=> adp[c] + gtp[c]	Nucleotide Salvage Pathway			-999.944	1000	-999.993	1000
GDPDPK	atp[c] + gdp[c] -> h[c] + amp[c] + ppgpp[c]	Cofactor and Prosthetic Group Biosynthesis			0	58.0457	0	3.05282
HEX1	atp[c] + glc-D[c] -> h[c] + adp[c] + g6p[c]	Glycolysis/Gluconeogenesis			0	58.1043	0	3.05282
GNK	atp[c] + glcn[c] -> h[c] + adp[c] + 6pgc[c]	Alternate Carbon Metabolism	Knockout		0	0	0	0
GLNTRS	atp[c] + gln-L[c] + trnagln[c] -> amp[c] + ppi[c] + glntrna[c]	tRNA Charging	Knockout		0	0	0	0
UAMAGS	atp[c] + glu-D[c] + uama[c] -> h[c] + adp[c] + pi[c] + uamag[c]	Cell Envelope Biosynthesis			0	0.0204736	0.000207246	0.000637874
PRAGSr	atp[c] + gly[c] + pram[c] <=> h[c] + adp[c] + pi[c] + gar[c]	Purine and Pyrimidine Biosynthesis			1.44132e-25	0.537787	0.000473722	0.116371
GLYTRS	atp[c] + gly[c] + trnagly[c] -> amp[c] + ppi[c] + glytrna[c]	tRNA Charging	Knockout		0	0	0	0
GLYK	atp[c] + glyc[c] -> h[c] + glyc3p[c] + adp[c]	Alternate Carbon Metabolism			0	58.0457	0	3.05282
GLYCK2	atp[c] + glyc-R[c] -> h[c] + adp[c] + 2pg[c]	Glycine and Serine Metabolism	Knockout		0	0	0	0
GLYCK	atp[c] + glyc-R[c] -> h[c] + adp[c] + 3pg[c]	Glyoxylate Metabolism	Knockout		0	0	0	0
GK1	atp[c] + gmp[c] <=> adp[c] + gdp[c]	Nucleotide Salvage Pathway			-2.99867e-13	58.0457	0.000268726	3.05308
GSNK	atp[c] + gsn[c] -> h[c] + adp[c] + gmp[c]	Nucleotide Salvage Pathway			0	58.0457	0	3.05282
GTPDPK	atp[c] + gtp[c] -> h[c] + amp[c] + gdptp[c]	Cofactor and Prosthetic Group Biosynthesis			0	58.0457	0	3.05282
BTNAMP	atp[c] + h[c] + btn[c] -> ppi[c] + btamp[c]	Biotin metabolism	Knockout		0	0	0	0
FMNAT	atp[c] + h[c] + fmn[c] -> ppi[c] + fad[c]	Cofactor and Prosthetic Group Biosynthesis	Knockout		0	0	0	0
GLGC	atp[c] + h[c] + g1p[c] -> ppi[c] + adpglc[c]	Glycolysis/Gluconeogenesis			0	1000	0	1000
MPTSS	atp[c] + h[c] + moadcoo[c] -> ppi[c] + moadamp[c]	Cofactor and Prosthetic Group Biosynthesis	Knockout		0	0	0	0
MPTAT	atp[c] + h[c] + mpt[c] -> ppi[c] + mptamp[c]	Cofactor and Prosthetic Group Biosynthesis	Knockout		0	0	0	0
NNATr	atp[c] + h[c] + nicrnt[c] <=> ppi[c] + dnad[c]	Nucleotide Salvage Pathway			4.6202e-15	0.00116137	1.17562e-05	3.61838e-05
OCTNLL	atp[c] + h[c] + octa[c] -> amp[c] + ppi[c] + octapb[c]	Cofactor and Prosthetic Group Biosynthesis	Knockout		0	0	0	0
PTPATi	atp[c] + h[c] + pan4p[c] -> ppi[c] + dpcoa[c]	Cofactor and Prosthetic Group Biosynthesis			0	0.000293761	2.97363e-06	9.15241e-06
AIRC2	atp[c] + hco3[c] + air[c] -> h[c] + adp[c] + pi[c] + 5caiz[c]	Purine and Pyrimidine Biosynthesis			0	0.537787	0.000473722	0.116371
BCCPE	atp[c] + hco3[c] + bccp[e] <=> h[c] + adp[c] + pi[c] + btnco2[c]	Transport	Knockout		0	0	0	0
HISTRS	atp[c] + his-L[c] + trnahis[c] -> amp[c] + ppi[c] + histrna[c]	tRNA Charging	Knockout		0	0	0	0
HSK	atp[c] + hom-L[c] -> h[c] + adp[c] + phom[c]	Threonine and Lysine Metabolism			0	4.33829	0.00219819	0.121916
ILETRS	atp[c] + ile-L[c] + trnaile[c] -> amp[c] + ppi[c] + iletrna[c]	tRNA Charging	Knockout		0	0	0	0
LEUTRS	atp[c] + leu-L[c] + trnaleu[c] -> amp[c] + ppi[c] + leutrna[c]	tRNA Charging	Knockout		0	0	0	0
LIPATPT	atp[c] + lipoate[c] -> ppi[c] + lipoamp[c]	Cofactor and Prosthetic Group Biosynthesis	Knockout		0	0	0	0
LYSTRS	atp[c] + lys-L[c] + trnalys[c] -> amp[c] + ppi[c] + lystrna[c]	tRNA Charging	Knockout		0	0	0	0
METTRS	atp[c] + met-L[c] + trnamet[c] -> amp[c] + ppi[c] + mettrna[c]	tRNA Charging	Knockout		0	0	0	0
NADK	atp[c] + nad[c] -> h[c] + nadp[c] + adp[c]	Cofactor and Prosthetic Group Biosynthesis			0	58.0457	2.30514e-06	3.05282
PPCK	atp[c] + oaa[c] -> co2[c] + adp[c] + pep[c]	Anaplerotic Reactions			0.52059	1.24754	0	3.05282
PHETRS	atp[c] + phe-L[c] + trnaphe[c] -> amp[c] + ppi[c] + phetrna[c]	tRNA Charging	Knockout		0	0	0	0
PPKr	atp[c] + pi[c] <=> ppi[c] + adp[c]	Oxidative Phosphorylation			-1000	56.8199	-1000	3.04265
PNTK	atp[c] + pnto-R[c] -> h[c] + adp[c] + 4ppan[c]	Cofactor and Prosthetic Group Biosynthesis			0	0.000293761	2.97363e-06	9.15241e-06
MM-COA_ADD5	atp[c] + ppcoa[c] + hco3[c] <=> h[c] + adp[c] + pi[c] + mmcoa-S[c]	Alternate Carbon Metabolism	Knockout		0	0	0	0
PROTRS	atp[c] + pro-L[c] + trnapro[c] -> amp[c] + ppi[c] + protrna[c]	tRNA Charging	Knockout		0	0	0	0
ATPPRT	atp[c] + prpp[c] -> ppi[c] + prbatp[c]	Histidine Metabolism			0	0.67067	0.00031948	0.0822203
PYDAMK	atp[c] + pydam[c] -> h[c] + adp[c] + pyam5p[c]	Cofactor and Prosthetic Group Biosynthesis	Knockout		0	0	0	0
PYDXK	atp[c] + pydx[c] -> h[c] + adp[c] + pydx5p[c]	Cofactor and Prosthetic Group Biosynthesis	Knockout		0	0	0	0
PYDXNK	atp[c] + pydxn[c] -> h[c] + adp[c] + pdx5p[c]	Cofactor and Prosthetic Group Biosynthesis	Knockout		0	0	0	0
PRPPS	atp[c] + r5p[c] <=> h[c] + amp[c] + prpp[c]	Histidine Metabolism			0.0198064	58.6038	0.00154598	3.05506
RBK	atp[c] + rib-D[c] -> h[c] + adp[c] + r5p[c]	Alternate Carbon Metabolism			0	29.0229	5.96048e-27	1.5271
RBFK	atp[c] + ribflv[c] <=> h[c] + adp[c] + fmn[c]	Cofactor and Prosthetic Group Biosynthesis	Knockout		0	0	0	0
SERTRS2	atp[c] + ser-L[c] + trnasecys[c] -> amp[c] + ppi[c] + sertrna[c]	tRNA Charging	Knockout		0	0	0	0
SERTRS	atp[c] + ser-L[c] + trnaser[c] -> amp[c] + ppi[c] + sertrna[c]	tRNA Charging	Knockout		0	0	0	0
SHKK	atp[c] + skm[c] -> h[c] + adp[c] + skm5p[c]	Tyrosine, Tryptophan, and Phenylalanine Metabolism			0.00469	0.22043	0.00111216	0.0561179
PFK_2	atp[c] + tag6p-D[c] -> h[c] + adp[c] + tagdp-D[c]	Alternate Carbon Metabolism	Knockout		0	0	0	0
TMPK	atp[c] + thmmp[c] -> adp[c] + thmpp[c]	Cofactor and Prosthetic Group Biosynthesis	Knockout		0	0	0	0
THRTRS	atp[c] + thr-L[c] + trnathr[c] -> amp[c] + ppi[c] + thrtrna[c]	tRNA Charging	Knockout		0	0	0	0
TMCM-FREE	atp[c] + tre[c] + freemyco[c] -> adp[c] + tmcm[c]	Membrane Lipid Metabolism			0	0.0052588	5.32329e-05	0.000163843
TDCM-FREE	atp[c] + tre[c] + tmcm[c] <=> adp[c] + tdcm[c]	Membrane Lipid Metabolism			0	0.00201588	2.0406e-05	6.28067e-05
TRPTRS	atp[c] + trp-L[c] + trnatrp[c] -> amp[c] + ppi[c] + trptrna[c]	tRNA Charging	Knockout		0	0	0	0
TYRTRS	atp[c] + tyr-L[c] + trnatyr[c] -> amp[c] + ppi[c] + tyrtrna[c]	tRNA charging	Knockout		0	0	0	0
NDPK2	atp[c] + udp[c] <=> adp[c] + utp[c]	Nucleotide Salvage Pathway			1.49733e-25	58.2338	0.00421463	3.05724
UMPK	atp[c] + ump[c] <=> adp[c] + udp[c]	Nucleotide Salvage Pathway			1.61218e-25	58.2338	0.000817134	3.05363
VALTRS	atp[c] + val-L[c] + trnaval[c] -> amp[c] + ppi[c] + valtrna[c]	tRNA Charging	Knockout		0	0	0	0
XYLK	atp[c] + xylu-D[c] -> h[c] + adp[c] + xu5p-D[c]	Alternate Carbon Metabolism	Knockout		0	0	0	0
EX_biomass	biomass[c] ->	Transport			0	0.42893	0.00434189	0.0133637
BAMPN	btamp[c] + apo[c] <=> h[c] + amp[c] + bccp[C]	Biotin metabolism	Knockout		0	0	0	0
Biotint3pp	btn[c] + h[e] -> h[c] + btn[e]	Transport			0	232.183	0	12.2113
EX_BIOTIN	btn[e] <=>	Transport	Knockout		-1.01925e-06	0	-3.17558e-08	-1.03175e-08
Biotintpp	btn[e] -> btn[c]	Transport			0	232.183	0	12.2113
EX_ca2(e)	ca2[e] <=>	Exchange			-0.0144877	0	-0.000451379	-0.000146654
OCBT	cbp[c] + orn[c] <=> h[c] + pi[c] + citr-L[c]	Arginine and Proline Metabolism			0	1.29913	0.000903594	0.0828584
CD2tpp	cd2[e] -> cd2[c]	Inorganic Ion Transport and Metabolism	Knockout		0	0	0	0
PIT	cdpdag[c] -> pit[c]	Cell Envelope Biosynthesis			0	0.00124738	1.26268e-05	3.88633e-05
EX_cgly(e)	cgly[e] <=>	Exchange	Knockout		0	0	0	0
CGLYtex	cgly[e] <=> cgly[c]	Transport			-58.0457	0	-3.05282	0
ICHORS	chor[c] <=> ichor[c]	Cofactor and Prosthetic Group Biosynthesis	Knockout		0	0	0	0
CHORM	chor[c] -> pphn[c]	Tyrosine, Tryptophan, and Phenylalanine Metabolism			0	0.22043	0.00097988	0.0543042
ACONTa	cit[c] <=> h2o[c] + acon-C[c]	Citric Acid Cycle	Up regulation	Direct Reaction	1.6415	2.94063	4.43834	4.84563
CITL	cit[c] -> oaa[c] + ac[c]	Citric Acid Cycle			0	1.29913	0	3.05282
CITtex	cit[e] <=> cit[c]	Transport			-116.091	232.183	-6.10563	12.2113
EX_cit(e)	cit[e] ->	Exchange			0	1.29913	0	0.111011
EX_cl	cl[e] <=>	Transport			-0.0144877	0	-0.000451379	-0.000146654
EX_cmp(e)	cmp[e] <=>	Exchange	Knockout		0	0	0	0
CO2tpp	co2[c] -> co2[e]	Transport			5.21528	15.4535	4.96066	5.67897
EX_co2(e)	co2[e] <=>	Exchange			5.21528	15.4535	4.96066	5.67897
ACPS1	coa[c] + apoACP[c] -> h[c] + ACP[c] + pap[c]	Cofactor and Prosthetic Group Biosynthesis	Knockout		0	0	0	0
ACALD	coa[c] + nad[c] + acald[c] <=> h[c] + nadh[c] + accoa[c]	Pyruvate Metabolism			-58.0457	6.57957e-27	-3.05282	0
MSDHD	coa[c] + nad[c] + msa[c] -> nadh[c] + co2[c] + accoa[c]	Cofactor and Prosthetic Group Biosynthesis	Knockout		0	0	0	0
EX_cobalt2(e)	cobalt2[e] <=>	Exchange	Knockout		-7.00338e-05	0	-2.18197e-06	-7.08926e-07
COBALT2tpp	cobalt2[e] -> cobalt2[c]	Inorganic Ion Transport and Metabolism	Knockout		0	7.00338e-05	0	2.18197e-06
CRNt8pp	crn-D[c] + crn[e] -> crn[c] + crn-D[e]	Transport			0	1000	0	1000
RNTR3c	ctp[c] + fldrd[c] -> h2o[c] + dctp[c] + fldox[c]	Nucleotide Salvage Pathway	Knockout		0	0	0	0
CDPDAG	ctp[c] + pa[c] <=> ppi[c] + cdpdag[c]	Cell Envelope Biosynthesis			0	0.0145374	0.000147157	0.000452927
EX_cu(e)	cu[e] <=>	Exchange	Knockout		0	0	0	0
CUtex	cu[e] <=> cu[c]	Transport			0	232.183	0	12.2113
MPTS	cu2[c] + cpmp[c] + 2 moadcosh[c] -> 5 h[c] + mpt[c] + 2 moadcoo[c]	Cofactor and Prosthetic Group Biosynthesis	Knockout		0	0	0	0
EX_cu2(e)	cu2[e] <=>	Exchange			-0.00197272	0	-6.14619e-05	-1.99691e-05
CU2tpp	cu2[e] -> cu2[c]	Inorganic Ion Transport and Metabolism			0	0.00197272	1.99691e-05	6.14619e-05
MCPST	cyan[c] + mercppyr[c] -> pyr[c] + h[c] + tcynt[c]	Cysteine Metabolism	Knockout		0	0	0	0
CYANSTpp	cyan[c] + tsul[c] -> h[c] + tcynt[c] + so3[c]	Inorganic Ion Transport and Metabolism	Knockout		0	0	0	0
EX_cyan(e)	cyan[e] <=>	Exchange	Knockout		0	0	0	0
CYANtex	cyan[e] <=> cyan[c]	Transport	Knockout		0	0	0	0
CYStpp	cys-L[c] -> cys-L[e]	Transport			0	58.0457	0	3.05282
ACHMSC	cys-L[c] + achms[c] -> h[c] + ac[c] + cyst-L[c]	Alternate Carbon Metabolism			1.22963e-27	0.537787	0	0.0614812
PPNCL2	cys-L[c] + ctp[c] + 4ppan[c] -> h[c] + ppi[c] + cmp[c] + 4ppcys[c]	Cofactor and Prosthetic Group Biosynthesis			0	0.000293761	2.97363e-06	9.15241e-06
SHSL1	cys-L[c] + suchms[c] -> h[c] + cyst-L[c] + succ[c]	Methionine Metabolism			-9.5103e-28	0.537787	0	0.0572116
EX_cys_L(e)	cys-L[e] ->	Exchange			0	0.80668	0	0.100092
EX_cytd(e)	cytd[e] <=>	Exchange			0	0.67067	0	0.061673
D5GIS	d5dg[c] <=> d52dg[c]	Inositol phosphate metabolism	Knockout		0	0	0	0
EX_dad-2(e)	dad-2[e] <=>	Exchange			0	0.537787	0	0.0505561
DADNtex	dad-2[e] <=> dad-2[c]	Transport			-0.537787	0	-0.0505561	0
EX_damp(e)	damp[e] <=>	Exchange			0	0.537787	0	0.0503489
DAMPtex	damp[e] <=> damp[c]	Transport			-0.537787	0	-0.0503489	0
RBFSa	db4p[c] + 4r5au[c] -> 2 h2o[c] + pi[c] + dmlz[c]	Cofactor and Prosthetic Group Biosynthesis	Knockout		0	0	0	0
ADSL1r	dcamp[c] <=> amp[c] + fum[c]	Purine and Pyrimidine Biosynthesis			0	19.9603	0.000524476	1.01819
EX_dcmp(e)	dcmp[e] <=>	Exchange			0	0.67067	0	0.0578733
DCMPtex	dcmp[e] <=> dcmp[c]	Transport			-0.67067	0	-0.0578733	0
EX_dcyt(e)	dcyt[e] <=>	Exchange			0	0.67067	0	0.0581489
DCYTtex	dcyt[e] <=> dcyt[c]	Transport			-0.67067	0	-0.0581489	0
AGPAT120	ddcaACP[c] + 1ddecg3p[c] -> ACP[c] + pa120[c]	Glycerophospholipid Metabolism	Knockout		0	0	0	0
EX_dgmp(e)	dgmp[e] <=>	Exchange			0	0.537787	0	0.051836
DGMPtex	dgmp[e] <=> dgmp[c]	Transport			-0.537787	0	-0.051836	0
EX_dgsn(e)	dgsn[e] <=>	Exchange			0	0.537787	-2.69952e-29	0.0520556
DGSNtex	dgsn[e] <=> dgsn[c]	Transport			-0.537787	0	-0.0520556	2.69952e-29
HDPA1	dha[c] + pi[c] -> h2o[c] + dhap[c]	Alternate Carbon Metabolism	Knockout		0	0	0	0
EX_dha(e)	dha[e] <=>	Exchange	Knockout		0	0	0	0
DHAtpp	dha[e] <=> dha[c]	Transport	Knockout		0	0	0	0
TPI	dhap[c] <=> g3p[c]	Glycolysis/Gluconeogenesis	Up regulation	Direct Reaction	3.0954	3.46122	4.25784	4.66512
QULNS	dhap[c] + iasp[c] -> 2 h2o[c] + pi[c] + quln[c]	Cofactor and Prosthetic Group Biosynthesis			4.6202e-15	0.00116137	1.17562e-05	3.61838e-05
EX_dimp(e)	dimp[e] <=>	Exchange	Knockout		0	0	0	0
DIMPtex	dimp[e] <=> dimp[c]	Transport	Knockout		0	0	0	0
EX_din(e)	din[e] <=>	Exchange	Knockout		0	0	0	0
DINStex	din[e] <=> din[c]	Transport	Knockout		0	0	0	0
NNDMBRT	dmbzid[c] + nicrnt[c] -> h[c] + nac[c] + 5prdmbz[c]	Cofactor and Prosthetic Group Biosynthesis	Knockout		0	0	0	0
EX_dms(e)	dms[e] <=>	Exchange	Knockout		0	0	0	0
DMStex	dms[e] <=> dms[c]	Transport	Knockout		0	0	0	0
EX_dmso(e)	dmso[e] <=>	Exchange	Knockout		0	0	0	0
DMSOtex	dmso[e] <=> dmso[c]	Transport	Knockout		0	0	0	0
TDPDSH	dtdp4d6dg[c] -> dtdp4d6dm[c]	Cofactor and Prosthetic Group Biosynthesis	Knockout		0	0	0	0
TDPGDH	dtdpglu[c] -> h2o[c] + dtdp4d6dg[c]	Cell Envelope Biosynthesis	Knockout		0	0	0	0
EX_dtmp(e)	dtmp[e] <=>	Exchange			0	0.67067	0	0.0509756
DTMPtex	dtmp[e] <=> dtmp[c]	Transport			-0.67067	0	-0.0509756	0
EX_dump(e)	dump[e] <=>	Exchange			0	0.67067	0	0.0604518
DUMPtex	dump[e] <=> dump[c]	Transport			-0.67067	0	-0.0604518	0
EX_duri(e)	duri[e] <=>	Exchange			0	0.67067	0	0.0607526
DURItex	duri[e] <=> duri[c]	Transport			-232.183	2.84043e-29	-12.2113	4.24665e-33
IGPDH	eig3p[c] -> h2o[c] + imacp[c]	Histidine Metabolism			0	0.67067	0.00031948	0.0822203
EX_etha(e)	etha[e] <=>	Exchange	Knockout		0	0	0	0
ETHAtex	etha[e] <=> etha[c]	Transport	Knockout		0	0	0	0
EX_etoh(e)	etoh[e] <=>	Exchange			0	5.64051	0	0.196956
ETOHtrpp	etoh[e] <=> etoh[c]	Transport			-5.64051	0	-0.196956	0
EX_f6p(e)	f6p[e] <=>	Exchange			0	0.4221	0	0.0891333
F6Ptex	f6p[e] <=> f6p[c]	Transport			-116.091	0	-6.10563	0
ACOAD1f	fad[c] + btcoa[c] <=> fadh2[c] + b2coa[c]	Membrane Lipid Metabolism	Knockout		0	0	0	0
ACOAD4f	fad[c] + dcacoa[c] <=> fadh2[c] + dc2coa[c]	Membrane Lipid Metabolism	Knockout		0	0	0	0
ACOAD5f	fad[c] + ddcacoa[c] <=> fadh2[c] + dd2coa[c]	Membrane Lipid Metabolism	Knockout		0	0	0	0
ACOAD2f	fad[c] + hxcoa[c] <=> fadh2[c] + hx2coa[c]	Membrane Lipid Metabolism	Knockout		0	0	0	0
ACOAD3f	fad[c] + occoa[c] <=> fadh2[c] + oc2coa[c]	Membrane Lipid Metabolism	Knockout		0	0	0	0
ACOAD7f	fad[c] + pmtcoa[c] <=> fadh2[c] + hdd2coa[c]	Membrane Lipid Metabolism	Knockout		0	0	0	0
PROD2	fad[c] + pro-L[c] -> h[c] + fadh2[c] + 1pyr5c[c]	Arginine and Proline Metabolism	Knockout		0	0	0	0
ACOAD8f	fad[c] + stcoa[c] <=> fadh2[c] + od2coa[c]	Membrane Lipid Metabolism	Knockout		0	0	0	0
ACOAD6f	fad[c] + tdcoa[c] <=> fadh2[c] + td2coa[c]	Membrane Lipid Metabolism	Knockout		0	0	0	0
FBA	fdp[c] <=> dhap[c] + g3p[c]	Glycolysis/Gluconeogenesis	Up regulation	Direct Reaction	3.39087	3.46122	4.25813	4.66542
EX_fe2(e)	fe2[e] <=>	Exchange			-0.162391	0	-0.0129722	-0.000189181
FE2tpp	fe2[e] -> fe2[c]	Inorganic Ion Transport and Metabolism			0	0.162391	0.000189181	0.0129722
EX_fe3(e)	fe3[e] <=>	Exchange			-0.0217301	0	-0.000677034	0
FE3tex	fe3[e] <=> fe3[c]	Transport			-58.0457	0.0217301	-3.05282	0.000677034
EX_for(e)	for[e] ->	Exchange	Knockout		0	0	0	0
XYLI2	fru[c] <=> glc-D[c]	Alternate Carbon Metabolism			0	0.4221	0	3.05302
FRUtex	fru[e] <=> fru[c]	Transport			-30.7459	0	-3.05282	0
EX_fru(e)	fru[e] ->	Exchange			0	0.4221	0	0.0897887
EX_fruur(e)	fruur[e] <=>	Exchange	Knockout		0	0	0	0
FRD3	fum[c] + 2dmmql8[c] -> succ[c] + 2dmmq8[c]	Citric Acid Cycle			0	27.7905	0	6.89988
FRD2	fum[c] + mql8[c] -> succ[c] + mqn8[c]	Citric Acid Cycle			0	27.7905	0	6.90049
EX_fum(e)	fum[e] <=>	Exchange			0	4.6134	0	0.179577
FUMtex	fum[e] <=> fum[c]	Transport			-116.091	3.25156e-25	-6.10563	0
PGMT	g1p[c] <=> g6p[c]	Alternate Carbon Metabolism			-58.2338	-1.50106e-25	-3.0534	-0.000378414
EX_g1p(e)	g1p[e] <=>	Exchange			0	0.57094	0	0.0891333
G1Ptex	g1p[e] <=> g1p[c]	Transport			-0.57094	0	-0.0891333	0
TALA	g3p[c] + s7p[c] <=> f6p[c] + e4p[c]	Pentose Phosphate Pathway	Down regulation	Direct Reaction	0.54873	0.65191	-0.0185692	0.406192
EX_g3pe(e)	g3pe[e] <=>	Exchange	Knockout		0	0	0	0
G3PEtex	g3pe[e] <=> g3pe[c]	Transport			-58.0457	0	-3.05282	0
EX_g3pg(e)	g3pg[e] <=>	Exchange	Knockout		0	0	0	0
G3PGtex	g3pg[e] <=> g3pg[c]	Transport			-58.0457	0	-3.05282	0
EX_g3pi(e)	g3pi[e] <=>	Exchange	Knockout		0	0	0	0
G3PItex	g3pi[e] <=> g3pi[c]	Transport			-58.0457	0	-3.05282	0
EX_g3ps(e)	g3ps[e] <=>	Exchange	Knockout		0	0	0	0
G3PStex	g3ps[e] <=> g3ps[c]	Transport			-58.0457	0	-3.05282	0
PGI	g6p[c] <=> f6p[c]	Glycolysis/Gluconeogenesis	Up regulation	Direct Reaction	2.37783	2.61702	3.44749	6.50051
INPTH	g6p[c] -> mi1p-D[c]	Cell Envelope Biosynthesis	Knockout		0	0	0	0
MI1PS	g6p[c] -> mi3p-D[c]	Inositol phosphate metabolism	Knockout		0	0	0	0
TRE6PS	g6p[c] + udpg[c] -> h[c] + tre6p[c] + udp[c]	Alternate Carbon Metabolism			0	58.0457	7.36389e-05	3.0531
EX_g6p(e)	g6p[e] <=>	Exchange			0	0.57094	0	0.0891333
G6Ptex	g6p[e] <=> g6p[c]	Transport			-116.091	1.25517e-25	-6.10563	0
EX_gal1p(e)	gal1p[e] <=>	Exchange			0	0.57094	0	0.0866047
GAL1Ptex	gal1p[e] <=> gal1p[c]	Transport			-0.57094	0	-0.0866047	0
EX_gam(e)	gam[e] <=>	Exchange	Knockout		0	0	0	0
GAMtex	gam[e] <=> gam[c]	Transport	Knockout		0	0	0	0
PGAMT	gam1p[c] <=> gam6p[c]	Cell Envelope Biosynthesis			-0.4221	0	-0.0648915	-0.000621739
EX_gam6p(e)	gam6p[e] <=>	Exchange			0	0.4221	0	0.0866047
GAMAN6Ptex	gam6p[e] <=> gam6p[c]	Transport			-116.091	0	-6.10563	0
RNDR2b	gdp[c] + grxrd[c] -> h2o[c] + grxox[c] + dgdp[c]	Nucleotide Salvage Pathway	Knockout		0	0	0	0
RNDR2	gdp[c] + trdrd[c] -> h2o[c] + trdox[c] + dgdp[c]	Nucleotide Salvage Pathway			-1.6634e-27	0.537787	3.95328e-05	0.0520951
GLCATr	glc-D[c] + accoa[c] <=> coa[c] + acglc-D[c]	Alternate Carbon Metabolism	Knockout		0	0	0	0
EX_glc(e)	glc-D[e] <=>	Exchange			-4.67	-4.09906	-4.67	-4.57749
EX_glcn(e)	glcn[e] <=>	Exchange	Knockout		0	0	0	0
GLCRD	glcr[c] -> h2o[c] + 5dh4dglc[c]	Alternate Carbon Metabolism	Knockout		0	0	0	0
GUI1	glcur[c] <=> fruur[c]	Alternate Carbon Metabolism	Knockout		0	0	0	0
EX_glcur(e)	glcur[e] <=>	Exchange	Knockout		0	0	0	0
EX_glcur1p(e)	glcur1p[e] <=>	Exchange			0	0.57094	0	0.0954005
GLCUR1Ptex	glcur1p[e] <=> glcur1p[c]	Transport			-0.57094	0	-0.0954005	0
ADCS	gln-L[c] + chor[c] -> glu-L[c] + 4adcho[c]	Cofactor and Prosthetic Group Biosynthesis	Knockout		0	0	0	0
ANS	gln-L[c] + chor[c] -> glu-L[c] + pyr[c] + h[c] + anth[c]	Tyrosine, Tryptophan, and Phenylalanine Metabolism			0	0.22043	0.00013113	0.0551368
GF6PTA	gln-L[c] + f6p[c] -> glu-L[c] + gam6p[c]	Cell Envelope Biosynthesis			0	58.0457	0.000621739	3.05344
PY5PSH	gln-L[c] + g3p[c] + r5p[c] <=> glu-L[c] + 3 h2o[c] + h[c] + pi[c] + pydx5p[c]	Cofactor and Prosthetic Group Biosynthesis	Knockout		0	0.00011386	1.15256e-06	3.54742e-06
IG3PS	gln-L[c] + prlp[c] -> glu-L[c] + h[c] + eig3p[c] + aicar[c]	Histidine Metabolism			0	0.67067	0.00031948	0.0822203
EX_gln_L(e)	gln-L[e] ->	Exchange			0	1.29913	0	0.109029
G1SAT	glu1sa[c] <=> 5aop[c]	Cofactor and Prosthetic Group Biosynthesis			0	1.29913	0	0.100504
G5SADs	glu5sa[c] -> h2o[c] + h[c] + 1pyr5c[c]	Arginine and Proline Metabolism			0	25.922	4.43299	5.9594
GLUR	glu-D[c] <=> glu-L[c]	Cell Envelope Biosynthesis			-0.0204736	0	-0.000637874	-0.000207246
TYRTA	glu-L[c] + 34hpp[c] <=> akg[c] + tyr-L[c]	Tyrosine, Tryptophan, and Phenylalanine Metabolism			0	0.22043	0.00036954	0.0536938
VALTA	glu-L[c] + 3mob[c] -> akg[c] + val-L[c]	Valine, Leucine, and Isoleucine Metabolism			0	1.51642	0	0.0938261
ILETA	glu-L[c] + 3mop[c] <=> akg[c] + ile-L[c]	Valine, Leucine, and Isoleucine Metabolism	Down regulation	Direct Reaction	0.0369491	0.0894632	0.000909146	0.00279783
PSERT	glu-L[c] + 3php[c] -> akg[c] + pser-L[c]	Glycine and Serine Metabolism			0.38927	0.80668	0.00423509	1.53134
LEUTAi	glu-L[c] + 4mop[c] -> akg[c] + leu-L[c]	Valine, Leucine, and Isoleucine Metabolism	Down regulation	Direct Reaction	0.0688017	0.166586	0.00169289	0.00520975
ACGS	glu-L[c] + accoa[c] -> h[c] + coa[c] + acglu[c]	Arginine and Proline Metabolism			0	58.0457	0	3.05282
GLUNATF	glu-L[c] + acorn[c] <=> acglu[c] + orn[c]	Arginine and Proline Metabolism			-58.0457	1.29913	-3.05191	0.0913574
GLU5K	glu-L[c] + atp[c] -> adp[c] + glu5p[c]	Arginine and Proline Metabolism			0	25.922	4.43299	5.9594
GLUCYS	glu-L[c] + atp[c] + cys-L[c] -> h[c] + adp[c] + pi[c] + glucys[c]	Cofactor and Prosthetic Group Biosynthesis	Knockout		0	0	0	0
DHFS	glu-L[c] + atp[c] + dhpt[c] -> h[c] + adp[c] + pi[c] + dhf[c]	Cofactor and Prosthetic Group Biosynthesis	Knockout		0	0	0	0
GLUTRS	glu-L[c] + atp[c] + trnaglu[c] -> amp[c] + ppi[c] + glutrna[c]	tRNA Charging			0	1.29913	0	0.100504
GLUDC	glu-L[c] + h[c] -> co2[c] + 4abut[c]	Glutamate Metabolism			0	1.29913	0	0.407285
HSTPT	glu-L[c] + imacp[c] -> akg[c] + hisp[c]	Histidine Metabolism			0	0.67067	0.00031948	0.0822203
GLNS	glu-L[c] + nh4[c] + atp[c] -> gln-L[c] + h[c] + adp[c] + pi[c]	Glutamate metabolism			1.4889e-26	58.6038	0.00412509	3.05833
OHPBAT	glu-L[c] + ohpb[c] <=> akg[c] + phthr[c]	Cofactor and Prosthetic Group Biosynthesis	Knockout		0	0	0	0
PHETA1	glu-L[c] + phpyr[c] <=> akg[c] + phe-L[c]	Tyrosine, Tryptophan, and Phenylalanine Metabolism			2.11391e-29	0.22043	0.00061034	0.052353
ALATA_L	glu-L[c] + pyr[c] <=> akg[c] + ala-L[c]	Alanine and Aspartate Metabolism			0.161903	3.14123	0.00398369	0.187558
GLUtex	glu-L[e] <=> glu-L[c]	Transport			-1000	0	-1000	0
EX_glu_L(e)	glu-L[e] ->	Exchange			0	1.29913	0	0.11203
GLUt4pp	glu-L[e] + na1[e] -> glu-L[c] + na1[c]	Transport			0	1000	0	1000
GLYtex	gly[e] <=> gly[c]	Transport			-0.729295	0	-0.0859948	0
EX_gly(e)	gly[e] ->	Exchange			0	0.729295	0	0.0859948
GLYALDtpp	glyald[e] <=> glyald[c]	Transport			-0.36582	0	-0.165017	0
EX_glyald(e)	glyald[e] ->	Exchange			0	0.36582	0	0.165017
GLYCtpp	glyc[c] <=> glyc[e]	Transport			0	0.36582	0	0.150756
EX_glyc(e)	glyc[e] ->	Exchange			0	0.36582	0	0.150756
AGPSC	glyc3p[c] + 0.004 myrsACP[c] + 0.438 palmACP[c] + 0.004 hdeACP[c] + 0.544 octeACP[c] + 0.01 ocdcaACP[c] -> ACP[c] + 1ag3p-SC[c]	Unassigned Reaction			0	0.0149221	0.000151051	0.000464913
G3PD7	glyc3p[c] + 2dmmq8[c] -> dhap[c] + 2dmmql8[c]	Oxidative Phosphorylation			0	27.6052	0	1.74447
APG	glyc3p[c] + cdpdag[c] <=> cmp[c] + apg[c]	Alternate Carbon Metabolism			0	0.01329	0.00013453	0.000414063
PGSA120	glyc3p[c] + cdpdddecg[c] -> h[c] + cmp[c] + pgp120[c]	Glycerophospholipid Metabolism	Knockout		0	0	0	0
PGSA161	glyc3p[c] + cdpdhdec9eg[c] -> h[c] + cmp[c] + pgp161[c]	Glycerophospholipid Metabolism	Knockout		0	0	0	0
PGSA160	glyc3p[c] + cdpdhdecg[c] -> h[c] + cmp[c] + pgp160[c]	Glycerophospholipid Metabolism	Knockout		0	0	0	0
PGSA181	glyc3p[c] + cdpdodec11eg[c] -> h[c] + cmp[c] + pgp181[c]	Glycerophospholipid Metabolism	Knockout		0	0	0	0
PGSA180	glyc3p[c] + cdpdodecg[c] -> h[c] + cmp[c] + pgp180[c]	Glycerophospholipid Metabolism	Knockout		0	0	0	0
PGSA141	glyc3p[c] + cdpdtdec7eg[c] -> h[c] + cmp[c] + pgp141[c]	Glycerophospholipid Metabolism	Knockout		0	0	0	0
PGSA140	glyc3p[c] + cdpdtdecg[c] -> h[c] + cmp[c] + pgp140[c]	Glycerophospholipid Metabolism	Knockout		0	0	0	0
G3PAT120	glyc3p[c] + ddcaACP[c] -> ACP[c] + 1ddecg3p[c]	Glycerophospholipid Metabolism	Knockout		0	0	0	0
G3PAT161	glyc3p[c] + hdeACP[c] -> ACP[c] + 1hdec9eg3p[c]	Glycerophospholipid Metabolism	Knockout		0	0	0	0
G3PD6	glyc3p[c] + mqn8[c] -> dhap[c] + mql8[c]	Oxidative Phosphorylation			0	27.6052	0	1.74447
G3PAT140	glyc3p[c] + myrsACP[c] -> ACP[c] + 1tdecg3p[c]	Glycerophospholipid Metabolism	Knockout		0	0	0	0
G3PD2	glyc3p[c] + nadp[c] <=> h[c] + nadph[c] + dhap[c]	Alternate Carbon Metabolism			-27.6052	-4.14485e-25	-1.74475	-0.000284755
G3PAT180	glyc3p[c] + ocdcaACP[c] -> ACP[c] + 1odecg3p[c]	Glycerophospholipid Metabolism			0	58.0457	0	3.05282
G3PAT181	glyc3p[c] + octeACP[c] -> ACP[c] + 1odec11eg3p[c]	Glycerophospholipid Metabolism	Knockout		0	0	0	0
G3PAT160	glyc3p[c] + palmACP[c] -> ACP[c] + 1hdecg3p[c]	Glycerophospholipid Metabolism	Knockout		0	0	0	0
G3PD5	glyc3p[c] + q8[c] -> dhap[c] + q8h2[c]	Oxidative Phosphorylation			0	27.6052	0	1.74447
G3PAT141	glyc3p[c] + tdeACP[c] -> ACP[c] + 1tdec7eg3p[c]	Glycerophospholipid Metabolism	Knockout		0	0	0	0
EX_glyc3p(e)	glyc3p[e] <=>	Exchange			0	0.36582	0	0.148918
GLYC3Ptex	glyc3p[e] <=> glyc3p[c]	Transport			-232.183	9.61588e-27	-12.2113	0
GLYOD	glyclt[c] + o2[c] -> glx[c] + h2o2[c]	Cofactor and Prosthetic Group Biosynthesis	Knockout		0	0	0	0
GLBRAN2	glycogen[c] -> bglycogen[c]	Glycolysis/Gluconeogenesis			0	1000	0	1000
EX_glyc_R(e)	glyc-R[e] ->	Exchange	Knockout		0	0	0	0
EX_gmp(e)	gmp[e] <=>	Exchange			0	0.537787	0	0.0543589
GMPtex	gmp[e] <=> gmp[c]	Transport			-0.537787	0	-0.0543589	0
RNDR3b	grxrd[c] + cdp[c] -> h2o[c] + grxox[c] + dcdp[c]	Nucleotide Salvage Pathway	Knockout		0	0	0	0
EX_gsn(e)	gsn[e] <=>	Exchange			0	0.537787	0	0.0546005
GSNtex	gsn[e] <=> gsn[c]	Transport			-232.183	1.77476e-26	-12.2113	0
LGTHL	gthrd[c] + mthgxl[c] -> lgt-S[c]	Methylglyoxal Metabolism	Knockout		0	0	0	0
EX_gthrd(e)	gthrd[e] <=>	Exchange	Knockout		0	0	0	0
GTHRDtex	gthrd[e] <=> gthrd[c]	Transport			-58.0457	58.0457	-3.05282	3.05282
CYTDK2	gtp[c] + cytd[c] -> h[c] + cmp[c] + gdp[c]	Nucleotide Salvage Pathway			0	58.0457	0	3.05282
RNTR2c	gtp[c] + fldrd[c] -> h2o[c] + dgtp[c] + fldox[c]	Nucleotide Salvage Pathway	Knockout		0	0	0	0
EX_gua(e)	gua[e] <=>	Exchange			0	0.537787	0	0.106827
GUAtpp	gua[e] <=> gua[c]	Transport			-232.183	0	-12.2113	-2.00843e-27
ACLS	h[c] + 2 pyr[c] -> co2[c] + alac-S[c]	Valine, Leucine, and Isoleucine Metabolism	Down regulation	Direct Reaction	0.122436	1.58534	0.00301259	0.095522
DAPDC	h[c] + 26dap-M[c] -> co2[c] + lys-L[c]	Threonine and Lysine Metabolism			0	2.3067	0.000889284	0.0762674
IGPS	h[c] + 2cpr5p[c] -> h2o[c] + co2[c] + 3ig3p[c]	Tyrosine, Tryptophan, and Phenylalanine Metabolism			0	0.22043	0	0.0551368
TMPPP	h[c] + 2mahmp[c] + 4mpetz[c] -> ppi[c] + thmmp[c]	Cofactor and Prosthetic Group Biosynthesis	Knockout		0	0	0	0
OMCDC	h[c] + 3c4mop[c] -> co2[c] + 4mop[c]	Valine, Leucine, and Isoleucine Metabolism	Down regulation	Direct Reaction	0.0688017	0.166586	0.00169289	0.00520975
PPCDC	h[c] + 4ppcys[c] -> co2[c] + pan4p[c]	Cofactor and Prosthetic Group Biosynthesis			0	0.000293761	2.97363e-06	9.15241e-06
FOMETRi	h[c] + 5fthf[c] -> h2o[c] + methf[c]	Folate Metabolism	Knockout		0	0	0	0
KAS15	h[c] + accoa[c] + malACP[c] -> coa[c] + co2[c] + actACP[c]	Membrane Lipid Metabolism			0	0.198347	0	0.0061797
UAGDP	h[c] + acgam1p[c] + utp[c] -> ppi[c] + uacgam[c]	Cell Envelope Biosynthesis			0	58.0457	0.000621739	3.05344
PYK	h[c] + adp[c] + pep[c] -> pyr[c] + atp[c]	Glycolysis/Gluconeogenesis			0	61.4331	0	7.29663
MEPCT	h[c] + ctp[c] + 2me4p[c] -> ppi[c] + 4c2me[c]	Cofactor and Prosthetic Group Biosynthesis			0	0.000310416	3.14223e-06	9.67132e-06
DASYN120	h[c] + ctp[c] + pa120[c] -> ppi[c] + cdpdddecg[c]	Glycerophospholipid Metabolism	Knockout		0	0	0	0
DASYN140	h[c] + ctp[c] + pa140[c] -> ppi[c] + cdpdtdecg[c]	Glycerophospholipid Metabolism	Knockout		0	0	0	0
DASYN141	h[c] + ctp[c] + pa141[c] -> ppi[c] + cdpdtdec7eg[c]	Glycerophospholipid Metabolism	Knockout		0	0	0	0
DASYN160	h[c] + ctp[c] + pa160[c] -> ppi[c] + cdpdhdecg[c]	Glycerophospholipid Metabolism	Knockout		0	0	0	0
DASYN161	h[c] + ctp[c] + pa161[c] -> ppi[c] + cdpdhdec9eg[c]	Glycerophospholipid Metabolism	Knockout		0	0	0	0
DASYN180	h[c] + ctp[c] + pa180[c] -> ppi[c] + cdpdodecg[c]	Glycerophospholipid Metabolism	Knockout		0	0	0	0
DASYN181	h[c] + ctp[c] + pa181[c] -> ppi[c] + cdpdodec11eg[c]	Glycerophospholipid Metabolism	Knockout		0	0	0	0
FHL	h[c] + for[c] -> co2[c] + h2[c]	Pyruvate Metabolism	Knockout		0	0	0	0
G1PTT	h[c] + g1p[c] + dttp[c] <=> ppi[c] + dtdpglu[c]	Cell Envelope Biosynthesis	Knockout		0	0	0	0
GALUi	h[c] + g1p[c] + utp[c] <=> ppi[c] + udpg[c]	Cell Envelope Biosynthesis			1.49674e-25	58.2338	0.000378414	3.0534
ACBIPGT	h[c] + gtp[c] + adocbip[c] -> ppi[c] + agdpcbi[c]	Cofactor and Prosthetic Group Biosynthesis	Knockout		0	0	0	0
INDOLEt2pp	h[c] + indole[c] -> h[e] + indole[e]	Transport			0	1000	0	1000
MACPD	h[c] + malACP[c] -> co2[c] + acACP[c]	Membrane Lipid Metabolism			0	58.0457	0	3.05282
KAS14	h[c] + malACP[c] + acACP[c] -> co2[c] + actACP[c] + ACP[c]	Membrane Lipid Metabolism			0	0.198347	0	0.0061797
3OAS60	h[c] + malACP[c] + butACP[c] -> co2[c] + 3ohexACP[c] + ACP[c]	Cell Envelope Biosynthesis			0	0.198347	0.00200779	0.0061797
3OAS141	h[c] + malACP[c] + cddec5eACP[c] -> co2[c] + ACP[c] + 3ocmrs7eACP[c]	Cell Envelope Biosynthesis			0	0.108526	0.00109857	0.00338122
3OAS121	h[c] + malACP[c] + cdec3eACP[c] -> co2[c] + ACP[c] + 3ocddec5eACP[c]	Cell Envelope Biosynthesis			0	0.108526	0.00109857	0.00338122
3OAS120	h[c] + malACP[c] + dcaACP[c] -> co2[c] + 3oddecACP[c] + ACP[c]	Cell Envelope Biosynthesis			0	0.0898214	0.000909228	0.00279847
3OAS140	h[c] + malACP[c] + ddcaACP[c] -> co2[c] + 3omrsACP[c] + ACP[c]	Cell Envelope Biosynthesis			0	0.0898214	0.000909228	0.00279847
3OAS181	h[c] + malACP[c] + hdeACP[c] -> co2[c] + ACP[c] + 3ocvac11eACP[c]	Cell Envelope Biosynthesis			0	0.104025	0.00105301	0.00324101
3OAS80	h[c] + malACP[c] + hexACP[c] -> co2[c] + 3ooctACP[c] + ACP[c]	Cell Envelope Biosynthesis			0	0.198347	0.00200779	0.0061797
3OAS160	h[c] + malACP[c] + myrsACP[c] -> co2[c] + 3opalmACP[c] + ACP[c]	Cell Envelope Biosynthesis			0	0.0885225	0.00089608	0.002758
3OAS180	h[c] + malACP[c] + palmACP[c] -> co2[c] + 3ooctdACP[c] + ACP[c]	Cell Envelope Biosynthesis			0	0.00181497	1.83722e-05	5.65471e-05
3OAS161	h[c] + malACP[c] + tdeACP[c] -> co2[c] + ACP[c] + 3ocpalm9eACP[c]	Cell Envelope Biosynthesis			0	0.106167	0.00107469	0.00330773
LIPOS	h[c] + nad[c] + 2 amet[c] + octapb[c] + 4fe4s[c] -> nadh[c] + 2 dad-5[c] + 2 met-L[c] + 2 fe2[c] + lipopb[c] + 2fe2s[c]	Cofactor and Prosthetic Group Biosynthesis	Knockout		0	0	0	0
NHFRBO	h[c] + nadh[c] + 2 no[c] -> h2o[c] + nad[c] + n2o[c]	Nitrogen Metabolism	Knockout		0	0	0	0
NADH9	h[c] + nadh[c] + 2dmmq8[c] -> nad[c] + 2dmmql8[c]	Oxidative Phosphorylation			0	27.7905	0	4.07042
EAR40x	h[c] + nadh[c] + but2eACP[c] -> nad[c] + butACP[c]	Cell Envelope Biosynthesis			0	0.198347	0	0.0061797
GLYCDx	h[c] + nadh[c] + dha[c] -> nad[c] + glyc[c]	Alternate Carbon Metabolism	Knockout		0	0	0	0
M1PD	h[c] + nadh[c] + f6p[c] -> nad[c] + mnl1p[c]	Alternate Carbon Metabolism	Knockout		0	0	0	0
MAN2D	h[c] + nadh[c] + fru[c] -> nad[c] + mnl[c]	Alternate Carbon Metabolism	Knockout		0	0	0	0
ALCD19	h[c] + nadh[c] + glyald[c] <=> nad[c] + glyc[c]	Alternate Carbon Metabolism			-0.36582	0	-0.165017	0
DMPPS	h[c] + nadh[c] + h2mb4p[c] -> h2o[c] + nad[c] + dmpp[c]	Cofactor and Prosthetic Group Biosynthesis	Knockout		0	0.000310416	0	9.67132e-06
IPDPS	h[c] + nadh[c] + h2mb4p[c] -> h2o[c] + nad[c] + ipdp[c]	Cofactor and Prosthetic Group Biosynthesis	Knockout		0	0.000310416	0	9.67132e-06
NADH10	h[c] + nadh[c] + mqn8[c] -> nad[c] + mql8[c]	Oxidative Phosphorylation			0	27.7905	0	4.07042
NADH5	h[c] + nadh[c] + q8[c] -> nad[c] + q8h2[c]	Oxidative Phosphorylation			0	27.7905	0	4.07042
EAR181x	h[c] + nadh[c] + t3c11vaceACP[c] -> nad[c] + octeACP[c]	Cell Envelope Biosynthesis			0	0.104025	0	0.00324101
EAR121x	h[c] + nadh[c] + t3c5ddeceACP[c] -> nad[c] + cddec5eACP[c]	Cell Envelope Biosynthesis			0	0.108526	0	0.00338122
EAR141x	h[c] + nadh[c] + t3c7mrseACP[c] -> nad[c] + tdeACP[c]	Cell Envelope Biosynthesis			0	0.108526	0	0.00338122
EAR161x	h[c] + nadh[c] + t3c9palmeACP[c] -> nad[c] + hdeACP[c]	Cell Envelope Biosynthesis			0	0.106167	0	0.00330773
EAR120x	h[c] + nadh[c] + tddec2eACP[c] -> nad[c] + ddcaACP[c]	Cell Envelope Biosynthesis			0	0.0898214	0	0.00279847
EAR100x	h[c] + nadh[c] + tdec2eACP[c] -> nad[c] + dcaACP[c]	Cell Envelope Biosynthesis			0	0.0898214	0	0.00279847
EAR60x	h[c] + nadh[c] + thex2eACP[c] -> nad[c] + hexACP[c]	Cell Envelope Biosynthesis			0	0.198347	0	0.0061797
EAR140x	h[c] + nadh[c] + tmrs2eACP[c] -> nad[c] + myrsACP[c]	Cell Envelope Biosynthesis			0	0.0898214	0	0.00279847
EAR80x	h[c] + nadh[c] + toct2eACP[c] -> nad[c] + ocACP[c]	Cell Envelope Biosynthesis			0	0.198347	0	0.0061797
EAR180x	h[c] + nadh[c] + toctd2eACP[c] -> nad[c] + ocdcaACP[c]	Cell Envelope Biosynthesis			0	0.00181497	0	5.65471e-05
EAR160x	h[c] + nadh[c] + tpalm2eACP[c] -> nad[c] + palmACP[c]	Cell Envelope Biosynthesis			0	0.0885225	0	0.002758
DHDPRy	h[c] + nadph[c] + 23dhdp[c] -> nadp[c] + thdp[c]	Threonine and Lysine Metabolism			-2.38005e-25	2.3067	0.00109653	0.0764747
KARA2	h[c] + nadph[c] + 2ahbut[c] <=> nadp[c] + 23dhmp[c]	Valine, Leucine, and Isoleucine Metabolism	Down regulation	Direct Reaction	0.0369491	0.0894632	0.000909146	0.00279783
DPR	h[c] + nadph[c] + 2dhp[c] -> nadp[c] + pant-R[c]	Cofactor and Prosthetic Group Biosynthesis			0	0.000293761	2.97363e-06	9.15241e-06
NADPHQR4	h[c] + nadph[c] + 2dmmq8[c] -> nadp[c] + 2dmmql8[c]	Oxidative Phosphorylation			0	27.6052	0	1.74447
SHK3Dr	h[c] + nadph[c] + 3dhsk[c] <=> nadp[c] + skm[c]	Tyrosine, Tryptophan, and Phenylalanine Metabolism			0.00469	0.22043	0.00111216	0.0561179
3OAR121	h[c] + nadph[c] + 3ocddec5eACP[c] -> nadp[c] + 3hcddec5eACP[c]	Cell Envelope Biosynthesis			0	0.108526	0.00109857	0.00338122
3OAR141	h[c] + nadph[c] + 3ocmrs7eACP[c] -> nadp[c] + 3hcmrs7eACP[c]	Cell Envelope Biosynthesis			0	0.108526	0.00109857	0.00338122
3OAR161	h[c] + nadph[c] + 3ocpalm9eACP[c] -> nadp[c] + 3hcpalm9eACP[c]	Cell Envelope Biosynthesis			0	0.106167	0.00107469	0.00330773
3OAR181	h[c] + nadph[c] + 3ocvac11eACP[c] -> nadp[c] + 3hcvac11eACP[c]	Cell Envelope Biosynthesis			0	0.104025	0.00105301	0.00324101
3OAR120	h[c] + nadph[c] + 3oddecACP[c] <=> nadp[c] + 3hddecACP[c]	Cell Envelope Biosynthesis			0	0.0898214	0.000909228	0.00279847
3OAR100	h[c] + nadph[c] + 3odecACP[c] <=> nadp[c] + 3hdecACP[c]	Cell Envelope Biosynthesis			0	0.198347	0.00200779	0.0061797
3OAR60	h[c] + nadph[c] + 3ohexACP[c] <=> nadp[c] + 3hhexACP[c]	Cell Envelope Biosynthesis			0	0.198347	0.00200779	0.0061797
3OAR140	h[c] + nadph[c] + 3omrsACP[c] <=> nadp[c] + 3hmrsACP[c]	Cell Envelope Biosynthesis			0	0.0898214	0.000909228	0.00279847
3OAR80	h[c] + nadph[c] + 3ooctACP[c] <=> nadp[c] + 3hoctACP[c]	Cell Envelope Biosynthesis			0	0.198347	0.00200779	0.0061797
3OAR180	h[c] + nadph[c] + 3ooctdACP[c] <=> nadp[c] + 3hoctaACP[c]	Cell Envelope Biosynthesis			0	0.00181497	1.83722e-05	5.65471e-05
3OAR160	h[c] + nadph[c] + 3opalmACP[c] <=> nadp[c] + 3hpalmACP[c]	Cell Envelope Biosynthesis			0	0.0885225	0.00089608	0.002758
3OAR40	h[c] + nadph[c] + actACP[c] <=> nadp[c] + 3haACP[c]	Cell Envelope Biosynthesis			0	0.198347	0.00200779	0.0061797
EAR40y	h[c] + nadph[c] + but2eACP[c] -> nadp[c] + butACP[c]	Cell Envelope Biosynthesis			0	0.198347	0	0.00617126
DHFR	h[c] + nadph[c] + dhf[c] <=> nadp[c] + thf[c]	Cofactor and Prosthetic Group Biosynthesis			-3.10864e-25	0.67067	3.40717e-30	0.0514361
DXPRIi	h[c] + nadph[c] + dxyl5p[c] -> nadp[c] + 2me4p[c]	Cofactor and Prosthetic Group Biosynthesis			0	0.000310416	3.14223e-06	9.67132e-06
G5SD	h[c] + nadph[c] + glu5p[c] -> nadp[c] + pi[c] + glu5sa[c]	Arginine and Proline Metabolism			0	25.922	4.43299	5.9594
GLUTRR	h[c] + nadph[c] + glutrna[c] -> nadp[c] + glu1sa[c] + trnaglu[c]	Cofactor and Prosthetic Group Biosynthesis			0	1.29913	0	0.100504
GTHOr	h[c] + nadph[c] + gthox[c] <=> nadp[c] + 2 gthrd[c]	Cofactor and Prosthetic Group Biosynthesis	Knockout		0	0	0	0
TMDS2	h[c] + nadph[c] + mlthf[c] + dump[c] -> nadp[c] + thf[c] + dtmp[c]	Folate Metabolism			0	0.67067	0	0.0514361
NADPHQR3	h[c] + nadph[c] + mqn8[c] -> nadp[c] + mql8[c]	Oxidative Phosphorylation			0	27.6052	0	1.74447
NADPHQR2	h[c] + nadph[c] + q8[c] -> nadp[c] + q8h2[c]	Oxidative Phosphorylation			0	27.6052	0	1.74447
EAR181y	h[c] + nadph[c] + t3c11vaceACP[c] -> nadp[c] + octeACP[c]	Cell Envelope Biosynthesis			0	0.104025	0	0.00323869
EAR121y	h[c] + nadph[c] + t3c5ddeceACP[c] -> nadp[c] + cddec5eACP[c]	Cell Envelope Biosynthesis			0	0.108526	0	0.0033787
EAR141y	h[c] + nadph[c] + t3c7mrseACP[c] -> nadp[c] + tdeACP[c]	Cell Envelope Biosynthesis			0	0.108526	0	0.0033787
EAR161y	h[c] + nadph[c] + t3c9palmeACP[c] -> nadp[c] + hdeACP[c]	Cell Envelope Biosynthesis			0	0.106167	0	0.00330531
EAR120y	h[c] + nadph[c] + tddec2eACP[c] -> nadp[c] + ddcaACP[c]	Cell Envelope Biosynthesis			0	0.0898214	0	0.00279674
EAR100y	h[c] + nadph[c] + tdec2eACP[c] -> nadp[c] + dcaACP[c]	Cell Envelope Biosynthesis			0	0.0898214	0	0.00279674
EAR60y	h[c] + nadph[c] + thex2eACP[c] -> nadp[c] + hexACP[c]	Cell Envelope Biosynthesis			0	0.198347	0	0.00617126
EAR140y	h[c] + nadph[c] + tmrs2eACP[c] -> nadp[c] + myrsACP[c]	Cell Envelope Biosynthesis			0	0.0898214	0	0.00279674
EAR80y	h[c] + nadph[c] + toct2eACP[c] -> nadp[c] + ocACP[c]	Cell Envelope Biosynthesis			0	0.198347	0	0.00617126
EAR180y	h[c] + nadph[c] + toctd2eACP[c] -> nadp[c] + ocdcaACP[c]	Cell Envelope Biosynthesis			0	0.00181497	0	5.65464e-05
EAR160y	h[c] + nadph[c] + tpalm2eACP[c] -> nadp[c] + palmACP[c]	Cell Envelope Biosynthesis			0	0.0885225	0	0.00275632
TRDR	h[c] + nadph[c] + trdox[c] -> nadp[c] + trdrd[c]	Oxidative Phosphorylation			0	4.39328	0.000720913	0.226855
UAMDH	h[c] + nadph[c] + uaccg[c] -> nadp[c] + uamr[c]	Cell Envelope Biosynthesis			0	0.0409471	0.000414493	0.00127575
OAADC	h[c] + oaa[c] -> pyr[c] + co2[c]	Pyruvate Metabolism			0	31.7495	0	3.05282
LIPOCT	h[c] + ocACP[c] -> ACP[c] + octapb[c]	Cofactor and Prosthetic Group Biosynthesis	Knockout		0	0	0	0
3OAS100	h[c] + ocACP[c] + malACP[c] -> co2[c] + 3odecACP[c] + ACP[c]	Cell Envelope Biosynthesis			0	0.198347	0.00200779	0.0061797
OMPDC	h[c] + orot5p[c] -> co2[c] + ump[c]	Purine and Pyrimidine Biosynthesis			2.10227e-26	0.67067	0.000609887	0.0654262
ACPPAT120	h[c] + pi[c] + ddcaACP[c] -> ACP[c] + ddcap[c]	Glycerophospholipid Metabolism	Knockout		0	0	0	0
ACPPAT161	h[c] + pi[c] + hdeACP[c] -> ACP[c] + hdceap[c]	Glycerophospholipid Metabolism	Knockout		0	0	0	0
ACPPAT140	h[c] + pi[c] + myrsACP[c] -> ACP[c] + ttdcap[c]	Glycerophospholipid Metabolism			0	58.0457	0	3.05282
ACPPAT180	h[c] + pi[c] + ocdcaACP[c] -> ACP[c] + ocdcap[c]	Glycerophospholipid Metabolism	Knockout		0	0	0	0
ACPPAT181	h[c] + pi[c] + octeACP[c] -> ACP[c] + ocdceap[c]	Glycerophospholipid Metabolism	Knockout		0	0	0	0
ACPPAT160	h[c] + pi[c] + palmACP[c] -> ACP[c] + hdcap[c]	Glycerophospholipid Metabolism	Knockout		0	0	0	0
ACPPAT141	h[c] + pi[c] + tdeACP[c] -> ACP[c] + ttdceap[c]	Glycerophospholipid Metabolism	Knockout		0	0	0	0
PPNDH	h[c] + pphn[c] -> h2o[c] + co2[c] + phpyr[c]	Tyrosine, Tryptophan, and Phenylalanine Metabolism			2.11391e-29	0.22043	0.00061034	0.052353
ACHBS	h[c] + pyr[c] + 2obut[c] -> co2[c] + 2ahbut[c]	Valine, Leucine, and Isoleucine Metabolism	Down regulation	Direct Reaction	0.0369491	0.0894632	0.000909146	0.00279783
UDPARA	h[c] + r5p[c] + utp[c] -> ppi[c] + udpara[c]	Alternate Carbon Metabolism			0	0.281129	0.00284577	0.00875886
DHNCOAS	h[c] + sbzcoa[c] -> h2o[c] + 14dhncoa[c]	Cofactor and Prosthetic Group Biosynthesis	Knockout		0	0	0	0
EX_h(e)	h[e] <=>	Exchange			0	11.3728	4.01244	4.99742
TMAOR2pp	h[e] + 2dmmql8[c] + tmao[e] -> 2dmmq8[c] + h2o[e] + tma[e]	Oxidative Phosphorylation	Knockout		0	0	0	0
ABUTt2pp	h[e] + 4abut[e] -> h[c] + 4abut[c]	Transport			0	232.183	0	12.2113
ACt2rpp	h[e] + ac[e] <=> h[c] + ac[c]	Transport			-5.64051	0	-0.277529	0
ADEt2rpp	h[e] + ade[e] <=> h[c] + ade[c]	Transport			-0.537787	0	-0.105001	0
ADNt2rpp	h[e] + adn[e] <=> h[c] + adn[c]	Transport			-0.537787	0	-0.0531823	0
AKGt2rpp	h[e] + akg[e] <=> akg[c] + h[c]	Transport			-1.29913	0	-0.125889	0
BALAt2pp	h[e] + ala-B[e] -> h[c] + ala-B[c]	Transport			0	232.183	0	12.2113
DALAt2pp	h[e] + ala-D[e] -> ala-D[c] + h[c]	Transport			0	232.183	0	12.2113
ARBt2rpp	h[e] + arab-L[e] <=> h[c] + arab-L[c]	Transport			-77.3943	116.091	-4.07042	6.10563
ASNt2rpp	h[e] + asn-L[e] <=> asn-L[c] + h[c]	Transport			-77.3943	0	-4.07042	0
ASPt2rpp	h[e] + asp-L[e] <=> asp-L[c] + h[c]	Transport	Knockout		0	0	0	0
ASPt2pp	h[e] + asp-L[e] -> asp-L[c] + h[c]	Transport	Knockout		0	0	0	0
CA2t3pp	h[e] + ca2[c] -> h[c] + ca2[e]	Inorganic Ion Transport and Metabolism			0	232.183	0	12.2113
CITt3pp	h[e] + cit[c] -> h[c] + cit[e]	Transport			0	232.183	0	12.2113
CRNt2rpp	h[e] + crn[e] <=> h[c] + crn[c]	Transport			-1000	0	-1000	0
CRNDt2rpp	h[e] + crn-D[e] <=> h[c] + crn-D[c]	Transport			-77.3943	1000	-4.07042	1000
CTBTt2rpp	h[e] + ctbt[e] <=> h[c] + ctbt[c]	Transport			-77.3943	0	-4.07042	0
CUt3	h[e] + cu[c] -> h[c] + cu[e]	Transport			0	232.183	0	12.2113
CYTDt2rpp	h[e] + cytd[e] <=> h[c] + cytd[c]	Transport			-1000	0	-1000	2.9376e-30
CYTDt2pp	h[e] + cytd[e] -> h[c] + cytd[c]	Transport			0	1000	0	1000
DURIt2pp	h[e] + duri[e] -> h[c] + duri[c]	Transport			0	232.183	0	12.2113
FE3DHBZStonex	h[e] + fe3dhbzs[c] -> h[c] + fe3dhbzs[e]	Transport	Knockout		0	0	0	0
FORt2pp	h[e] + for[e] -> h[c] + for[c]	Transport	Knockout		0	0	0	0
FRUURt2rpp	h[e] + fruur[e] <=> h[c] + fruur[c]	Transport	Knockout		0	0	0	0
GLCNt2rpp	h[e] + glcn[e] <=> h[c] + glcn[c]	Transport	Knockout		0	0	0	0
GLCURt2rpp	h[e] + glcur[e] <=> h[c] + glcur[c]	Transport	Knockout		0	0	0	0
GLNt2rpp	h[e] + gln-L[e] <=> gln-L[c] + h[c]	Transport			-77.3943	0	-4.07042	0
GLYBt2pp	h[e] + glyb[e] -> h[c] + glyb[c]	Transport	Knockout		0	0	0	0
GLYCAt2rpp	h[e] + glyc-R[e] <=> h[c] + glyc-R[c]	Transport	Knockout		0	0	0	0
GSNt2pp	h[e] + gsn[e] -> h[c] + gsn[c]	Transport			0	232.183	0	12.2113
GUAt2pp	h[e] + gua[e] -> h[c] + gua[c]	Transport			0	232.183	0	12.2113
HISt2rpp	h[e] + his-L[e] <=> h[c] + his-L[c]	Transport			-77.9485	0	-4.07042	-7.10507e-30
ILEt2rpp	h[e] + ile-L[e] <=> h[c] + ile-L[c]	Transport			-77.3943	0	-4.07042	0
INDOLEt2rpp	h[e] + indole[e] <=> h[c] + indole[c]	Transport			-0.22043	1000	-0.0550057	1000
INSt2rpp	h[e] + ins[e] <=> h[c] + ins[c]	Transport			-1000	2.33092e-26	-1000	0
INSt2pp	h[e] + ins[e] -> h[c] + ins[c]	Transport			0	1000	0	1000
Kt3pp	h[e] + k[c] -> h[c] + k[e]	Inorganic Ion Transport and Metabolism			0	116.091	0	6.10563
Kt2pp	h[e] + k[e] -> h[c] + k[c]	Inorganic Ion Transport and Metabolism			0	116.091	0	6.11113
D-LACt2pp	h[e] + lac-D[e] <=> h[c] + lac-D[c]	Transport			-4.6134	0	-0.196956	0
L-LACt2rpp	h[e] + lac-L[e] <=> h[c] + lac-L[c]	Transport			-4.6134	0	-0.196956	0
LEUt2rpp	h[e] + leu-L[e] <=> h[c] + leu-L[c]	Transport			-77.3943	0	-4.07042	0
LYSt3pp	h[e] + lys-L[c] -> h[c] + lys-L[e]	Transport			0	116.091	0	6.10563
LYSt2pp	h[e] + lys-L[e] -> h[c] + lys-L[c]	Transport			-77.3943	116.091	-4.07042	6.10563
METt2rpp	h[e] + met-L[e] <=> h[c] + met-L[c]	Transport			-77.3943	-4.7646e-32	-4.07042	-8.23968e-31
MNt2pp	h[e] + mn2[e] -> h[c] + mn2[c]	Transport			0	0.00192443	0	5.99574e-05
TMAOR1pp	h[e] + mql8[c] + tmao[e] -> mqn8[c] + h2o[e] + tma[e]	Oxidative Phosphorylation	Knockout		0	0	0	0
NAt3pp	h[e] + na1[c] -> h[c] + na1[e]	Inorganic Ion Transport and Metabolism			0	232.183	0	12.2113
NO2t2rpp	h[e] + no2[e] <=> h[c] + no2[c]	Inorganic Ion Transport and Metabolism			0	232.183	0	12.2113
PHEt2rpp	h[e] + phe-L[e] <=> h[c] + phe-L[c]	Transport			-0.22043	0	-0.0517426	0
PIt2rpp	h[e] + pi[e] <=> h[c] + pi[c]	Inorganic Ion Transport and Metabolism			-77.2431	232.334	-4.06826	12.2134
PTRCt2pp	h[e] + ptrc[e] -> h[c] + ptrc[c]	Transport			0	116.091	0	6.10563
PYRt2rpp	h[e] + pyr[e] <=> pyr[c] + h[c]	Transport			-4.6134	0	-0.222023	0
DSERt2pp	h[e] + ser-D[e] -> h[c] + ser-D[c]	Transport	Knockout		0	0	0	0
SERt3pp	h[e] + ser-L[c] -> h[c] + ser-L[e]	Transport			4.26436e-26	46.4366	0	2.44225
SKMt2pp	h[e] + skm[e] -> h[c] + skm[c]	Transport	Knockout		0	0	0	0
THRt2pp	h[e] + thr-L[c] -> h[c] + thr-L[e]	Transport			0	46.4366	0	2.44225
THMDt2rpp	h[e] + thymd[e] <=> h[c] + thymd[c]	Transport			-1000	0	-1000	0
THMDt2pp	h[e] + thymd[e] -> h[c] + thymd[c]	Transport			0	1000	0	1000
TRPt2rpp	h[e] + trp-L[e] <=> h[c] + trp-L[c]	Transport			-77.3943	-1.83256e-29	-4.07042	-2.92347e-30
TYRt2rpp	h[e] + tyr-L[e] <=> h[c] + tyr-L[c]	Transport			-77.3951	9.92223e-32	-4.07042	-3.10837e-30
URAt2rpp	h[e] + ura[e] <=> h[c] + ura[c]	Transport			-1000	0	-1000	-7.97532e-30
URAt2pp	h[e] + ura[e] -> h[c] + ura[c]	Transport			0	1000	0	1000
URIt2rpp	h[e] + uri[e] <=> h[c] + uri[c]	Transport			-1000	0	-1000	0
URIt2pp	h[e] + uri[e] -> h[c] + uri[c]	Transport			0	1000	0	1000
VALt2rpp	h[e] + val-L[e] <=> h[c] + val-L[c]	Transport			-77.3943	1.48169e-26	-4.07042	0
XANt2pp	h[e] + xan[e] -> h[c] + xan[c]	Transport			0	232.183	0	12.2113
XTSNt2rpp	h[e] + xtsn[e] <=> h[c] + xtsn[c]	Transport			-0.537787	0	-0.0571401	0
XYLUt2pp	h[e] + xylu-L[e] -> h[c] + xylu-L[c]	Transport			0	232.183	0	12.2113
ZN2t3pp	h[e] + zn2[c] -> h[c] + zn2[e]	Inorganic Ion Transport and Metabolism			0	232.183	0	12.2113
EX_h2(e)	h2[e] <=>	Exchange	Knockout		0	0	0	0
H2tpp	h2[e] <=> h2[c]	Transport	Knockout		0	0	0	0
FTHFD	h2o[c] + 10fthf[c] -> h[c] + for[c] + thf[c]	Folate Metabolism			0	58.0457	0	3.05282
DHNCOAT	h2o[c] + 14dhncoa[c] -> h[c] + coa[c] + dhna[c]	Cofactor and Prosthetic Group Biosynthesis	Knockout		0	0	0	0
LPLIPAL1A180pp	h2o[c] + 1odecg3p[c] -> h[c] + glyc3p[c] + ocdca[c]	Glycerophospholipid Metabolism			0	58.0457	0	3.05282
CBPS	h2o[c] + 2 atp[c] + gln-L[c] + hco3[c] -> glu-L[c] + 2 h[c] + 2 adp[c] + cbp[c] + pi[c]	Arginine and Proline Metabolism			0	29.0229	0	1.52641
HISTD	h2o[c] + 2 nad[c] + histd[c] -> 3 h[c] + 2 nadh[c] + his-L[c]	Histidine Metabolism			0	0.67067	0.00031948	0.0822203
UDPGD	h2o[c] + 2 nad[c] + udpg[c] -> 3 h[c] + 2 nadh[c] + udpglcur[c]	Cell Envelope Biosynthesis			0	0.57094	0	0.0954005
DHACOAH	h2o[c] + 23dhacoa[c] <=> 3hadpcoa[c]	Alternate Carbon Metabolism	Knockout		0	0	0	0
IPPMIb	h2o[c] + 2ippm[c] <=> 3c3hmp[c]	Valine, Leucine, and Isoleucine Metabolism	Down regulation	Reversed Reaction	-0.166586	-0.0688017	-0.00520975	-0.00169289
2MAHMP	h2o[c] + 2mahmp[c] -> h[c] + pi[c] + 4ampm[c]	Cofactor and Prosthetic Group Biosynthesis			0	58.0457	0	3.05282
PGLYCP	h2o[c] + 2pglyc[c] -> pi[c] + glyclt[c]	Alternate Carbon Metabolism	Knockout		0	0	0	0
3NTD7pp	h2o[c] + 3amp[c] -> adn[c] + pi[c]	Nucleotide Salvage Pathway	Knockout		0	0	0	0
3NTD4pp	h2o[c] + 3cmp[c] -> pi[c] + cytd[c]	Nucleotide Salvage Pathway	Knockout		0	0	0	0
3NTD9pp	h2o[c] + 3gmp[c] -> pi[c] + gsn[c]	Nucleotide Salvage Pathway	Knockout		0	0	0	0
MOHMT	h2o[c] + 3mob[c] + mlthf[c] -> thf[c] + 2dhp[c]	Cofactor and Prosthetic Group Biosynthesis			0	0.000293761	2.97363e-06	9.15241e-06
3NTD2pp	h2o[c] + 3ump[c] -> pi[c] + uri[c]	Nucleotide Salvage Pathway	Knockout		0	0	0	0
HMBS	h2o[c] + 4 ppbng[c] -> 4 nh4[c] + hmbil[c]	Cofactor and Prosthetic Group Biosynthesis			0	0.162391	0	0.012563
RZ5PP	h2o[c] + 5prdmbz[c] -> pi[c] + rdmbzi[c]	Cofactor and Prosthetic Group Biosynthesis	Knockout		0	0	0	0
PGL	h2o[c] + 6pgl[c] -> h[c] + 6pgc[c]	Pentose Phosphate Pathway	Down regulation	Direct Reaction	1.90414	2.19961	0	1.22186
IPPS	h2o[c] + accoa[c] + 3mob[c] -> h[c] + coa[c] + 3c3hmp[c]	Valine, Leucine, and Isoleucine Metabolism	Down regulation	Direct Reaction	0.0688017	0.166586	0.00169289	0.00520975
MALS	h2o[c] + accoa[c] + glx[c] -> h[c] + coa[c] + mal-L[c]	Anaplerotic Reactions			0	1.29913	0	0.407285
AGDC	h2o[c] + acgam6p[c] -> ac[c] + gam6p[c]	Alternate Carbon Metabolism	Knockout		0	0	0	0
ACONTb	h2o[c] + acon-C[c] <=> icit[c]	Citric Acid Cycle	Up regulation	Direct Reaction	1.6415	2.94063	4.43834	4.84563
ACODA	h2o[c] + acorn[c] -> ac[c] + orn[c]	Arginine and Proline Metabolism			0	58.0457	-4.47346e-22	3.05282
ADNUC	h2o[c] + adn[c] -> ade[c] + rib-D[c]	Alternate Carbon Metabolism			0	29.0229	0	1.52641
ADPRDP	h2o[c] + adprib[c] -> 2 h[c] + amp[c] + r5p[c]	Nucleotide Salvage Pathway	Knockout		0	0	0	0
AHCYSNS	h2o[c] + ahcys[c] -> ade[c] + rhcys[c]	Methionine Metabolism	Knockout		0	0	0	0
AMPN	h2o[c] + amp[c] -> ade[c] + r5p[c]	Nucleotide Salvage Pathway			0	58.0457	0	3.05282
NTD7	h2o[c] + amp[c] -> adn[c] + pi[c]	Nucleotide Salvage Pathway			0	58.0457	0	3.05282
AGM4PApp	h2o[c] + anhgm4p[c] -> anhgm[c] + LalaDgluMdapDala[c]	Murein Recycling	Knockout		0	0	0	0
AP5AH	h2o[c] + ap5a[c] -> atp[c] + 2 h[c] + adp[c]	Nucleotide Salvage Pathway	Knockout		0	0	0	0
ASNN	h2o[c] + asn-L[c] -> asp-L[c] + nh4[c]	Alanine and Aspartate Metabolism			0	39.0342	0	3.05281
ATPM	h2o[c] + atp[c] -> h[c] + adp[c] + pi[c]	Unassigned Reaction			0	58.0457	0	3.05282
NTP1	h2o[c] + atp[c] -> h[c] + adp[c] + pi[c]	Nucleotide Salvage Pathway			0	58.0457	0	3.05282
NTPP6	h2o[c] + atp[c] -> h[c] + amp[c] + ppi[c]	Nucleotide Salvage Pathway			0	58.0457	0	3.05282
DAPabcpp	h2o[c] + atp[c] + 26dap-M[e] -> h[c] + adp[c] + pi[c] + 26dap-M[c]	Transport			0	58.0457	0	3.05282
ADOCBLabcpp	h2o[c] + atp[c] + adocbl[e] -> h[c] + adp[c] + pi[c] + adocbl[c]	Transport	Knockout		0	0	0	0
ALAALAabcpp	h2o[c] + atp[c] + alaala[e] -> h[c] + adp[c] + pi[c] + alaala[c]	Transport			0	58.0457	0	3.05282
ALAabcpp	h2o[c] + atp[c] + ala-L[e] -> ala-L[c] + h[c] + adp[c] + pi[c]	Transport			0	58.0457	0	3.05282
ARBabcpp	h2o[c] + atp[c] + arab-L[e] -> h[c] + arab-L[c] + adp[c] + pi[c]	Transport			0	77.3943	0	4.07042
ARGabcpp	h2o[c] + atp[c] + arg-L[e] -> h[c] + adp[c] + pi[c] + arg-L[c]	Transport			0	46.4366	0	2.44225
ASNabcpp	h2o[c] + atp[c] + asn-L[e] -> asn-L[c] + h[c] + adp[c] + pi[c]	Transport			0	77.3943	0	4.07042
ASPabcpp	h2o[c] + atp[c] + asp-L[e] -> asp-L[c] + h[c] + adp[c] + pi[c]	Transport	Knockout		0	0	0	0
Biotinabcpp	h2o[c] + atp[c] + btn[c] -> h[c] + adp[c] + pi[c] + btn[e]	Transport			0	58.0457	0	3.05282
BIOTIN_t	h2o[c] + atp[c] + btn[e] -> h[c] + adp[c] + pi[c] + btn[c]	Biotin metabolism			0	46.4366	0	2.44225
CGLYabcpp	h2o[c] + atp[c] + cgly[e] -> h[c] + adp[c] + pi[c] + cgly[c]	Transport			0	58.0457	0	3.05282
BTNC	h2o[c] + atp[c] + co2[c] + bccp[C] -> 2 h[c] + adp[c] + pi[c] + cbccp[C]	Fatty acid biosynthesis	Knockout		0	0	0	0
COBALT2abcpp	h2o[c] + atp[c] + cobalt2[e] -> h[c] + adp[c] + pi[c] + cobalt2[c]	Inorganic Ion Transport and Metabolism	Knockout		0	7.00338e-05	0	2.18197e-06
CRNabcpp	h2o[c] + atp[c] + crn[e] -> h[c] + adp[c] + pi[c] + crn[c]	Transport			0	77.3943	0	4.07042
CRNDabcpp	h2o[c] + atp[c] + crn-D[e] -> h[c] + adp[c] + pi[c] + crn-D[c]	Transport			0	77.3943	0	4.07042
CTBTabcpp	h2o[c] + atp[c] + ctbt[e] -> h[c] + adp[c] + pi[c] + ctbt[c]	Transport			0	77.3943	0	4.07042
CYSabc2pp	h2o[c] + atp[c] + cys-L[c] -> h[c] + adp[c] + pi[c] + cys-L[e]	Transport			0	29.0229	0	1.52641
CYSabcpp	h2o[c] + atp[c] + cys-L[e] -> h[c] + cys-L[c] + adp[c] + pi[c]	Transport			0	58.0457	0	3.05282
FE3abcpp	h2o[c] + atp[c] + fe3[e] -> h[c] + adp[c] + pi[c] + fe3[c]	Inorganic Ion Transport and Metabolism			0	58.0457	0	3.05282
G3PCabcpp	h2o[c] + atp[c] + g3pc[e] -> h[c] + adp[c] + pi[c] + g3pc[c]	Transport	Knockout		0	0	0	0
G3PEabcpp	h2o[c] + atp[c] + g3pe[e] -> h[c] + adp[c] + pi[c] + g3pe[c]	Transport			0	58.0457	0	3.05282
G3PGabcpp	h2o[c] + atp[c] + g3pg[e] -> h[c] + adp[c] + pi[c] + g3pg[c]	Transport			0	58.0457	0	3.05282
G3PIabcpp	h2o[c] + atp[c] + g3pi[e] -> h[c] + adp[c] + pi[c] + g3pi[c]	Transport			0	58.0457	0	3.05282
G3PSabcpp	h2o[c] + atp[c] + g3ps[e] -> h[c] + adp[c] + pi[c] + g3ps[c]	Transport			0	58.0457	0	3.05282
GLCabcpp	h2o[c] + atp[c] + glc-D[e] -> h[c] + glc-D[c] + adp[c] + pi[c]	Transport			0	4.67	0	3.05302
ASNS1	h2o[c] + atp[c] + gln-L[c] + asp-L[c] -> h[c] + amp[c] + ppi[c] + glu-L[c] + asn-L[c]	Alanine and Aspartate Metabolism			0	19.536	0	1.52687
PRFGS	h2o[c] + atp[c] + gln-L[c] + fgam[c] -> glu-L[c] + h[c] + adp[c] + pi[c] + fpram[c]	Purine and Pyrimidine Biosynthesis			1.44104e-25	0.537787	0.000473722	0.116371
CTPS2	h2o[c] + atp[c] + gln-L[c] + utp[c] -> glu-L[c] + 2 h[c] + adp[c] + pi[c] + ctp[c]	Purine and Pyrimidine Biosynthesis			0	0.67067	0.000209421	0.0621156
GMPS2	h2o[c] + atp[c] + gln-L[c] + xmp[c] -> glu-L[c] + 2 h[c] + amp[c] + ppi[c] + gmp[c]	Purine and Pyrimidine Biosynthesis			0	19.3486	0.000268726	1.01805
GLNabcpp	h2o[c] + atp[c] + gln-L[e] -> gln-L[c] + h[c] + adp[c] + pi[c]	Transport			0	77.3943	0	4.07042
GLUabcpp	h2o[c] + atp[c] + glu-L[e] -> glu-L[c] + h[c] + adp[c] + pi[c]	Transport			0	58.0457	0	3.05282
GLYBabcpp	h2o[c] + atp[c] + glyb[e] -> h[c] + glyb[c] + adp[c] + pi[c]	Transport	Knockout		0	0	0	0
GLYC2Pabcpp	h2o[c] + atp[c] + glyc2p[e] -> h[c] + adp[c] + pi[c] + glyc2p[c]	Transport	Knockout		0	0	0	0
GLYC3Pabcpp	h2o[c] + atp[c] + glyc3p[e] -> h[c] + glyc3p[c] + adp[c] + pi[c]	Transport			0	58.0457	0	3.05282
GTHRDabc2pp	h2o[c] + atp[c] + gthrd[c] -> h[c] + adp[c] + pi[c] + gthrd[e]	Transport			0	58.0457	0	3.05282
GTHRDabcpp	h2o[c] + atp[c] + gthrd[e] -> h[c] + adp[c] + pi[c] + gthrd[c]	Transport			0	58.0457	0	3.05282
SADT2	h2o[c] + atp[c] + gtp[c] + so4[c] -> ppi[c] + pi[c] + gdp[c] + aps[c]	Cysteine Metabolism			0	4.01673	0.000573947	0.226708
ATPHs	h2o[c] + atp[c] + h[c] -> nh4[c] + itp[c]	Nucleotide Salvage Pathway			-6.09849e-28	19.4415	2.37866e-29	1.01761
HISabcpp	h2o[c] + atp[c] + his-L[e] -> h[c] + adp[c] + pi[c] + his-L[c]	Transport			0	77.3943	0	4.07042
ILEabcpp	h2o[c] + atp[c] + ile-L[e] -> h[c] + adp[c] + pi[c] + ile-L[c]	Transport			0	77.3943	0	4.07042
Kabcpp	h2o[c] + atp[c] + k[e] -> h[c] + adp[c] + pi[c] + k[c]	Inorganic Ion Transport and Metabolism			0	46.4366	0	2.44445
LEUabcpp	h2o[c] + atp[c] + leu-L[e] -> h[c] + adp[c] + pi[c] + leu-L[c]	Transport			0	77.3943	0	4.07042
LYSabcpp	h2o[c] + atp[c] + lys-L[e] -> h[c] + adp[c] + pi[c] + lys-L[c]	Transport			0	77.3943	0	4.07042
MALTabcpp	h2o[c] + atp[c] + malt[e] -> h[c] + malt[c] + adp[c] + pi[c]	Transport	Knockout		0	0	0	0
METAT	h2o[c] + atp[c] + met-L[c] -> ppi[c] + pi[c] + amet[c]	Methionine Metabolism	Knockout		0	0.00011386	1.15256e-06	3.54742e-06
METabcpp	h2o[c] + atp[c] + met-L[e] -> h[c] + adp[c] + pi[c] + met-L[c]	Transport			0	77.3943	0	4.07042
MG2uabcpp	h2o[c] + atp[c] + mg2[e] -> h[c] + adp[c] + pi[c] + mg2[c]	Inorganic Ion Transport and Metabolism			0	38.6971	0	2.03521
NAMNPP	h2o[c] + atp[c] + nac[c] + prpp[c] <=> ppi[c] + adp[c] + pi[c] + nicrnt[c]	Cofactor and Prosthetic Group Biosynthesis	Knockout		0	0	0	0
NI2uabcpp	h2o[c] + atp[c] + ni2[e] -> h[c] + adp[c] + pi[c] + ni2[c]	Inorganic Ion Transport and Metabolism			0	0.000898234	0	2.79854e-05
ORNabcpp	h2o[c] + atp[c] + orn[e] -> h[c] + adp[c] + pi[c] + orn[c]	Transport			0	46.4366	0	2.44225
PA120abcpp	h2o[c] + atp[c] + pa120[c] -> h[c] + adp[c] + pi[c] + pa120[e]	Transport	Knockout		0	0	0	0
PA140abcpp	h2o[c] + atp[c] + pa140[c] -> h[c] + adp[c] + pi[c] + pa140[e]	Transport	Knockout		0	0	0	0
PA141abcpp	h2o[c] + atp[c] + pa141[c] -> h[c] + adp[c] + pi[c] + pa141[e]	Transport	Knockout		0	0	0	0
PA160abcpp	h2o[c] + atp[c] + pa160[c] -> h[c] + adp[c] + pi[c] + pa160[e]	Transport	Knockout		0	0	0	0
PA161abcpp	h2o[c] + atp[c] + pa161[c] -> h[c] + adp[c] + pi[c] + pa161[e]	Transport	Knockout		0	0	0	0
PA180abcpp	h2o[c] + atp[c] + pa180[c] -> h[c] + adp[c] + pi[c] + pa180[e]	Transport	Knockout		0	0	0	0
PA181abcpp	h2o[c] + atp[c] + pa181[c] -> h[c] + adp[c] + pi[c] + pa181[e]	Transport	Knockout		0	0	0	0
PGP120abcpp	h2o[c] + atp[c] + pgp120[c] -> h[c] + adp[c] + pi[c] + pgp120[e]	Transport	Knockout		0	0	0	0
PGP140abcpp	h2o[c] + atp[c] + pgp140[c] -> h[c] + adp[c] + pi[c] + pgp140[e]	Transport	Knockout		0	0	0	0
PGP141abcpp	h2o[c] + atp[c] + pgp141[c] -> h[c] + adp[c] + pi[c] + pgp141[e]	Transport	Knockout		0	0	0	0
PGP160abcpp	h2o[c] + atp[c] + pgp160[c] -> h[c] + adp[c] + pi[c] + pgp160[e]	Transport	Knockout		0	0	0	0
PGP161abcpp	h2o[c] + atp[c] + pgp161[c] -> h[c] + adp[c] + pi[c] + pgp161[e]	Transport	Knockout		0	0	0	0
PGP180abcpp	h2o[c] + atp[c] + pgp180[c] -> h[c] + adp[c] + pi[c] + pgp180[e]	Transport	Knockout		0	0	0	0
PGP181abcpp	h2o[c] + atp[c] + pgp181[c] -> h[c] + adp[c] + pi[c] + pgp181[e]	Transport	Knockout		0	0	0	0
PHEMEabcpp	h2o[c] + atp[c] + pheme[c] -> h[c] + adp[c] + pi[c] + pheme[e]	Transport			0	0.162391	0	0.0125115
PIuabcpp	h2o[c] + atp[c] + pi[e] -> h[c] + adp[c] + 2 pi[c]	Inorganic Ion Transport and Metabolism			0	77.3943	0	4.07042
PROGLYabcpp	h2o[c] + atp[c] + progly[e] -> h[c] + adp[c] + pi[c] + progly[c]	Transport	Knockout		0	0	0	0
PROabcpp	h2o[c] + atp[c] + pro-L[e] -> h[c] + adp[c] + pi[c] + pro-L[c]	Transport			0	46.4366	0	2.44225
RIBabcpp	h2o[c] + atp[c] + rib-D[e] -> h[c] + rib-D[c] + adp[c] + pi[c]	Transport	Knockout		0	0	0	0
SERabcpp	h2o[c] + atp[c] + ser-L[e] -> h[c] + adp[c] + pi[c] + ser-L[c]	Transport			0	46.4366	0	2.44225
SULabcpp	h2o[c] + atp[c] + so4[e] -> h[c] + adp[c] + pi[c] + so4[c]	Inorganic Ion Transport and Metabolism			0	4.01673	0.000696158	0.226831
SPMDabcpp	h2o[c] + atp[c] + spmd[e] -> h[c] + adp[c] + pi[c] + spmd[c]	Transport			0	46.4366	0	2.44225
THMabcpp	h2o[c] + atp[c] + thm[e] -> h[c] + adp[c] + pi[c] + thm[c]	Transport	Knockout		0	0	0	0
THRabcpp	h2o[c] + atp[c] + thr-L[e] -> h[c] + adp[c] + pi[c] + thr-L[c]	Transport			0	46.4366	0	2.44225
TREabcpp	h2o[c] + atp[c] + tre[e] -> h[c] + adp[c] + pi[c] + tre[c]	Transport	Knockout		0	0	0	0
TRPabcpp	h2o[c] + atp[c] + trp-L[e] -> h[c] + adp[c] + pi[c] + trp-L[c]	Transport			0	77.3943	0	4.07042
TYRRRpp	h2o[c] + atp[c] + tyr-L[e] -> h[c] + adp[c] + pi[c] + tyr-L[c]	Tyrosine, Tryptophan, and Phenylalanine Metabolism			0	77.3943	0	4.07042
VALabcpp	h2o[c] + atp[c] + val-L[e] -> h[c] + val-L[c] + adp[c] + pi[c]	Transport			0	77.3943	0	4.07042
XYLabcpp	h2o[c] + atp[c] + xyl-D[e] -> h[c] + adp[c] + pi[c] + xyl-D[c]	Transport	Knockout		0	0	0	0
ZN2abcpp	h2o[c] + atp[c] + zn2[c] -> h[c] + adp[c] + pi[c] + zn2[e]	Inorganic Ion Transport and Metabolism			0	58.0457	0	3.05282
ZNabcpp	h2o[c] + atp[c] + zn2[e] -> h[c] + adp[c] + pi[c] + zn2[c]	Inorganic Ion Transport and Metabolism			0	46.4366	0	2.44225
BETALDHy	h2o[c] + betald[c] + nadp[c] -> 2 h[c] + glyb[c] + nadph[c]	Alternate Carbon Metabolism	Knockout		0	0	0	0
AMPTASECG	h2o[c] + cgly[c] -> cys-L[c] + gly[c]	Cysteine Metabolism	Knockout		0	0	0	0
NTD4	h2o[c] + cmp[c] -> pi[c] + cytd[c]	Nucleotide Salvage Pathway			0	58.0457	-2.9376e-30	3.05282
HCO3E	h2o[c] + co2[c] <=> h[c] + hco3[c]	Alternate Carbon Metabolism			1.2663	59.312	3.63996	14.4985
PPC	h2o[c] + co2[c] + pep[c] -> h[c] + oaa[c] + pi[c]	Anaplerotic Reactions			0	30.7166	0	7.29663
MSDH	h2o[c] + coa[c] + nad[c] + 2mop[c] -> ppcoa[c] + nadh[c] + hco3[c]	Alternate Carbon Metabolism	Knockout		0	0	0	0
CSND	h2o[c] + crtn[c] -> nmeth[c] + nh3[c]	Arginine and Proline Metabolism	Knockout		0	0	0	0
NTP5	h2o[c] + ctp[c] -> h[c] + pi[c] + cdp[c]	Nucleotide Salvage Pathway			0	58.0457	0	3.05282
NTPP4	h2o[c] + ctp[c] -> h[c] + ppi[c] + cmp[c]	Nucleotide Salvage Pathway			0	58.0457	0	3.05282
CYSTL	h2o[c] + cyst-L[c] -> pyr[c] + nh4[c] + hcys-L[c]	Methionine Metabolism			2.78625e-28	0.537787	0.000361168	0.0614812
NTD6	h2o[c] + damp[c] -> pi[c] + dad-2[c]	Nucleotide Salvage Pathway			0	0.537787	0	0.0505561
NTPP5	h2o[c] + datp[c] -> h[c] + ppi[c] + damp[c]	Nucleotide Salvage Pathway			0	58.0457	0	3.05282
FA100ACPHi	h2o[c] + dcaACP[c] -> h[c] + ACP[c] + dca[c]	Cell Envelope Biosynthesis			0	58.0457	0	3.05282
NTD3	h2o[c] + dcmp[c] -> pi[c] + dcyt[c]	Nucleotide Salvage Pathway			0	0.67067	0	0.0581489
NTPP3	h2o[c] + dctp[c] -> h[c] + ppi[c] + dcmp[c]	Nucleotide Salvage Pathway			0	58.0457	0	3.05282
FA120ACPHi	h2o[c] + ddcaACP[c] -> h[c] + ACP[c] + ddca[c]	Cell Envelope Biosynthesis			0	58.0457	0	3.05282
NTD8	h2o[c] + dgmp[c] -> pi[c] + dgsn[c]	Nucleotide Salvage Pathway			0	0.537787	0	0.0520556
NTPP1	h2o[c] + dgtp[c] -> h[c] + ppi[c] + dgmp[c]	Nucleotide Salvage Pathway			0	58.0457	0	3.05282
NTPTP1	h2o[c] + dgtp[c] -> pppi[c] + dgsn[c]	Nucleotide Salvage Pathway			0	0.537787	0	0.051188
DHORTS	h2o[c] + dhor-S[c] <=> h[c] + cbasp[c]	Purine and Pyrimidine Biosynthesis			-0.67067	1.02133e-25	-0.0654262	-0.000609887
NTD12	h2o[c] + dimp[c] -> pi[c] + din[c]	Nucleotide Salvage Pathway	Knockout		0	0	0	0
NTP11	h2o[c] + ditp[c] -> h[c] + pi[c] + didp[c]	Nucleotide Salvage Pathway	Knockout		0	0	0	0
NTPP10	h2o[c] + ditp[c] -> h[c] + ppi[c] + dimp[c]	Nucleotide Salvage Pathway	Knockout		0	0	0	0
NTD5	h2o[c] + dtmp[c] -> pi[c] + thymd[c]	Nucleotide Salvage Pathway			0	0.67067	0	0.0514022
NTPP7	h2o[c] + dttp[c] -> h[c] + ppi[c] + dtmp[c]	Nucleotide Salvage Pathway			0	58.0457	0	3.05282
NTD1	h2o[c] + dump[c] -> pi[c] + duri[c]	Nucleotide Salvage Pathway			0	58.0457	0	3.05282
DUTPDP	h2o[c] + dutp[c] -> h[c] + ppi[c] + dump[c]	Nucleotide Salvage Pathway			0	58.0457	0	3.05282
F6PP	h2o[c] + f6p[c] -> pi[c] + fru[c]	Alternate Carbon Metabolism			3.63578e-28	58.1043	0	3.05302
FBP	h2o[c] + fdp[c] -> f6p[c] + pi[c]	Glycolysis/Gluconeogenesis			0	58.0457	0	3.05282
FUM	h2o[c] + fum[c] <=> mal-L[c]	Citric Acid Cycle			-1.94479	42.3771	-0.176979	3.05541
GPDDA2	h2o[c] + g3pe[c] -> h[c] + glyc3p[c] + etha[c]	Glycerophospholipid Metabolism	Knockout		0	0	0	0
GPDDA4	h2o[c] + g3pg[c] -> h[c] + glyc[c] + glyc3p[c]	Glycerophospholipid Metabolism	Knockout		0	0	0	0
GPDDA5	h2o[c] + g3pi[c] -> h[c] + glyc3p[c] + inost[c]	Glycerophospholipid Metabolism	Knockout		0	0	0	0
GPDDA3	h2o[c] + g3ps[c] -> h[c] + glyc3p[c] + ser-L[c]	Glycerophospholipid Metabolism	Knockout		0	0	0	0
G6PDA	h2o[c] + gam6p[c] -> nh4[c] + f6p[c]	Alternate Carbon Metabolism			0	58.0457	0	3.05282
GTPDPDP	h2o[c] + gdptp[c] -> h[c] + pi[c] + ppgpp[c]	Cofactor and Prosthetic Group Biosynthesis			0	29.0229	0	1.52641
GDPTPDP	h2o[c] + gdptp[c] -> ppi[c] + gtp[c]	Cofactor and Prosthetic Group Biosynthesis			0	58.0457	0	3.05282
GLUN	h2o[c] + gln-L[c] -> glu-L[c] + nh4[c]	Glutamate Metabolism			0	58.0457	0	3.05282
GLUPRT	h2o[c] + gln-L[c] + prpp[c] -> glu-L[c] + ppi[c] + pram[c]	Purine and Pyrimidine Biosynthesis			1.44104e-25	0.537787	0.000473722	0.116371
G3PT	h2o[c] + glyc3p[c] -> glyc[c] + pi[c]	Alternate Carbon Metabolism			0	58.0457	0	3.05282
NTD9	h2o[c] + gmp[c] -> pi[c] + gsn[c]	Nucleotide Salvage Pathway			0	58.0457	0	3.05282
GP4GH	h2o[c] + gp4g[c] -> 2 h[c] + 2 gdp[c]	Nucleotide Salvage Pathway	Knockout		0	0	0	0
GSNHYDRO	h2o[c] + gsn[c] -> rib-D[c] + gua[c]	Nucleotide Salvage Pathway			0	29.0229	2.00838e-27	1.52641
GTHRDHpp	h2o[c] + gthrd[c] -> glu-L[c] + cgly[c]	Cofactor and Prosthetic Group Biosynthesis	Knockout		0	0	0	0
GTPCI	h2o[c] + gtp[c] -> h[c] + for[c] + ahdt[c]	Cofactor and Prosthetic Group Biosynthesis	Knockout		0	0	0	0
NTP3	h2o[c] + gtp[c] -> h[c] + pi[c] + gdp[c]	Nucleotide Salvage Pathway			0	58.0457	0	3.05282
NTPP2	h2o[c] + gtp[c] -> h[c] + ppi[c] + gmp[c]	Nucleotide Salvage Pathway			0	58.0457	0	3.05282
CPMPS	h2o[c] + gtp[c] -> ppi[c] + cpmp[c]	Cofactor and Prosthetic Group Biosynthesis	Knockout		0	0	0	0
NTPTP2	h2o[c] + gtp[c] -> pppi[c] + gsn[c]	Nucleotide Salvage Pathway			0	29.0229	0	1.52641
DHPPDA2	h2o[c] + h[c] + 25drapp[c] -> nh4[c] + 5apru[c]	Cofactor and Prosthetic Group Biosynthesis	Knockout		0	0	0	0
DCTPD	h2o[c] + h[c] + dctp[c] -> nh4[c] + dutp[c]	Nucleotide Salvage Pathway			0	0.67067	0	0.0586864
GTPHs	h2o[c] + h[c] + gtp[c] -> nh4[c] + xtp[c]	Nucleotide Salvage Pathway			0	19.3486	0	1.01761
FA161ACPHi	h2o[c] + hdeACP[c] -> h[c] + ACP[c] + hdcea[c]	Cell Envelope Biosynthesis			0	58.0457	0	3.05282
HISTP	h2o[c] + hisp[c] -> pi[c] + histd[c]	Histidine Metabolism			0	0.67067	0.00031948	0.0822203
IMPC	h2o[c] + imp[c] <=> fprica[c]	Purine and Pyrimidine Biosynthesis			-0.972393	0	-0.116691	-0.000793202
NTD11	h2o[c] + imp[c] -> pi[c] + ins[c]	Nucleotide Salvage Pathway			-2.34428e-26	29.0229	0	1.52649
INSH	h2o[c] + ins[c] -> rib-D[c] + hxan[c]	Nucleotide Salvage Pathway			0	29.0229	0	1.52649
NTP10	h2o[c] + itp[c] -> h[c] + pi[c] + idp[c]	Nucleotide Salvage Pathway			0	58.0457	0	3.05282
NTPP9	h2o[c] + itp[c] -> h[c] + ppi[c] + imp[c]	Nucleotide Salvage Pathway			0	19.4415	0	1.01761
GLYOX	h2o[c] + lgt-S[c] -> h[c] + gthrd[c] + lac-D[c]	Methylglyoxal Metabolism	Knockout		0	0	0	0
MTHFC	h2o[c] + methf[c] <=> h[c] + 10fthf[c]	Folate Metabolism			2.28663e-25	1.29288	0.00126692	0.233062
MI1PP	h2o[c] + mi1p-D[c] -> pi[c] + inost[c]	Cell Envelope Biosynthesis	Knockout		0	0	0	0
MDDCP5pp	h2o[c] + murein5p3p[c] -> ala-D[c] + murein4p3p[c]	Murein Biosynthesis	Knockout		0	0	0	0
MDDCP4pp	h2o[c] + murein5p4p[c] -> ala-D[c] + murein4p4p[c]	Murein Biosynthesis	Knockout		0	0	0	0
MDDCP3pp	h2o[c] + murein5p5p[c] -> ala-D[c] + murein5p4p[c]	Murein Biosynthesis	Knockout		0	0	0	0
FA140ACPHi	h2o[c] + myrsACP[c] -> h[c] + ACP[c] + ttdca[c]	Cell Envelope Biosynthesis			0	58.0457	0	3.05282
NADDP	h2o[c] + nad[c] -> 2 h[c] + amp[c] + nmn[c]	Cofactor and Prosthetic Group Biosynthesis	Knockout		0	0	0	0
ALDD2x	h2o[c] + nad[c] + acald[c] -> 2 h[c] + ac[c] + nadh[c]	Alternate Carbon Metabolism			0	58.0457	0	3.05282
AMPMS2	h2o[c] + nad[c] + air[c] -> 3 h[c] + nadh[c] + 4ampm[c] + 2 for[c]	Cofactor and Prosthetic Group Biosynthesis	Knockout		0	-2.53249e-29	0	0
BETALDHx	h2o[c] + nad[c] + betald[c] -> 2 h[c] + nadh[c] + glyb[c]	Alternate Carbon Metabolism	Knockout		0	0	0	0
IMPD	h2o[c] + nad[c] + imp[c] -> h[c] + nadh[c] + xmp[c]	Purine and Pyrimidine Biosynthesis			0	0.537787	0.000268726	0.116166
ALDD19x	h2o[c] + nad[c] + pacald[c] -> 2 h[c] + nadh[c] + pac[c]	Alternate Carbon Metabolism	Knockout		0	0	0	0
NADPPPS	h2o[c] + nadp[c] -> nad[c] + pi[c]	Cofactor and Prosthetic Group Biosynthesis			0	58.0457	0	3.05282
SSALy	h2o[c] + nadp[c] + sucsal[c] -> 2 h[c] + nadph[c] + succ[c]	Arginine and Proline Metabolism			0	1.29913	0	0.407285
NNAM	h2o[c] + ncam[c] -> nh4[c] + nac[c]	Cofactor and Prosthetic Group Biosynthesis	Knockout		0	0	0	0
NMNt7pp	h2o[c] + nmn[e] -> h[c] + r5p[c] + ncam[c]	Transport	Knockout		0	0	0	0
SARCOX	h2o[c] + o2[c] + sarcs[c] -> gly[c] + h2o2[c] + fald[c]	Glycine and Serine Metabolism	Knockout		0	0	0	0
CS	h2o[c] + oaa[c] + accoa[c] -> h[c] + coa[c] + cit[c]	Citric Acid Cycle	Up regulation	Direct Reaction	2.21837	2.94063	4.43834	7.49116
2METS	h2o[c] + oaa[c] + ppcoa[c] <=> hcat[c] + coa[c]	Alternate Carbon Metabolism	Knockout		0	0	0	0
FA80ACPHi	h2o[c] + ocACP[c] -> h[c] + ACP[c] + octa[c]	Cell Envelope Biosynthesis			0	58.0457	0	3.05282
FA160ACPHi	h2o[c] + palmACP[c] -> h[c] + ACP[c] + hdca[c]	Cell Envelope Biosynthesis			0	58.0457	0	3.05282
BPNT	h2o[c] + pap[c] -> amp[c] + pi[c]	Cysteine Metabolism			0	3.87822	0	0.211073
DDPA	h2o[c] + pep[c] + e4p[c] -> pi[c] + 2dda7p[c]	Tyrosine, Tryptophan, and Phenylalanine Metabolism			0.00469	0.22043	0.00111216	0.0561179
THRS	h2o[c] + phom[c] -> pi[c] + thr-L[c]	Threonine and Lysine Metabolism			0	4.33829	0.00219819	0.121916
PPGPPDP	h2o[c] + ppgpp[c] -> ppi[c] + gdp[c]	Cofactor and Prosthetic Group Biosynthesis			0	58.0457	0	3.05282
PPA	h2o[c] + ppi[c] -> h[c] + 2 pi[c]	Anaplerotic Reactions			0	58.0457	0	3.05282
PPA2	h2o[c] + pppi[c] -> h[c] + ppi[c] + pi[c]	Anaplerotic Reactions			1.26629e-26	29.0229	-2.69951e-29	1.52641
PPTHpp	h2o[c] + ppt[c] -> pi[c] + h2[c]	Inorganic Ion Transport and Metabolism	Knockout		0	0	0	0
PRAMPC	h2o[c] + prbamp[c] -> prfp[c]	Histidine Metabolism			0	0.67067	0.00031948	0.0822203
PRATPP	h2o[c] + prbatp[c] -> h[c] + ppi[c] + prbamp[c]	Histidine Metabolism			0	0.67067	0.00031948	0.0822203
AMPTASEPG	h2o[c] + progly[c] -> gly[c] + pro-L[c]	Arginine and Proline Metabolism	Knockout		0	0	0	0
PSP_L	h2o[c] + pser-L[c] -> pi[c] + ser-L[c]	Glycine and Serine Metabolism			0.38927	0.80668	0.00423509	1.53134
SDPDS	h2o[c] + sl26da[c] -> succ[c] + 26dap-LL[c]	Threonine and Lysine Metabolism			0	2.17366	0	0.068447
FFSD	h2o[c] + suc6p[c] -> fru[c] + g6p[c]	Alternate Carbon Metabolism	Knockout		0	0	0	0
THDPS	h2o[c] + succoa[c] + thdp[c] -> coa[c] + sl2a6o[c]	Threonine and Lysine Metabolism			0	2.17366	0	0.068447
SUCptsp	h2o[c] + sucr[e] -> f6p[c] + g6p[c]	Alternate Carbon Metabolism	Knockout		0	0	0	0
FA141ACPHi	h2o[c] + tdeACP[c] -> h[c] + ACP[c] + ttdcea[c]	Cell Envelope Biosynthesis			0	58.0457	0	3.05282
THCDH	h2o[c] + thcd[c] -> d5dg[c]	Inositol phosphate metabolism	Knockout		0	0	0	0
TRE6p	h2o[c] + tre6p[c] -> glc-D[c] + g6p[c]	Alternate Carbon Metabolism			0	58.0457	0	3.05302
TRE6PP	h2o[c] + tre6p[c] -> pi[c] + tre[c]	Alternate Carbon Metabolism			0	30.7166	7.36389e-05	3.05289
APH140	h2o[c] + ttdcap[c] -> 2 h[c] + pi[c] + ttdca[c]	Glycerophospholipid Metabolism			0	58.0457	0	3.05282
UACGAMPpp	h2o[c] + uacgam[c] -> 2 h[c] + ump[c] + acgam1p[c]	Alternate Carbon Metabolism			0	58.0457	0	3.05282
UDCPDP	h2o[c] + udcpdp[c] -> h[c] + pi[c] + udcpp[c]	Cell Envelope Biosynthesis	Knockout		0	0	0	0
UDPGPpp	h2o[c] + udpg[c] -> 2 h[c] + g1p[c] + ump[c]	Alternate Carbon Metabolism			0	58.0457	0	3.05282
UDPGALPpp	h2o[c] + udpgal[c] -> 2 h[c] + ump[c] + gal1p[c]	Alternate Carbon Metabolism			0	0.57094	0	0.0866047
UGLCURPpp	h2o[c] + udpglcur[c] -> 2 h[c] + ump[c] + glcur1p[c]	Alternate Carbon Metabolism			0	0.57094	0	0.0954005
NTD2	h2o[c] + ump[c] -> pi[c] + uri[c]	Nucleotide Salvage Pathway			0	0.67067	0	0.0646099
UREAAH	h2o[c] + urea[c] -> 2 nh4[c] + co2[c]	Arginine and Proline Metabolism	Knockout		0	0	0	0
NTPP8	h2o[c] + utp[c] -> h[c] + ppi[c] + ump[c]	Nucleotide Salvage Pathway			0	58.0457	0	3.05282
NTD10	h2o[c] + xmp[c] -> pi[c] + xtsn[c]	Nucleotide Salvage Pathway			0	0.537787	0	0.115897
NTP12	h2o[c] + xtp[c] -> h[c] + pi[c] + xdp[c]	Nucleotide Salvage Pathway	Knockout		0	0	0	0
NTPP11	h2o[c] + xtp[c] -> h[c] + ppi[c] + xmp[c]	Nucleotide Salvage Pathway			0	19.3486	0	1.01761
XTSNH	h2o[c] + xtsn[c] -> rib-D[c] + xan[c]	Nucleotide Salvage Pathway			0	0.537787	0	0.115897
EX_h2o(e)	h2o[e] <=>	Exchange			7.11473	26.8891	14.0338	15.1698
H2Otpp	h2o[e] <=> h2o[c]	Transport			-26.8891	-7.11473	-15.1698	-14.0338
H2St1pp	h2s[c] -> h2s[e]	Transport			0	1000	0	1000
CYSS	h2s[c] + acser[c] -> h[c] + cys-L[c] + ac[c]	Cysteine Metabolism			0	0.80668	0.000573947	0.10082
EX_h2s(e)	h2s[e] <=>	Exchange			0	4.01673	0	0.226134
H2Stex	h2s[e] <=> h2s[c]	Transport			-4.01673	1000	-0.226134	1000
AGPAT161	hdeACP[c] + 1hdec9eg3p[c] -> ACP[c] + pa161[c]	Glycerophospholipid Metabolism	Knockout		0	0	0	0
EX_his_L(e)	his-L[e] ->	Exchange			0	0.67067	0	0.0819008
UPP3S	hmbil[c] -> h2o[c] + uppg3[c]	Cofactor and Prosthetic Group Biosynthesis			0	0.162391	0	0.012563
HOMt2pp	hom-L[c] + h[e] -> h[c] + hom-L[e]	Transport			0	232.183	0	12.2113
EX_hom-L(e)	hom-L[e] <=>	Exchange			0	4.52892	0	0.125889
HOMtex	hom-L[e] <=> hom-L[c]	Transport			-4.52892	232.183	-0.125889	12.2113
HPYRI	hpyr[c] <=> 2h3oppan[c]	Alternate Carbon Metabolism	Knockout		0	0	0	0
EX_hxan(e)	hxan[e] <=>	Exchange			0	0.537787	0	0.108718
HYXNtpp	hxan[e] <=> hxan[c]	Transport			-0.537787	0	-0.108718	0
ICL	icit[c] -> succ[c] + glx[c]	Anaplerotic Reactions			0	1.29913	0	0.407285
EX_ile_L(e)	ile-L[e] ->	Exchange			0	2.3067	0	0.0689902
EX_imp(e)	imp[e] <=>	Exchange	Knockout		0	0	0	0
EX_indole(e)	indole[e] <=>	Exchange			0	0.22043	0	0.0550057
EX_inost(e)	inost[e] <=>	Exchange	Knockout		0	0	0	0
EX_ins(e)	ins[e] <=>	Exchange			0	0.537787	0	0.0553384
IPDDI	ipdp[c] <=> dmpp[c]	Cofactor and Prosthetic Group Biosynthesis	Knockout		-0.000282197	2.82197e-05	-8.79211e-06	8.79211e-07
DMATT	ipdp[c] + dmpp[c] -> ppi[c] + grdp[c]	Cofactor and Prosthetic Group Biosynthesis	Knockout		0	2.82197e-05	2.85657e-07	8.79211e-07
GRTT	ipdp[c] + grdp[c] -> ppi[c] + frdp[c]	Cofactor and Prosthetic Group Biosynthesis	Knockout		0	2.82197e-05	2.85657e-07	8.79211e-07
EX_k(e)	k[e] <=>	Exchange			-0.543285	0	-0.0169266	-0.00549947
EX_lac_D(e)	lac-D[e] ->	Exchange			0	4.6134	0	0.196956
EX_lac_L(e)	lac-L[e] ->	Exchange			0	4.6134	0	0.196956
EX_leu_L(e)	leu-L[e] ->	Exchange			0	1.84536	0	0.0705853
LIPAMPL	lipoamp[c] -> amp[c] + lipopb[c]	Cofactor and Prosthetic Group Biosynthesis	Knockout		0	0	0	0
EX_lys_L(e)	lys-L[e] ->	Exchange			0	2.3067	0	0.0753782
LYXI	lyx-L[c] -> xylu-L[c]	Alternate Carbon Metabolism	Knockout		0	0	0	0
MALt3pp	mal-L[c] + h[e] -> h[c] + mal-L[e]	Transport			0	4.6134	0	0.176975
MDH3	mal-L[c] + mqn8[c] -> oaa[c] + mql8[c]	Citric Acid Cycle			0	27.7905	0	4.07042
MDH2	mal-L[c] + q8[c] -> oaa[c] + q8h2[c]	Citric Acid Cycle			0	27.7905	0	4.07042
EX_mal-L(e)	mal-L[e] <=>	Exchange			0	4.6134	0	0.176975
MALGT	malt[c] <=> tre[c]	Alternate Carbon Metabolism	Knockout		0	0	0	0
MALTATr	malt[c] + accoa[c] <=> coa[c] + acmalt[c]	Alternate Carbon Metabolism	Knockout		0	0	0	0
AMALT4	malt[c] + malthx[c] -> glc-D[c] + malthp[c]	Alternate Carbon Metabolism	Knockout		0	0	0	0
AMALT3	malt[c] + maltpt[c] -> glc-D[c] + malthx[c]	Alternate Carbon Metabolism	Knockout		0	0	0	0
AMALT1	malt[c] + malttr[c] -> glc-D[c] + maltttr[c]	Alternate Carbon Metabolism	Knockout		0	0	0	0
AMALT2	malt[c] + maltttr[c] -> glc-D[c] + maltpt[c]	Alternate Carbon Metabolism	Knockout		0	0	0	0
EX_malt(e)	malt[e] <=>	Exchange	Knockout		0	0	0	0
EX_man(e)	man[e] <=>	Exchange	Knockout		0	0	0	0
PMANM	man1p[c] <=> man6p[c]	Alternate Carbon Metabolism	Knockout		0	0	0	0
MAN1PG	man1p[c] + gtp[c] <=> ppi[c] + gdpmann[c]	Alternate Carbon Metabolism	Knockout		0	0	0	0
MAN6PI	man6p[c] <=> f6p[c]	Alternate Carbon Metabolism	Knockout		0	0	0	0
EX_man6p(e)	man6p[e] <=>	Exchange	Knockout		0	0	0	0
EX_met_L(e)	met-L[e] ->	Exchange			0	0.537787	0	0.06112
EX_mg2(e)	mg2[e] <=>	Exchange			-0.0241459	3.29381e-15	-0.00075229	-0.00024442
MCITL2	micit[c] <=> pyr[c] + succ[c]	Alternate Carbon Metabolism	Knockout		0	0	0	0
TMDS	mlthf[c] + dump[c] -> dhf[c] + dtmp[c]	Nucleotide Salvage Pathway			0	0.67067	0	0.0514361
EX_mn2(e)	mn2[e] <=>	Exchange			-0.00192444	0	-5.99576e-05	-1.94803e-05
MN2tpp	mn2[e] -> mn2[c]	Inorganic Ion Transport and Metabolism			0	0.00192444	0	5.99576e-05
EX_mnl(e)	mnl[e] <=>	Exchange	Knockout		0	0	0	0
BMOCOS	mptamp[c] + moco[c] -> amp[c] + bmoco[c] + cu2[c]	Cofactor and Prosthetic Group Biosynthesis	Knockout		0	0	0	0
BWCOS	mptamp[c] + wco[c] -> amp[c] + cu2[c] + bwco[c]	Cofactor and Prosthetic Group Biosynthesis	Knockout		0	0	0	0
DMSOR1pp	mql8[c] + dmso[e] -> mqn8[c] + dms[e] + h2o[e]	Oxidative Phosphorylation	Knockout		0	0	0	0
NO3R2bpp	mql8[c] + no3[e] -> mqn8[c] + h2o[e] + no2[e]	Nitrogen Metabolism	Knockout		0	0	0	0
DHORD5	mqn8[c] + dhor-S[c] -> mql8[c] + orot[c]	Purine and Pyrimidine Biosynthesis			0	0.67067	0	0.0654262
L_LACD3	mqn8[c] + lac-L[c] -> pyr[c] + mql8[c]	Oxidative Phosphorylation			0	27.7905	0	4.07042
MCTP1Bpp	murein5p5p[c] -> alaala[c] + murein5px3p[c]	Murein Biosynthesis	Knockout		0	0	0	0
MCTP1App	murein5p5p[c] -> ala-D[c] + murein5px4p[c]	Murein Biosynthesis	Knockout		0	0	0	0
MCTP2App	murein5p5p5p[c] -> 2 ala-D[c] + murein5px4px4p[c]	Murein Biosynthesis	Knockout		0	0	0	0
AGPAT140	myrsACP[c] + 1tdecg3p[c] -> ACP[c] + pa140[c]	Glycerophospholipid Metabolism	Knockout		0	0	0	0
EX_n2o(e)	n2o[e] <=>	Exchange	Knockout		0	0	0	0
EX_na1(e)	na1[e] <=>	Exchange	Knockout		0	0	0	0
NAtex	na1[e] <=> na1[c]	Transport			-1000	232.183	-1000	12.2114
CAt6pp	na1[e] + ca2[c] <=> ca2[e] + na1[c]	Inorganic Ion Transport and Metabolism			-232.183	0	-12.2114	-0.000146654
PNTOt4pp	na1[e] + pnto-R[e] -> pnto-R[c] + na1[c]	Transport	Knockout		0	0	0	0
PPAt4pp	na1[e] + ppa[e] -> ppa[c] + na1[c]	Transport	Knockout		0	0	0	0
PROt4pp	na1[e] + pro-L[e] -> pro-L[c] + na1[c]	Transport			0	232.183	0	12.2113
EX_nac(e)	nac[e] <=>	Exchange	Knockout		0	0	0	0
NACtpp	nac[e] -> nac[c]	Transport	Knockout		0	0	0	0
IPMD	nad[c] + 3c2hmp[c] -> h[c] + nadh[c] + 3c4mop[c]	Valine, Leucine, and Isoleucine Metabolism	Down regulation	Direct Reaction	0.0688017	0.166586	0.00169289	0.00520975
PGCD	nad[c] + 3pg[c] -> h[c] + nadh[c] + 3php[c]	Glycine and Serine Metabolism			0.38927	0.80668	0.00423509	1.53134
ALCD2x	nad[c] + etoh[c] <=> h[c] + nadh[c] + acald[c]	Pyruvate Metabolism			-5.64051	0	-0.196956	0
GAPD	nad[c] + g3p[c] + pi[c] <=> h[c] + nadh[c] + 13dpg[c]	Glycolysis/Gluconeogenesis	Up regulation	Direct Reaction	7.20853	7.37268	8.92048	9.32846
GLYCL	nad[c] + gly[c] + thf[c] -> nh4[c] + nadh[c] + co2[c] + mlthf[c]	Folate Metabolism			0	0.486197	0	0.0576003
MI2DH	nad[c] + inost[c] <=> h[c] + nadh[c] + 2ins[c]	Inositol phosphate metabolism	Knockout		0	0	0	0
LDH_D	nad[c] + lac-D[c] <=> pyr[c] + h[c] + nadh[c]	Pyruvate Metabolism			-27.7905	6.53553e-25	-4.07042	0
MDH	nad[c] + mal-L[c] <=> h[c] + oaa[c] + nadh[c]	Citric Acid Cycle			-41.4287	11.8386	-10.5437	-6.47326
ME1	nad[c] + mal-L[c] -> pyr[c] + nadh[c] + co2[c]	Anaplerotic Reactions			0	31.7495	0	3.05282
PPND	nad[c] + pphn[c] -> nadh[c] + co2[c] + 34hpp[c]	Tyrosine, Tryptophan, and Phenylalanine Metabolism			0	0.22043	0.00036954	0.0536938
MECDPDH2	nadh[c] + 2mecdp[c] -> h2o[c] + nad[c] + h2mb4p[c]	Cofactor and Prosthetic Group Biosynthesis			0	0.000310416	3.14223e-06	9.67132e-06
KARA1	nadp[c] + 23dhmb[c] <=> h[c] + nadph[c] + alac-S[c]	Valine, Leucine, and Isoleucine Metabolism	Down regulation	Reversed Reaction	-1.58534	-0.122436	-0.095522	-0.00301259
GND	nadp[c] + 6pgc[c] -> nadph[c] + co2[c] + ru5p-D[c]	Pentose Phosphate Pathway	Down regulation	Direct Reaction	1.90414	2.19961	0	1.22186
G6PDH2r	nadp[c] + g6p[c] <=> h[c] + nadph[c] + 6pgl[c]	Pentose Phosphate Pathway	Down regulation	Direct Reaction	1.90414	2.19961	2.20955e-22	1.22186
HSDy	nadp[c] + hom-L[c] <=> h[c] + nadph[c] + aspsa[c]	Threonine and Lysine Metabolism			-4.52892	-2.78807e-28	-0.128463	-0.00255936
ICDHyr	nadp[c] + icit[c] -> akg[c] + nadph[c] + co2[c]	Citric Acid Cycle	Up regulation	Direct Reaction	1.6415	2.94063	4.43834	4.84563
ME2	nadp[c] + mal-L[c] -> pyr[c] + nadph[c] + co2[c]	Anaplerotic Reactions			0	31.7495	6.47586	10.0378
MTHFD	nadp[c] + mlthf[c] <=> nadph[c] + methf[c]	Folate Metabolism			2.28561e-25	1.29288	0.00126692	0.233062
AGPR	nadp[c] + pi[c] + acg5sa[c] <=> h[c] + nadph[c] + acg5p[c]	Arginine and Proline Metabolism			-1.29913	0	-0.0913574	-0.000903594
ASAD	nadp[c] + pi[c] + aspsa[c] <=> h[c] + nadph[c] + 4pasp[c]	Threonine and Lysine Metabolism			-4.52892	2.38545e-25	-0.12956	-0.00365589
TYRL	nadph[c] + amet[c] + tyr-L[c] -> h[c] + nadp[c] + dad-5[c] + met-L[c] + dhgly[c] + 4crsol[c]	Cofactor and Prosthetic Group Biosynthesis	Knockout		0	0	0	0
DAPDH	nh4[c] + 2 h[c] + nadph[c] + thdp[c] -> nadp[c] + 26dap-M[c]	Threonine and Lysine Metabolism			0	2.3067	0	0.0764747
CBMKr	nh4[c] + atp[c] + co2[c] <=> 2 h[c] + adp[c] + cbp[c]	Alternate Carbon Metabolism			-29.0229	1.9698	-1.52489	0.0835431
NADS1	nh4[c] + atp[c] + dnad[c] -> h[c] + amp[c] + ppi[c] + nad[c]	Cofactor and Prosthetic Group Biosynthesis			4.6202e-15	0.00116137	1.17562e-05	3.61838e-05
EX_nh4(e)	nh4[e] <=>	Exchange			-11.9121	-0.0906733	-5.00116	-4.46773
NH4tpp	nh4[e] <=> nh4[c]	Inorganic Ion Transport and Metabolism			0.0906733	11.9121	4.46773	5.00116
EX_ni2(e)	ni2[e] <=>	Exchange			-0.000898243	0	-2.79856e-05	-9.09257e-06
NI2tpp	ni2[e] -> ni2[c]	Inorganic Ion Transport and Metabolism			0	0.000898243	0	2.79856e-05
EX_nmn(e)	nmn[e] <=>	Exchange	Knockout		0	0	0	0
EX_no(e)	no[e] <=>	Exchange	Knockout		0	0	0	0
NOtex	no[e] <=> no[c]	Transport	Knockout		0	0	0	0
EX_no2(e)	no2[e] ->	Exchange	Knockout		0	0	0	0
NO3tex	no3[e] <=> no3[c]	Transport			-232.183	0	-12.2113	0
EX_no3(e)	no3[e] ->	Exchange	Knockout		0	0	0	0
NO3t7pp	no3[e] + no2[c] -> no2[e] + no3[c]	Inorganic Ion Transport and Metabolism			0	232.183	0	12.2113
FDMO	o2[c] + isetac[c] + fmnh2[c] -> h2o[c] + h[c] + fmn[c] + so3[c] + gcald[c]	Inorganic Ion Transport and Metabolism	Knockout		0	0	0	0
EX_o2(e)	o2[e] <=>	Exchange			-16.5068	-1.44077	-3.4503	-2.85594
O2tpp	o2[e] <=> o2[c]	Inorganic Ion Transport and Metabolism			1.44077	16.5068	2.85594	3.4503
O2Stex	o2s[e] <=> o2s[c]	Transport	Knockout		0	0	0	0
EX_o2s(e)	o2s[e] ->	Exchange	Knockout		0	0	0	0
PPASUCC	oaa[c] + ppa[c] -> pyr[c] + succ[c]	Alternate Carbon Metabolism	Knockout		0	0	0	0
AGPAT180	ocdcaACP[c] + 1odecg3p[c] -> ACP[c] + pa180[c]	Glycerophospholipid Metabolism	Knockout		0	0	0	0
AGPAT181	octeACP[c] + 1odec11eg3p[c] -> ACP[c] + pa181[c]	Glycerophospholipid Metabolism	Knockout		0	0	0	0
ORNC	orn[c] -> pro-L[c] + nh3[c]	Arginine and Proline Metabolism	Knockout		0	0	0	0
ARGORNt7pp	orn[c] + arg-L[e] <=> arg-L[c] + orn[e]	Transport			0	116.091	0	6.10563
PTRCORNt7pp	orn[c] + ptrc[e] <=> ptrc[c] + orn[e]	Transport			-116.091	0	-6.10563	0
EX_orn(e)	orn[e] ->	Exchange			0	1.29913	0	0.0904538
EX_orot(e)	orot[e] <=>	Exchange	Knockout		0	0	0	0
AGPAT160	palmACP[c] + 1hdecg3p[c] -> ACP[c] + pa160[c]	Glycerophospholipid Metabolism	Knockout		0	0	0	0
PAPSR2	paps[c] + grxrd[c] -> 2 h[c] + pap[c] + so3[c] + grxox[c]	Cysteine Metabolism	Knockout		0	0	0	0
PAPSR	paps[c] + trdrd[c] -> 2 h[c] + pap[c] + trdox[c] + so3[c]	Cysteine Metabolism			0	3.87822	0	0.211073
ACGAptspp	pep[c] + acgam[e] -> pyr[c] + acgam6p[c]	Transport	Knockout		0	0	0	0
ACMANAptspp	pep[c] + acmana[e] -> pyr[c] + acmanap[c]	Transport	Knockout		0	0	0	0
ACMUMptspp	pep[c] + acmum[e] -> pyr[c] + acmum6p[c]	Transport	Knockout		0	0	0	0
ARBTptspp	pep[c] + arbt[e] -> pyr[c] + arbt6p[c]	Transport	Knockout		0	0	0	0
ASCBptspp	pep[c] + ascb-L[e] -> pyr[c] + ascb6p[c]	Transport	Knockout		0	0	0	0
CHTBSptspp	pep[c] + chtbs[e] -> pyr[c] + chtbs6p[c]	Transport	Knockout		0	0	0	0
DHAPT	pep[c] + dha[c] -> pyr[c] + dhap[c]	Alternate Carbon Metabolism	Knockout		0	0	0	0
FRUpts2pp	pep[c] + fru[e] -> pyr[c] + f6p[c]	Transport			0	30.7166	0	3.05282
GALTptspp	pep[c] + galt[e] -> pyr[c] + galt1p[c]	Transport	Knockout		0	0	0	0
GAMptspp	pep[c] + gam[e] -> pyr[c] + gam6p[c]	Transport	Knockout		0	0	0	0
GLCptspp	pep[c] + glc-D[e] -> pyr[c] + g6p[c]	Transport			0	4.67	1.61698	4.67
MALTptspp	pep[c] + malt[e] -> pyr[c] + malt6p[c]	Transport	Knockout		0	0	0	0
MANptspp	pep[c] + man[e] -> pyr[c] + man6p[c]	Transport	Knockout		0	0	0	0
MNLptspp	pep[c] + mnl[e] -> pyr[c] + mnl1p[c]	Transport	Knockout		0	0	0	0
SBTptspp	pep[c] + sbt-D[e] -> pyr[c] + sbt6p[c]	Transport	Knockout		0	0	0	0
PSCVT	pep[c] + skm5p[c] <=> pi[c] + 3psme[c]	Tyrosine, Tryptophan, and Phenylalanine Metabolism			0.00469	0.22043	0.00111216	0.0561179
SUCptspp	pep[c] + sucr[e] -> pyr[c] + suc6p[c]	Transport	Knockout		0	0	0	0
TREptsp	pep[c] + tre[c] -> pyr[c] + tre6p[c]	Transport			0	30.7166	0	3.05282
TREptspp	pep[c] + tre[e] -> pyr[c] + tre6p[c]	Transport	Knockout		0	0	0	0
UAGCVT	pep[c] + uacgam[c] -> pi[c] + uaccg[c]	Cell Envelope Biosynthesis			0	0.0409471	0.000414493	0.00127575
EX_phe_L(e)	phe-L[e] ->	Exchange			0	0.22043	0	0.0517426
PHEMEtiex	pheme[c] -> pheme[e]	Transport			0	0.162391	0	0.012563
EX_pheme(e)	pheme[e] <=>	Exchange			0	0.162391	0	0.012563
PTAr	pi[c] + accoa[c] <=> coa[c] + actp[c]	Pyruvate Metabolism			-56.7091	2.05891	-3.05375	0.276832
GLCP2	pi[c] + bglycogen[c] -> g1p[c]	Glycolysis/Gluconeogenesis			0	1000	0	1000
GLYC3Pt6pp	pi[c] + glyc3p[e] -> glyc3p[c] + pi[e]	Transport			0	232.183	0	12.2113
GLCP	pi[c] + glycogen[c] -> g1p[c]	Glycolysis/Gluconeogenesis			0	1000	0	1000
EX_pi(e)	pi[e] <=>	Exchange			-0.918	1.16624e-12	-0.151075	-0.00215743
PIM	pit[c] -> pim[c]	Cell Envelope Biosynthesis			0	0.000757752	7.67044e-06	2.36085e-05
EX_pnto-R(e)	pnto-R[e] <=>	Exchange	Knockout		0	0	0	0
EX_ppa(e)	ppa[e] ->	Exchange	Knockout		0	0	0	0
ORPT	ppi[c] + orot5p[c] <=> prpp[c] + orot[c]	Purine and Pyrimidine Biosynthesis			-0.67067	1.02048e-25	-0.0654262	-0.000609887
FCLT	ppp9[c] + fe2[c] -> 2 h[c] + pheme[c]	Cofactor and Prosthetic Group Biosynthesis			0	0.162391	0	0.012563
EX_ppt(e)	ppt[e] <=>	Exchange	Knockout		0	0	0	0
PRAIi	pran[c] -> 2cpr5p[c]	Tyrosine, Tryptophan, and Phenylalanine Metabolism			0	0.22043	0.00013113	0.0551368
PRMICI	prfp[c] <=> prlp[c]	Histidine Metabolism			0	0.67067	0.00031948	0.0822203
EX_progly(e)	progly[e] <=>	Exchange	Knockout		0	0	0	0
PROt3pp	pro-L[c] + h[e] -> h[c] + pro-L[e]	Transport			0	232.183	4.43224	16.6435
EX_pro_L(e)	pro-L[e] ->	Exchange	Up regulation		0	1.29913	4.43224	4.52269
ANPRT	prpp[c] + anth[c] -> ppi[c] + pran[c]	Tyrosine, Tryptophan, and Phenylalanine Metabolism			0	0.22043	0.00013113	0.0551368
GUAPRT	prpp[c] + gua[c] -> ppi[c] + gmp[c]	Nucleotide Salvage Pathway			0	29.0229	0	1.52641
HXPRT	prpp[c] + hxan[c] -> ppi[c] + imp[c]	Nucleotide Salvage Pathway			0	29.0229	0	1.52641
UPPRT	prpp[c] + ura[c] -> ppi[c] + ump[c]	Nucleotide Salvage Pathway	Knockout		0	0	0	-7.97532e-30
PSERtex	pser-L[e] <=> pser-L[c]	Transport	Knockout		0	0	0	0
EX_pydx(e)	pydx[e] <=>	Exchange	Knockout		0	0	0	0
PYDXtpp	pydx[e] -> pydx[c]	Transport	Knockout		0	0	0	0
DHDPS	pyr[c] + aspsa[c] -> 2 h2o[c] + h[c] + 23dhdp[c]	Threonine and Lysine Metabolism			-2.38276e-25	2.3067	0.00109653	0.0764747
PYRC	pyr[c] + atp[c] + hco3[c] <=> h[c] + oaa[c] + adp[c] + pi[c]	Citric Acid Cycle	Up regulation	Direct Reaction	1.2663	2.44349	3.6237	14.4823
PDH	pyr[c] + coa[c] + nad[c] -> nadh[c] + co2[c] + accoa[c]	Glycolysis/Gluconeogenesis			3.69572	4.27728	2.71327	5.27231
DXPS	pyr[c] + h[c] + g3p[c] -> co2[c] + dxyl5p[c]	Cofactor and Prosthetic Group Biosynthesis			0	0.000310416	3.14223e-06	9.67132e-06
LDH	pyr[c] + h[c] + nadh[c] -> nad[c] + lac-L[c]	Pyruvate Metabolism			0	27.7905	0	4.07042
PPS	pyr[c] + h2o[c] + atp[c] -> 2 h[c] + amp[c] + pep[c] + pi[c]	Glycolysis/Gluconeogenesis			0	58.0457	0	3.05282
POX	pyr[c] + h2o[c] + q8[c] -> ac[c] + co2[c] + q8h2[c]	Oxidative Phosphorylation			0	4.88542	0	1.74447
EX_pyr(e)	pyr[e] ->	Exchange			0	4.6134	0	0.222023
DHORD2	q8[c] + dhor-S[c] -> q8h2[c] + orot[c]	Purine and Pyrimidine Biosynthesis			0	0.67067	0	0.0654262
LDH_D2	q8[c] + lac-D[c] -> pyr[c] + q8h2[c]	Oxidative Phosphorylation			0	27.7905	0	4.07042
L_LACD2	q8[c] + lac-L[c] -> pyr[c] + q8h2[c]	Oxidative Phosphorylation			0	27.7905	0	4.07042
NO3R1bpp	q8h2[c] + no3[e] -> q8[c] + h2o[e] + no2[e]	Nitrogen Metabolism	Knockout		0	0	0	0
RPI	r5p[c] <=> ru5p-D[c]	Pentose Phosphate Pathway	Down regulation	Reversed Reaction	-1.2194	-0.70819	-0.410585	-0.00329932
TKT1	r5p[c] + xu5p-D[c] <=> g3p[c] + s7p[c]	Pentose Phosphate Pathway	Down regulation	Direct Reaction	0.54873	0.65191	-0.0185692	0.406192
R5Ptex	r5p[e] <=> r5p[c]	Transport	Knockout		0	0	0	0
EX_rib-D(e)	rib-D[e] <=>	Exchange	Knockout		0	0	0	0
RPE	ru5p-D[c] <=> xu5p-D[c]	Pentose Phosphate Pathway	Down regulation	Direct Reaction	0.98021	1.19595	-0.0382506	0.811271
DB4PS	ru5p-D[c] -> h[c] + for[c] + db4p[c]	Cofactor and Prosthetic Group Biosynthesis	Knockout		0	0	0	0
EX_sbt-D(e)	sbt-D[e] <=>	Exchange	Knockout		0	0	0	0
NPHS	sbzcoa[c] -> coa[c] + dhna[c]	Cofactor and Prosthetic Group Biosynthesis	Knockout		0	0	0	0
SERD_L	ser-L[c] -> pyr[c] + nh4[c]	Glycine and Serine Metabolism			0	0.80668	0	1.52641
TRPS1	ser-L[c] + 3ig3p[c] -> h2o[c] + g3p[c] + trp-L[c]	Tyrosine, Tryptophan, and Phenylalanine Metabolism			0	0.22043	0	0.0428279
TRPS2	ser-L[c] + indole[c] -> h2o[c] + trp-L[c]	Tyrosine, Tryptophan, and Phenylalanine Metabolism			0	0.22043	0	0.0428279
EX_ser_L(e)	ser-L[e] ->	Exchange			0	0.80668	0	0.187866
EX_skm(e)	skm[e] <=>	Exchange	Knockout		0	0	0	0
EX_so3(e)	so3[e] <=>	Exchange	Knockout		0	0	0	0
EX_so4(e)	so4[e] <=>	Exchange			-4.01673	0	-0.226831	-0.000696158
SPMDt3pp	spmd[c] + h[e] -> h[c] + spmd[e]	Transport			0	46.4366	0	2.44225
CITt7pp	succ[c] + cit[e] -> cit[c] + succ[e]	Transport			0	116.091	0	6.10563
SUCCt3pp	succ[c] + h[e] -> h[c] + succ[e]	Transport			0	77.3943	0	4.07042
SUCDi	succ[c] + q8[c] -> fum[c] + q8h2[c]	Oxidative Phosphorylation			0	30.7311	0	6.9005
EX_succ(e)	succ[e] <=>	Exchange			0	4.6134	0	0.169601
MMM2	succoa[c] -> mmcoa-R[c]	Alternate Carbon Metabolism	Knockout		0	0	0	0
HSST_2	succoa[c] + hom-L[c] -> coa[c] + suchms[c]	Alternate Carbon Metabolism			0	0.537787	0	0.0572116
EX_sucr(e)	sucr[e] <=>	Exchange	Knockout		0	0	0	0
EX_tcynt(e)	tcynt[e] <=>	Exchange	Knockout		0	0	0	0
AGPAT141	tdeACP[c] + 1tdec7eg3p[c] -> ACP[c] + pa141[c]	Glycerophospholipid Metabolism	Knockout		0	0	0	0
T2DECAI	tdec2eACP[c] <=> cdec3eACP[c]	Cell Envelope Biosynthesis			0	0.108526	0.00109857	0.00338122
GHMT2r	thf[c] + ser-L[c] <=> h2o[c] + gly[c] + mlthf[c]	Glycine and Serine Metabolism			-1.51873e-25	0.80668	0.00236179	0.175859
THRD_L	thr-L[c] -> 2obut[c] + nh4[c]	Valine, Leucine, and Isoleucine Metabolism	Down regulation	Direct Reaction	0.0369491	0.0894632	0.000909146	0.00279783
EX_thr_L(e)	thr-L[e] ->	Exchange			0	4.33829	0	0.119718
EX_thymd(e)	thymd[e] <=>	Exchange			0	0.67067	0	0.0514022
EX_tma(e)	tma[e] <=>	Exchange	Knockout		0	0	0	0
EX_tmao(e)	tmao[e] <=>	Exchange	Knockout		0	0	0	0
RNDR3	trdrd[c] + cdp[c] -> h2o[c] + trdox[c] + dcdp[c]	Nucleotide Salvage Pathway			0	0.67067	3.95328e-05	0.058726
METSOXR1	trdrd[c] + metsox-S-L[c] -> h2o[c] + met-L[c] + trdox[c]	Methionine Metabolism	Knockout		0	0	0	0
EX_tre(e)	tre[e] ->	Exchange	Knockout		0	0	0	0
EX_trp_L(e)	trp-L[e] ->	Exchange			0	0.22043	0	0.0426967
EX_tsul(e)	tsul[e] <=>	Exchange	Knockout		0	0	0	0
EX_tyr_L(e)	tyr-L[e] ->	Exchange			0	0.22043	0	0.0533243
MPTG2	uaagmda[c] + murein5p5p[e] -> h[c] + udcpdp[c] + murein5p5p5p[e]	Murein Biosynthesis	Knockout		0	0	0	0
UAGAAT	uacgam[c] + 3hmrsACP[c] <=> ACP[c] + u3aga[c]	Lipopolysaccharide Biosynthesis / Recycling	Knockout		0	0	0	0
UAGPT3	uacgam[c] + uagmda[c] -> h[c] + udp[c] + uaagmda[c]	Cell Envelope Biosynthesis	Knockout		0	0	0	0
EX_uacgam(e)	uacgam[e] <=>	Exchange	Knockout		0	0	0	0
PAPPT3	udcpp[c] + ugmda[c] <=> ump[c] + uagmda[c]	Cell Envelope Biosynthesis	Knockout		0	0	0	0
RNDR4b	udp[c] + grxrd[c] -> h2o[c] + grxox[c] + dudp[c]	Nucleotide Salvage Pathway	Knockout		0	0	0	0
RNDR4	udp[c] + trdrd[c] -> h2o[c] + trdox[c] + dudp[c]	Nucleotide Salvage Pathway			0	0.67067	0	0.0610222
UDPG4E	udpg[c] <=> udpgal[c]	Alternate Carbon Metabolism			1.49828e-25	0.57094	0.000304775	0.0869095
EX_udpg(e)	udpg[e] <=>	Exchange	Knockout		0	0	0	0
UDPGALM	udpgal[c] -> udpgalfur[c]	Cell Envelope Biosynthesis	Knockout		0	0	0	0
EX_udpgal(e)	udpgal[e] <=>	Exchange	Knockout		0	0	0	0
EX_udpglcur(e)	udpglcur[e] <=>	Exchange	Knockout		0	0	0	0
EX_ump(e)	ump[e] <=>	Exchange	Knockout		0	0	0	0
EX_ura(e)	ura[e] ->	Exchange	Knockout		0	9.65945e-40	0	-2.62118e-30
UREAtpp	urea[e] <=> urea[c]	Transport	Knockout		0	0	0	0
EX_urea(e)	urea[e] ->	Exchange	Knockout		0	0	0	0
EX_uri(e)	uri[e] <=>	Exchange			0	0.67067	0	0.0646099
RNTR4c	utp[c] + fldrd[c] -> h2o[c] + dutp[c] + fldox[c]	Nucleotide Salvage Pathway	Knockout		0	0	0	0
EX_val_L(e)	val-L[e] ->	Exchange			0	2.3067	0	0.0925096
EX_xan(e)	xan[e] <=>	Exchange			0	0.537787	0	0.115897
XANtpp	xan[e] <=> xan[c]	Transport			-232.183	0	-12.212	0
EX_xmp(e)	xmp[e] <=>	Exchange	Knockout		0	0	0	0
EX_xtsn(e)	xtsn[e] <=>	Exchange			0	0.537787	0	0.0571401
TKT2	xu5p-D[c] + e4p[c] <=> g3p[c] + f6p[c]	Pentose Phosphate Pathway	Down regulation	Direct Reaction	0.43148	0.54404	-0.0367786	0.405079
XYLI1	xyl-D[c] <=> xylu-D[c]	Alternate Carbon Metabolism	Knockout		0	0	0	0
EX_xyl-D(e)	xyl-D[e] <=>	Exchange	Knockout		0	0	0	0
XYLUtex	xylu-L[e] <=> xylu-L[c]	Transport			-232.183	0	-12.2113	0
EX_zn2(e)	zn2[e] <=>	Exchange			-0.000948926	0	-2.95647e-05	-9.60563e-06
ZN2tpp	zn2[e] -> zn2[c]	Inorganic Ion Transport and Metabolism			0	232.183	0	12.2113

## Sheet: ModelCg 2
Reaction	Reaction Fomula	Direction	Modification Suggestion	Pathway	Flux Span
					WideType Lower Bounds	WideType Upper Bounds	OverProduction-type Lower Bounds	OverProduction-type Upper Bounds
RXN1	GLC[c] + ATP[c] -> GLC-6-P[c] + ADP[c]	glycolysis/gluconeogenesis			0	4.67	0	4.67
RXN2	GLC-6-P[c] <=> FRUCTOSE-6P[c]	glycolysis/gluconeogenesis	Up regulation	Direct Reaction	2.37783	2.50547	4.11035	4.66665
RXN3	ATP[c] + FRUCTOSE-6P[c] -> ADP[c] + FRUCTOSE-16-DIPHOSPHATE[c]	glycolysis/gluconeogenesis			3.39087	44.8581	4.47762	15.5753
RXN4	FRUCTOSE-16-DIPHOSPHATE[c] + WATER[c] -> FRUCTOSE-6P[c] + Pi[c] + 3 PROTON[c]	glycolysis/gluconeogenesis			0	41.3969	0	11.0977
RXN5	FRUCTOSE-16-DIPHOSPHATE[c] <=> DIHYDROXY-ACETONE-PHOSPHATE[c] + GAP[c]	glycolysis/gluconeogenesis	Up regulation	Direct Reaction	3.39087	3.46122	4.47762	4.66305
RXN6	DIHYDROXY-ACETONE-PHOSPHATE[c] -> GAP[c]	glycolysis/gluconeogenesis	Up regulation	Direct Reaction	3.11818	3.46122	4.47753	4.66296
RXN7	Pi[c] + 2 PROTON[c] + GAP[c] + NAD[c] <=> DPG[c] + NADH[c]	glycolysis/gluconeogenesis	Up regulation	Direct Reaction	7.20853	7.37268	9.1386	9.32403
RXN8	ATP[c] + G3P[c] <=> ADP[c] + DPG[c]	glycolysis/gluconeogenesis	Up regulation	Reversed Reaction	-7.37268	-7.20853	-9.32403	-9.1386
RXN9	G3P[c] <=> 2-PG[c]	glycolysis/gluconeogenesis			6.566	6.81926	3.58976	9.32403
RXN10	2-PG[c] <=> WATER[c] + PHOSPHO-ENOL-PYRUVATE[c]	glycolysis/gluconeogenesis			6.566	6.81926	3.58976	9.32403
RXN11	ADP[c] + PHOSPHO-ENOL-PYRUVATE[c] -> ATP[c] + PYRUVATE[c]	glycolysis/gluconeogenesis			0	49.03	0	20.2339
RXN12	PROTON[c] + NADH[c] + PYRUVATE[c] -> NAD[c] + L-LACTATE[c]	glycolysis/gluconeogenesis			0	36.0842	0	5.6781
RXN13	ATP[c] + WATER[c] + PYRUVATE[c] -> Pi[c] + 3 PROTON[c] + PHOSPHO-ENOL-PYRUVATE[c] + AMP[c]	glycolysis/gluconeogenesis			0	41.3969	0	11.0977
RXN14	NADP[c] + MAL[c] -> PROTON[c] + PYRUVATE[c] + NADPH[c] + CARBON-DIOXIDE[c]	glycolysis/gluconeogenesis			0	25.408	3.47183	12.8797
RXN15	Pi[c] + 3 PROTON[c] + ACETYL-COA[c] <=> ACETYL-P[c] + CO-A[c]	glycolysis/gluconeogenesis			0	2.05891	-2.2101e-29	0.185434
RXN16	ADP[c] + ACETYL-P[c] -> ATP[c] + PROTON[c] + ACET[c]	glycolysis/gluconeogenesis			0	2.05891	0	0.185434
RXN17	PYRUVATE[c] + VITAMIN_K_{2}[c] -> CARBON-DIOXIDE[c] + ACET[c] + REDUCED-MENAQUINONE[c]	glycolysis/gluconeogenesis			0	4.49081	0	0.185434
RXN18	FORMATE[c] <=> CARBON-DIOXIDE[c] + HYDROGEN-MOLECULE[c]	glycolysis/gluconeogenesis			2.5339e-28	8.98162	-4.27539e-26	0.370868
RXN19	VITAMIN_K_{2}[c] + HYDROGEN-MOLECULE[c] -> REDUCED-MENAQUINONE[c]	glycolysis/gluconeogenesis			0	8.98162	0	0.370868
RXN20	NAD[c] + PYRUVATE[c] + CO-A[c] -> PROTON[c] + NADH[c] + CARBON-DIOXIDE[c] + ACETYL-COA[c]	TCA cycle	Up regulation	Direct Reaction	3.69572	4.27728	4.56855	4.93942
RXN21	WATER[c] + ACETYL-COA[c] + OXALACETIC_ACID[c] -> CO-A[c] + CIT[c]	TCA cycle			2.21837	2.94063	0.0034828	4.73374
RXN22	CIT[c] <=> WATER[c] + CIS-ACONITATE[c]	TCA cycle			1.6415	2.94063	0.0034828	4.73374
RXN23	WATER[c] + CIS-ACONITATE[c] <=> threo-d(s)-iso-citrate[c]	TCA cycle			1.6415	2.94063	0.0034828	4.73374
RXN24	NADP[c] + threo-d(s)-iso-citrate[c] <=> PROTON[c] + NADPH[c] + CARBON-DIOXIDE[c] + 2-KETOGLUTARATE[c]	TCA cycle			1.6415	2.94063	0.0034828	4.73374
RXN25	NAD[c] + CO-A[c] + 2-KETOGLUTARATE[c] -> PROTON[c] + NADH[c] + CARBON-DIOXIDE[c] + SUC-COA[c]	TCA cycle	Down regulation	Direct Reaction	1.6415	2.44349	0	0.185434
RXN26	ADP[c] + Pi[c] + 3 PROTON[c] + SUC-COA[c] -> ATP[c] + CO-A[c] + SUC[c]	TCA cycle			0	2.44349	0	0.185434
RXN27	SUC[c] + FAD_TCA[c] <=> FUM[c] + FADH2_TCA[c]	TCA cycle			0	85.7345	0	22.1953
RXN28	REDUCED-MENAQUINONE[c] + FUM[c] -> VITAMIN_K_{2}[c] + SUC[c]	TCA cycle			0	82.7938	0	22.1953
RXN29	MAL[c] <=> WATER[c] + FUM[c]	TCA cycle			-24.1232	1.8222	-3.70011	0.184546
RXN30	NAD[c] + MAL[c] <=> PROTON[c] + NADH[c] + OXALACETIC_ACID[c]	TCA cycle			-18.3779	17.9595	-15.7825	-3.47094
RXN31	threo-d(s)-iso-citrate[c] -> SUC[c] + GLYOX[c]	TCA cycle			0	1.29913	0	0.185434
RXN32	WATER[c] + ACETYL-COA[c] + GLYOX[c] -> MAL[c] + CO-A[c]	TCA cycle			1.71258e-28	1.29913	0	0.185434
RXN33	OXALACETIC_ACID[c] + GTP[c] -> PHOSPHO-ENOL-PYRUVATE[c] + CARBON-DIOXIDE[c] + GDP[c]	TCA cycle			0	42.424	0	11.0977
RXN34	WATER[c] + PHOSPHO-ENOL-PYRUVATE[c] + CARBON-DIOXIDE[c] -> Pi[c] + 3 PROTON[c] + OXALACETIC_ACID[c]	TCA cycle			0	41.3969	0	14.7641
RXN35	ATP[c] + PYRUVATE[c] + HCO3[c] -> ADP[c] + Pi[c] + 2 PROTON[c] + OXALACETIC_ACID[c]	TCA cycle			0	41.3969	0	14.7641
RXN36	WATER[c] + CARBON-DIOXIDE[c] <=> PROTON[c] + HCO3[c]	TCA cycle			0	41.3969	0.0164675	14.7806
RXN37	GLC-6-P[c] + NADP[c] -> PROTON[c] + NADPH[c] + D-6-P-GLUCONO-DELTA-LACTONE[c]	pentose phosphate pathway	Down regulation	Direct Reaction	1.90414	2.19961	0	0.556302
RXN38	WATER[c] + D-6-P-GLUCONO-DELTA-LACTONE[c] -> CPD-2961[c]	pentose phosphate pathway	Down regulation	Direct Reaction	1.90414	2.19961	0	0.556302
RXN39	NADP[c] + CPD-2961[c] -> PROTON[c] + NADPH[c] + CARBON-DIOXIDE[c] + RIBULOSE-5P[c]	pentose phosphate pathway	Down regulation	Direct Reaction	1.90414	2.19961	0	0.556302
RXN40	RIBOSE-5P[c] <=> RIBULOSE-5P[c]	pentose phosphate pathway	Down regulation	Reversed Reaction	-1.2194	-0.907218	-0.188716	-0.00328229
RXN41	RIBULOSE-5P[c] <=> XYLULOSE-5-PHOSPHATE[c]	pentose phosphate pathway	Down regulation	Direct Reaction	0.98021	1.1074	-0.077456	0.367586
RXN42	RIBOSE-5P[c] + XYLULOSE-5-PHOSPHATE[c] <=> GAP[c] + D-SEDOHEPTULOSE-7-P[c]	pentose phosphate pathway	Down regulation	Direct Reaction	0.54873	0.65191	-0.038163	0.184358
RXN43	GAP[c] + D-SEDOHEPTULOSE-7-P[c] <=> FRUCTOSE-6P[c] + ERYTHROSE-4P[c]	pentose phosphate pathway	Down regulation	Direct Reaction	0.54873	0.65191	-0.038163	0.184358
RXN44	XYLULOSE-5-PHOSPHATE[c] + ERYTHROSE-4P[c] <=> FRUCTOSE-6P[c] + GAP[c]	pentose phosphate pathway	Down regulation	Direct Reaction	0.43148	0.530438	-0.0485647	0.183228
RXN45	2 PROTON[c] + REDUCED-MENAQUINONE[c] + 0.5 OXYGEN-MOLECULE[c] -> WATER[c] + VITAMIN_K_{2}[c] + 2 PROTON[e]	Energy pathway	Down regulation	Direct Reaction	9.05957	47.4624	4.19398	5.67853
RXN46	ADP[c] + Pi[c] + 4 PROTON[e] <=> ATP[c] + WATER[c] + PROTON[c]	Energy pathway			-10.01	40.6269	-5.42669	5.67098
RXN47	3 PROTON[c] + NADH[c] + VITAMIN_K_{2}[c] -> NAD[c] + REDUCED-MENAQUINONE[c] + 2 PROTON[e]	Energy pathway			0	36.0842	0	5.6781
RXN48	VITAMIN_K_{2}[c] + FADH2[c] <=> REDUCED-MENAQUINONE[c] + FAD[c]	Energy pathway			0	36.0842	-2.48717e-25	5.6781
RXN49	NADPH[c] + OX-FLAVODOXIN[c] -> NADP[c] + RED-FLAVODOXIN[c]	Energy pathway			0	0.00787506	0	0.000321453
RXN50	PROTON[c] + NADPH[c] + Ox-Thioredoxin[c] -> NADP[c] + Red-Thioredoxin[c]	Energy pathway			0	0.00787506	0	0.000321453
RXN51	PROTON[c] + NADH[c] + OX-FERREDOXIN[c] -> NAD[c] + FERREDOXIN-MONOMER[c]	Energy pathway			0	7.90568	0.00294731	0.300258
RXN52	3 WATER[c] + 3 OX-FERREDOXIN[c] + HS[c] <=> 2 PROTON[c] + 3 FERREDOXIN-MONOMER[c] + SO3[c]	Energy pathway			-1.97642	0	-0.0751561	-0.000982436
RXN53	ATP[c] + NAD[c] -> ADP[c] + NADP[c]	Energy pathway	Knockout		0	4.01263e-16	-1.31576e-15	2.54342e-14
RXN54	PROTON[c] + NADH[c] + FAD[c] -> NAD[c] + FADH2[c]	Energy pathway			0	36.0842	0	5.6781
RXN55	MAL[c] + FAD[c] -> OXALACETIC_ACID[c] + FADH2[c]	Energy pathway			0	36.0842	0	5.6781
RXN56	WATER[c] + PYRUVATE[c] + FAD[c] -> PROTON[c] + CARBON-DIOXIDE[c] + ACET[c] + FADH2[c]	Energy pathway			0	4.49081	0	0.185434
RXN57	L-LACTATE[c] + FAD[c] -> PYRUVATE[c] + FADH2[c]	Energy pathway			0	36.0842	0	5.6781
RXN58	FAD[c] + GLYCEROL-3P[c] -> DIHYDROXY-ACETONE-PHOSPHATE[c] + FADH2[c]	Energy pathway			0	36.0842	0	5.6781
RXN59	FAD[c] + PRO[c] -> FADH2[c] + l-delta(1)-pyrroline_5-carboxylate[c]	Energy pathway			0	36.0842	0	5.6781
RXN60	VITAMIN_K_{2}[c] + FADH2_TCA[c] + 2 PROTON[e] -> 2 PROTON[c] + REDUCED-MENAQUINONE[c] + FAD_TCA[c]	Energy pathway			0	85.7345	0	22.1953
RXN61	4 PROTON[c] + FAD[c] + NITRATE[c] -> WATER[c] + FADH2[c] + NITRITE[c]	Energy pathway	Knockout		0	0	0	0
RXN62	ATP[c] + ACETYL-COA[c] + HCO3[c] -> ADP[c] + Pi[c] + 2 PROTON[c] + MALONYL-COA[c]	fatty acid biosynthesis			0	1.57972	0.0152428	0.064483
RXN63	ACETYL-COA[c] + MALONYL-ACP[c] -> CARBON-DIOXIDE[c] + CO-A[c] + ACETOACETYL-S-ACP[c]	fatty acid biosynthesis			0	0.192354	0	0.00785172
RXN64	MALONYL-ACP[c] -> CARBON-DIOXIDE[c] + ACETYL-ACP[c]	fatty acid biosynthesis			0	0.192354	0	0.00785172
RXN65	PROTON[c] + ACETYL-COA[c] + ACP[c] -> CO-A[c] + ACETYL-ACP[c]	fatty acid biosynthesis			0	0.192354	0	0.00785172
RXN66	PROTON[c] + MALONYL-COA[c] + ACP[c] <=> CO-A[c] + MALONYL-ACP[c]	fatty acid biosynthesis			0	1.57972	0.0152428	0.064483
RXN67	MALONYL-ACP[c] + ACETYL-ACP[c] -> PROTON[c] + CARBON-DIOXIDE[c] + ACETOACETYL-S-ACP[c] + ACP[c]	fatty acid biosynthesis			0	0.192354	0	0.00785172
RXN68	10 PROTON[c] + 5 NADH[c] + 5 NADPH[c] + 5 MALONYL-ACP[c] + ACETOACETYL-S-ACP[c] -> 5 WATER[c] + 5 NAD[c] + 5 NADP[c] + 5 CARBON-DIOXIDE[c] + 5 ACP[c] + MYRISTOYL-ACP[c]	fatty acid biosynthesis			5.28392e-31	0.000208638	2.29226e-06	8.51641e-06
RXN69	12 PROTON[c] + 6 NADH[c] + 6 NADPH[c] + 6 MALONYL-ACP[c] + ACETOACETYL-S-ACP[c] -> 6 WATER[c] + 6 NAD[c] + 6 NADP[c] + 6 CARBON-DIOXIDE[c] + 6 ACP[c] + PALMITOYL-ACP[c]	fatty acid biosynthesis			-1.18272e-28	0.150765	0.00165643	0.00615412
RXN70	14 PROTON[c] + 7 NADH[c] + 7 NADPH[c] + 7 MALONYL-ACP[c] + ACETOACETYL-S-ACP[c] -> 7 WATER[c] + 7 NAD[c] + 7 NADP[c] + 7 CARBON-DIOXIDE[c] + 7 ACP[c] + STEARIC-ACP[c]	fatty acid biosynthesis			2.11357e-30	0.00083455	9.16905e-06	3.40656e-05
RXN71	11 PROTON[c] + 5 NADH[c] + 6 NADPH[c] + 6 MALONYL-ACP[c] + ACETOACETYL-S-ACP[c] -> 6 WATER[c] + 5 NAD[c] + 6 NADP[c] + 6 CARBON-DIOXIDE[c] + 6 ACP[c] + HEXADECENOYL-ACP[c]	fatty acid biosynthesis			7.04522e-31	0.000278183	3.05635e-06	1.13552e-05
RXN72	13 PROTON[c] + 6 NADH[c] + 7 NADPH[c] + 7 MALONYL-ACP[c] + ACETOACETYL-S-ACP[c] -> 7 WATER[c] + 6 NAD[c] + 7 NADP[c] + 7 CARBON-DIOXIDE[c] + 7 ACP[c] + OCTADECANOYL-ACP[c]	fatty acid biosynthesis			1.0198e-28	0.040267	0.000442407	0.00164367
RXN73	WATER[c] + 0.02 CDPDIACYLGLYCEROL[c] -> PROTON[c] + CMP[c] + 0.02 L-PHOSPHATIDATE[c]	fatty acid biosynthesis			0	18.3986	0	4.9323
RXN74	ATP[c] + 0.02 DIACYLGLYCEROL[c] -> ADP[c] + 3 PROTON[c] + 0.02 L-PHOSPHATIDATE[c]	fatty acid biosynthesis			0	41.3969	0	11.0977
RXN75	DIACYLGLYCEROL[c] + 50 UDP-GLUCOSE[c] -> 3g12dgr[c] + 50 UDP[c]	fatty acid biosynthesis	Knockout		-1.60437e-33	1.04206e-06	1.1449e-08	4.25362e-08
RXN76	50 UDP-GLUCOSE[c] + 3g12dgr[c] -> 50 UDP[c] + dgdcg[c]	fatty acid biosynthesis	Knockout		-1.60437e-33	1.04206e-06	1.1449e-08	4.25362e-08
RXN77	PROTON[c] + DIHYDROXY-ACETONE-PHOSPHATE[c] + NADPH[c] -> NADP[c] + GLYCEROL-3P[c]	phospholipid biosynthesis			2.81785e-27	36.0842	8.97328e-05	5.67819
RXN78	GLYCEROL-3P[c] + 0.03 MYRISTOYL-ACP[c] + 4.02 PALMITOYL-ACP[c] + 0.12 STEARIC-ACP[c] + 0.04 HEXADECENOYL-ACP[c] + 5.79 OCTADECANOYL-ACP[c] -> 10 ACP[c] + 0.02 L-PHOSPHATIDATE[c]	phospholipid biosynthesis			1.76131e-29	0.00695458	7.64087e-05	0.00028388
RXN79	0.02 L-PHOSPHATIDATE[c] + CTP[c] -> 0.02 CDPDIACYLGLYCEROL[c] + PPI[c]	phospholipid biosynthesis			2.84872e-16	18.3986	5.5534e-05	4.93235
RXN80	GLYCEROL-3P[c] + 0.02 CDPDIACYLGLYCEROL[c] -> CMP[c] + 0.02 L-1-PHOSPHATIDYL-GLYCEROL-P[c]	phospholipid biosynthesis			-1.88781e-30	0.00122616	1.34716e-05	5.00509e-05
RXN81	WATER[c] + 0.02 L-1-PHOSPHATIDYL-GLYCEROL-P[c] <=> Pi[c] + 0.02 L-1-PHOSPHATIDYL-GLYCEROL[c]	phospholipid biosynthesis			-1.88781e-30	0.00122616	1.34716e-05	5.00509e-05
RXN82	0.04 L-1-PHOSPHATIDYL-GLYCEROL[c] -> 0.02 CARDIOLIPIN[c] + GLYCEROL[c]	phospholipid biosynthesis	Knockout		-2.06802e-32	1.34321e-05	1.47576e-07	5.48288e-07
RXN83	0.02 L-1-PHOSPHATIDYL-SERINE[c] <=> CARBON-DIOXIDE[c] + 0.02 L-1-PHOSPHATIDYL-ETHANOLAMINE[c]	phospholipid biosynthesis			-5.42383e-30	0.00352286	3.8705e-05	0.0001438
RXN84	0.02 CDPDIACYLGLYCEROL[c] + LEU[c] <=> CMP[c] + 0.02 L-1-PHOSPHATIDYL-LEUSINE[c]	phospholipid biosynthesis	Knockout		-6.64721e-32	4.31747e-05	4.74352e-07	1.76235e-06
RXN85	0.02 CDPDIACYLGLYCEROL[c] + LYS[c] <=> CMP[c] + 0.02 L-1-PHOSPHATIDYL-LYCINE[c]	phospholipid biosynthesis	Knockout		-9.97082e-32	6.4762e-05	7.11528e-07	2.64353e-06
RXN86	0.02 CDPDIACYLGLYCEROL[c] + GLY[c] <=> CMP[c] + 0.02 L-1-PHOSPHATIDYL-GLYCINE[c]	phospholipid biosynthesis	Knockout		-6.64721e-32	4.31747e-05	4.74352e-07	1.76235e-06
RXN87	0.02 CDPDIACYLGLYCEROL[c] + L-ALPHA-ALANINE[c] <=> PROTON[c] + CMP[c] + 0.02 L-1-PHOSPHATIDYL-ALANINE[c]	phospholipid biosynthesis	Knockout		-6.64721e-32	4.31747e-05	4.74352e-07	1.76235e-06
RXN88	0.02 CDPDIACYLGLYCEROL[c] + SER[c] -> CMP[c] + 0.02 L-1-PHOSPHATIDYL-SERINE[c]	phospholipid biosynthesis			-5.42383e-30	0.00352286	3.8705e-05	0.0001438
RXN89	0.02 CDPDIACYLGLYCEROL[c] + MYO-INOSITOL[c] <=> CMP[c] + 0.02 L-1-PHOSPHATIDYL-INOSITOL[c]	phospholipid biosynthesis	Knockout		-1.7135e-31	0.000111295	1.22277e-06	4.54296e-06
RXN90	WATER[c] + 0.02 L-PHOSPHATIDATE[c] <=> Pi[c] + 0.02 DIACYLGLYCEROL[c]	phospholipid biosynthesis			-2.87205e-30	41.3969	2.04952e-05	11.0977
RXN91	0.02 DIACYLGLYCEROL[c] + CDP-ETHANOLAMINE[c] <=> CMP[c] + 0.02 L-1-PHOSPHATIDYL-ETHANOLAMINE[c]	phospholipid biosynthesis	Knockout		0	0	0	0
RXN92	0.02 L-1-PHOSPHATIDYL-ETHANOLAMINE[c] + SER[c] <=> 0.02 L-1-PHOSPHATIDYL-SERINE[c] + ETHANOL-AMINE[c]	phospholipid biosynthesis	Knockout		0	0	0	0
RXN93	0.02 DIACYLGLYCEROL[c] + CDP-CHOLINE[c] <=> CMP[c] + 0.02 PHOSPHATIDYLCHOLINE[c]	phospholipid biosynthesis	Knockout		0	0	0	0
RXN94	ATP[c] + RIBOSE-5P[c] -> AMP[c] + PRPP[c]	PRPP biosynthesis			3.78333e-15	20.7066	0.00435843	5.55319
RXN95	WATER[c] + PRPP[c] + GLN[c] -> PPI[c] + 5-P-BETA-D-RIBOSYL-AMINE[c] + GLT[c]	purinebiosynthesis			1.05242e-15	0.0369422	0.000405877	0.00150795
RXN96	ATP[c] + GLY[c] + 5-P-BETA-D-RIBOSYL-AMINE[c] -> ADP[c] + Pi[c] + 3 PROTON[c] + 5-PHOSPHO-RIBOSYL-GLYCINEAMIDE[c]	purinebiosynthesis			1.05242e-15	0.0369422	0.000405877	0.00150795
RXN97	5-PHOSPHO-RIBOSYL-GLYCINEAMIDE[c] + 10-FORMYL-THF[c] -> THF[c] + 5-P-RIBOSYL-N-FORMYLGLYCINEAMIDE[c]	purinebiosynthesis			0	0.0369422	0	0.00150795
RXN98	ATP[c] + FORMATE[c] + 5-PHOSPHO-RIBOSYL-GLYCINEAMIDE[c] -> ADP[c] + Pi[c] + 3 PROTON[c] + 5-P-RIBOSYL-N-FORMYLGLYCINEAMIDE[c]	purinebiosynthesis			0	0.0369422	0	0.00150795
RXN99	ATP[c] + WATER[c] + GLN[c] + 5-P-RIBOSYL-N-FORMYLGLYCINEAMIDE[c] -> ADP[c] + Pi[c] + 3 PROTON[c] + GLT[c] + 5-PHOSPHORIBOSYL-N-FORMYLGLYCINEAMIDINE[c]	purinebiosynthesis			1.05242e-15	0.0369422	0.000405877	0.00150795
RXN100	ATP[c] + 5-PHOSPHORIBOSYL-N-FORMYLGLYCINEAMIDINE[c] -> ADP[c] + Pi[c] + 3 PROTON[c] + 5-PHOSPHORIBOSYL-5-AMINOIMIDAZOLE[c]	purinebiosynthesis			1.05242e-15	0.0369422	0.000405877	0.00150795
RXN101	ATP[c] + PHOSPHORIBOSYL-CARBOXY-AMINOIMIDAZOLE[c] + L-ASPARTATE[c] -> ADP[c] + Pi[c] + 3 PROTON[c] + P-RIBOSYL-4-SUCCCARB-AMINOIMIDAZOLE[c]	purinebiosynthesis			1.05242e-15	0.0369422	0.000405877	0.00150795
RXN102	P-RIBOSYL-4-SUCCCARB-AMINOIMIDAZOLE[c] -> FUM[c] + AICAR[c]	purinebiosynthesis			1.05242e-15	0.0369422	0.000405877	0.00150795
RXN103	10-FORMYL-THF[c] + AICAR[c] -> THF[c] + PHOSPHORIBOSYL-FORMAMIDO-CARBOXAMIDE[c]	purinebiosynthesis			1.05242e-15	0.0641902	0.000705246	0.00262019
RXN104	PHOSPHORIBOSYL-FORMAMIDO-CARBOXAMIDE[c] -> WATER[c] + IMP[c]	purinebiosynthesis			1.05242e-15	0.0641902	0.000705246	0.00262019
RXN105	GTP[c] + L-ASPARTATE[c] + IMP[c] -> Pi[c] + 3 PROTON[c] + GDP[c] + ADENYLOSUCC[c]	purinebiosynthesis			-2.39537e-29	15.8869	0.000482111	2.7749
RXN106	ADENYLOSUCC[c] -> AMP[c] + FUM[c]	purinebiosynthesis			0	15.8869	0.000482111	2.7749
RXN107	WATER[c] + NAD[c] + IMP[c] -> PROTON[c] + NADH[c] + XANTHOSINE-5-PHOSPHATE[c]	purinebiosynthesis			0	0.0203094	0	0.000829012
RXN108	ATP[c] + XANTHOSINE-5-PHOSPHATE[c] + AMMONIA[c] <=> AMP[c] + PPI[c] + GMP[c]	purinebiosynthesis			-41.3969	0.0203094	-11.0974	0.000829012
RXN109	ATP[c] + WATER[c] + GLN[c] + XANTHOSINE-5-PHOSPHATE[c] -> AMP[c] + PPI[c] + GLT[c] + GMP[c]	purinebiosynthesis			0	41.3969	0	11.0977
RXN110	ATP[c] + AMP[c] -> 2 ADP[c]	purinebiosynthesis			-4.53152e-16	41.4051	0.00574443	11.1034
RXN111	ATP[c] + GDP[c] -> ADP[c] + GTP[c]	purinebiosynthesis			1.10722e-15	42.424	0.000314886	11.0983
RXN112	ATP[c] + GMP[c] -> ADP[c] + GDP[c]	purinebiosynthesis			1.35971e-28	0.00211844	2.32749e-05	8.64729e-05
RXN113	ATP[c] + DADP[c] -> ADP[c] + DATP[c]	purinebiosynthesis			0	0.00181909	0	7.42539e-05
RXN114	ATP[c] + DGDP[c] -> ADP[c] + DGTP[c]	purinebiosynthesis			0	0.00211844	0	8.64729e-05
RXN115	PROTON[c] + GDP[c] + RED-GLUTAREDOXIN[c] -> WATER[c] + DGDP[c] + GLUTAREDOXIN-MONOMER[c]	purinebiosynthesis			0	0.00211844	0	8.64729e-05
RXN116	ADP[c] + PROTON[c] + RED-GLUTAREDOXIN[c] -> WATER[c] + DADP[c] + GLUTAREDOXIN-MONOMER[c]	purinebiosynthesis			0	0.00181909	0	7.42539e-05
RXN117	PROTON[c] + GTP[c] + RED-FLAVODOXIN[c] -> WATER[c] + OX-FLAVODOXIN[c] + DGTP[c]	purinebiosynthesis			0	0.00211844	0	8.64729e-05
RXN118	ATP[c] + PROTON[c] + RED-FLAVODOXIN[c] -> WATER[c] + OX-FLAVODOXIN[c] + DATP[c]	purinebiosynthesis			0	0.00181909	0	7.42539e-05
RXN119	ATP[c] + WATER[c] + CARBON-DIOXIDE[c] + 5-PHOSPHORIBOSYL-5-AMINOIMIDAZOLE[c] <=> ADP[c] + Pi[c] + 4 PROTON[c] + CPD0-181[c]	purinebiosynthesis			-1000	0.0369422	-1000	0.00150795
RXN120	PROTON[c] + CPD0-181[c] <=> PHOSPHORIBOSYL-CARBOXY-AMINOIMIDAZOLE[c]	purinebiosynthesis			-1000	0.0369422	-1000	0.00150795
RXN121	ADP[c] + Red-Thioredoxin[c] -> WATER[c] + Ox-Thioredoxin[c] + DADP[c]	purinebiosynthesis			0	0.00181909	0	7.42539e-05
RXN122	GDP[c] + Red-Thioredoxin[c] -> WATER[c] + Ox-Thioredoxin[c] + DGDP[c]	purinebiosynthesis			0	0.00211844	0	8.64729e-05
RXN123	ATP[c] + WATER[c] + CARBON-DIOXIDE[c] + 5-PHOSPHORIBOSYL-5-AMINOIMIDAZOLE[c] -> ADP[c] + Pi[c] + 3 PROTON[c] + PHOSPHORIBOSYL-CARBOXY-AMINOIMIDAZOLE[c]	purinebiosynthesis			0	1000	0	1000
RXN124	PROTON[c] + RED-FLAVODOXIN[c] + CTP[c] -> WATER[c] + OX-FLAVODOXIN[c] + DCTP[c]	pyrimidine biosynthesis			0	0.00393753	0	0.000160727
RXN125	PROTON[c] + RED-FLAVODOXIN[c] + UTP[c] -> WATER[c] + OX-FLAVODOXIN[c] + DUTP[c]	pyrimidine biosynthesis			0	0.00181909	0	7.42539e-05
RXN126	PROTON[c] + RED-GLUTAREDOXIN[c] + CDP[c] -> WATER[c] + GLUTAREDOXIN-MONOMER[c] + DCDP[c]	pyrimidine biosynthesis			0	0.00393753	0	0.000160727
RXN127	PROTON[c] + UDP[c] + RED-GLUTAREDOXIN[c] -> WATER[c] + GLUTAREDOXIN-MONOMER[c] + DUDP[c]	pyrimidine biosynthesis			0	0.00181909	0	7.42539e-05
RXN128	Red-Thioredoxin[c] + CDP[c] -> WATER[c] + Ox-Thioredoxin[c] + DCDP[c]	pyrimidine biosynthesis			0	0.00393753	0	0.000160727
RXN129	Red-Thioredoxin[c] + UDP[c] -> WATER[c] + Ox-Thioredoxin[c] + DUDP[c]	pyrimidine biosynthesis			0	0.00181909	0	7.42539e-05
RXN130	ATP[c] + TDP[c] -> ADP[c] + TTP[c]	pyrimidine biosynthesis			0	0.00565684	6.21507e-05	0.000230908
RXN131	ATP[c] + TMP[c] -> ADP[c] + TDP[c]	pyrimidine biosynthesis			-1.73827e-29	0.00181909	1.9986e-05	7.42539e-05
RXN132	METHYLENE-THF[c] + DUMP[c] <=> TMP[c] + DIHYDROFOLATE[c]	pyrimidine biosynthesis			-1.95105e-29	0.00181909	1.9986e-05	7.42539e-05
RXN133	WATER[c] + DUTP[c] -> PPI[c] + DUMP[c]	pyrimidine biosynthesis			0	0.00181909	1.9986e-05	7.42539e-05
RXN134	ATP[c] + DUDP[c] -> ADP[c] + DUTP[c]	pyrimidine biosynthesis			0	0.00181909	0	7.42539e-05
RXN135	WATER[c] + DCTP[c] -> AMMONIA[c] + DUTP[c]	pyrimidine biosynthesis			0	0.00181909	0	7.42539e-05
RXN136	ATP[c] + DCDP[c] -> ADP[c] + DCTP[c]	pyrimidine biosynthesis			0	0.00393753	0	0.000160727
RXN137	ATP[c] + CDP[c] <=> ADP[c] + CTP[c]	pyrimidine biosynthesis			-0.00393753	18.3986	-0.000160727	4.9324
RXN138	PRPP[c] + OROTATE[c] -> PPI[c] + OROTIDINE-5-PHOSPHATE[c]	pyrimidine biosynthesis			0	0.0389378	0.000427802	0.00158941
RXN139	ATP[c] + WATER[c] + GLN[c] + UTP[c] -> ADP[c] + Pi[c] + 3 PROTON[c] + CTP[c] + GLT[c]	pyrimidine biosynthesis			0	0.0152205	0	0.000621289
RXN140	ATP[c] + UDP[c] <=> ADP[c] + UTP[c]	pyrimidine biosynthesis			-3.35948e-28	0.233424	0.00239736	0.00952817
RXN141	ATP[c] + UMP[c] -> ADP[c] + UDP[c]	pyrimidine biosynthesis			-3.54518e-29	0.038247	0.000252988	0.00156121
RXN142	OROTIDINE-5-PHOSPHATE[c] -> CARBON-DIOXIDE[c] + UMP[c]	pyrimidine biosynthesis			0	0.0389378	0.000427802	0.00158941
RXN143	OXYGEN-MOLECULE[c] + DI-H-OROTATE[c] -> OROTATE[c] + HYDROGEN-PEROXIDE[c]	pyrimidine biosynthesis			0	0.0389378	0	0.00158941
RXN144	VITAMIN_K_{2}[c] + DI-H-OROTATE[c] -> REDUCED-MENAQUINONE[c] + OROTATE[c]	pyrimidine biosynthesis			0	0.0389378	0	0.00158941
RXN145	CARBAMYUL-L-ASPARTATE[c] -> WATER[c] + DI-H-OROTATE[c]	pyrimidine biosynthesis			-2.99953e-29	0.0389378	0.000427802	0.00158941
RXN146	L-ASPARTATE[c] + CARBAMOYL-P[c] -> Pi[c] + 3 PROTON[c] + CARBAMYUL-L-ASPARTATE[c]				-3.2455e-29	0.0389378	0.000427802	0.00158941
RXN147	WATER[c] + HYPOXANTHINE[c] -> 2 PROTON[c] + XANTHINE[c]	nucleotide salvage pathway			-1.67173e-30	0.0203094	0	0.000829012
RXN148	WATER[c] + NAD[c] + XANTHINE[c] -> 2 PROTON[c] + NADH[c] + URATE[c]	nucleotide salvage pathway	Knockout		0	0	0	0
RXN149	ATP[c] + INOSINE[c] -> ADP[c] + IMP[c]	nucleotide salvage pathway			0	15.8869	0	2.77442
RXN150	WATER[c] + ADENOSINE[c] -> AMMONIA[c] + INOSINE[c]	nucleotide salvage pathway			-2.94779e-29	1000	-9.55084e-27	1000
RXN151	AMMONIA[c] + DEOXYINOSINE[c] -> WATER[c] + DEOXYADENOSINE[c]	nucleotide salvage pathway			0	1000	0	1000
RXN152	PRPP[c] + HYPOXANTHINE[c] -> PPI[c] + IMP[c]	nucleotide salvage pathway			0	15.8869	0	2.77442
RXN153	RIBOSE-1P[c] + ADENINE[c] -> Pi[c] + 3 PROTON[c] + ADENOSINE[c]	nucleotide salvage pathway			-2.88818e-29	1000	0	1000
RXN154	Pi[c] + 3 PROTON[c] + DEOXYADENOSINE[c] -> ADENINE[c] + DEOXY-RIBOSE-1P[c]	nucleotide salvage pathway			0	1000	0	1000
RXN155	HYPOXANTHINE[c] + DEOXY-RIBOSE-1P[c] -> Pi[c] + 3 PROTON[c] + DEOXYINOSINE[c]	nucleotide salvage pathway			0	1000	0	1000
RXN156	Pi[c] + 3 PROTON[c] + INOSINE[c] -> HYPOXANTHINE[c] + RIBOSE-1P[c]	nucleotide salvage pathway			2.38482e-28	1000	0	1000
RXN157	PRPP[c] + ADENINE[c] -> AMP[c] + PPI[c]	nucleotide salvage pathway			0	20.6985	0	5.54884
RXN158	WATER[c] + AMP[c] -> RIBOSE-5P[c] + ADENINE[c]	nucleotide salvage pathway			0	20.6985	0	5.54884
RXN159	PRPP[c] + GUANINE[c] -> PPI[c] + GMP[c]	nucleotide salvage pathway	Knockout		0	0	0	0
RXN160	DEOXY-RIBOSE-1P[c] + GUANINE[c] -> Pi[c] + 3 PROTON[c] + DEOXYGUANOSINE[c]	nucleotide salvage pathway	Knockout		0	0	0	0
RXN161	RIBOSE-1P[c] + GUANINE[c] -> Pi[c] + 3 PROTON[c] + GUANOSINE[c]	nucleotide salvage pathway	Knockout		0	0	0	0
RXN162	ATP[c] + GUANOSINE[c] -> ADP[c] + GMP[c]	nucleotide salvage pathway	Knockout		0	0	0	0
RXN163	WATER[c] + GUANINE[c] -> AMMONIA[c] + XANTHINE[c]	nucleotide salvage pathway	Knockout		0	0	0	0
RXN164	Pi[c] + 3 PROTON[c] + XANTHOSINE[c] -> XANTHINE[c] + RIBOSE-1P[c]	nucleotide salvage pathway	Knockout		0	0	0	0
RXN165	PRPP[c] + XANTHINE[c] -> PPI[c] + XANTHOSINE-5-PHOSPHATE[c]	nucleotide salvage pathway			0	0.0203094	0	0.000829012
RXN166	ATP[c] + CYTIDINE[c] -> ADP[c] + CMP[c]	nucleotide salvage pathway			0	0.0152205	0	0.000621289
RXN167	ADP[c] + UMP[c] -> ATP[c] + URIDINE[c]	nucleotide salvage pathway			0	15.8869	0	2.77459
RXN168	ATP[c] + CMP[c] -> ADP[c] + CDP[c]	nucleotide salvage pathway			0	18.3986	0	4.9324
RXN169	WATER[c] + CYTIDINE[c] <=> AMMONIA[c] + URIDINE[c]	nucleotide salvage pathway			-0.0152205	-1.1411e-30	-0.000621289	6.74247e-29
RXN170	PRPP[c] + URACIL[c] -> PPI[c] + UMP[c]	nucleotide salvage pathway			0	15.8869	0	2.77442
RXN171	ATP[c] + THYMIDINE[c] -> ADP[c] + TMP[c]	nucleotide salvage pathway	Knockout		0	0	0	0
RXN172	Pi[c] + 3 PROTON[c] + THYMIDINE[c] <=> DEOXY-RIBOSE-1P[c] + THYMINE[c]	nucleotide salvage pathway	Knockout		0	0	0	0
RXN173	PRPP[c] + HYPOXANTHINE[c] -> PPI[c] + IMP[c]	nucleotide salvage pathway			0	15.8869	0	2.77442
RXN174	GTP[c] + CYTIDINE[c] -> GDP[c] + CMP[c]	nucleotide salvage pathway			0	0.0152205	0	0.000621289
RXN175	GDP[c] + UMP[c] -> GTP[c] + URIDINE[c]	nucleotide salvage pathway			0	15.8869	0	2.77459
RXN176	WATER[c] + CYTOSINE[c] -> AMMONIA[c] + URACIL[c]	nucleotide salvage pathway	Knockout		0	0	0	0
RXN177	Pi[c] + 3 PROTON[c] + URIDINE[c] -> RIBOSE-1P[c] + URACIL[c]	nucleotide salvage pathway			0	15.8869	0	2.77442
RXN178	PROTON[c] + NADPH[c] + 2-KETOGLUTARATE[c] + GLN[c] -> NADP[c] + 2 GLT[c]	glutamate biosynthesis			0	41.3969	0	11.0977
RXN179	WATER[c] + NADP[c] + GLT[c] <=> PROTON[c] + NADPH[c] + 2-KETOGLUTARATE[c] + AMMONIA[c]	glutamate biosynthesis			-21.9189	40.745	-5.5676	11.0789
RXN180	ATP[c] + GLT[c] + AMMONIA[c] -> ADP[c] + Pi[c] + 3 PROTON[c] + GLN[c]	glutamine biosynthesis			7.56666e-15	41.4051	0.00361139	11.1013
RXN181	PYRUVATE[c] + VAL[c] -> L-ALPHA-ALANINE[c] + 2-KETO-ISOVALERATE[c]	alanine biosynthesis			0	4.49081	0.00263998	4.73289
RXN182	L-ALPHA-ALANINE[c] -> D-ALANINE[c]	alanine biosynthesis			0	2.05891	0	4.63754
RXN183	GLT[c] + 2-KETO-ISOVALERATE[c] <=> 2-KETOGLUTARATE[c] + VAL[c]	alanine biosynthesis			2.17383e-27	4.49081	0.00383746	4.73409
RXN184	2 PYRUVATE[c] -> CARBON-DIOXIDE[c] + 2-ACETO-LACTATE[c]	valine biosynthesis			0	2.2454	0.00305319	0.0957703
RXN185	PROTON[c] + NADPH[c] + 2-ACETO-LACTATE[c] -> NADP[c] + DIOH-ISOVALERATE[c]	valine biosynthesis			0	2.2454	0.00305319	0.0957703
RXN186	DIOH-ISOVALERATE[c] -> WATER[c] + 2-KETO-ISOVALERATE[c]	valine biosynthesis			0	2.2454	0.00305319	0.0957703
RXN187	2-KETOGLUTARATE[c] + L-ASPARTATE[c] <=> OXALACETIC_ACID[c] + GLT[c]	aspartate biosynthesis			-21.1826	4.08862e-16	-3.70579	-0.006566
RXN188	ATP[c] + L-ASPARTATE[c] -> ADP[c] + L-BETA-ASPARTYL-P[c]	lysine biosynthesis			3.39422e-16	4.23541	0.00356362	0.188998
RXN189	NADPH[c] + L-BETA-ASPARTYL-P[c] -> Pi[c] + 2 PROTON[c] + NADP[c] + L-ASPARTATE-SEMIALDEHYDE[c]	lysine biosynthesis			3.39422e-16	4.23541	0.00356362	0.188998
RXN190	PYRUVATE[c] + L-ASPARTATE-SEMIALDEHYDE[c] -> 2 WATER[c] + 2,3-dihydrodipicolinate[c]	lysine biosynthesis			-1.31271e-28	2.2454	0.000936767	0.0936538
RXN191	PROTON[c] + NADH[c] + 2,3-dihydrodipicolinate[c] -> NAD[c] + DELTA{1}-PIPERIDEINE-2-6-DICARBOXYLATE[c]	lysine biosynthesis			0	2.2454	0	0.0936538
RXN192	PROTON[c] + NADPH[c] + 2,3-dihydrodipicolinate[c] -> NADP[c] + DELTA{1}-PIPERIDEINE-2-6-DICARBOXYLATE[c]	lysine biosynthesis			0	2.2454	0	0.0936538
RXN193	WATER[c] + SUC-COA[c] + DELTA{1}-PIPERIDEINE-2-6-DICARBOXYLATE[c] -> CO-A[c] + N-SUCCINYL-2-AMINO-6-KETOPIMELATE[c]	lysine biosynthesis			0	2.12462	0	0.0624359
RXN194	2-KETOGLUTARATE[c] + n-succinylll-2,6-diaminopimelate[c] <=> GLT[c] + N-SUCCINYL-2-AMINO-6-KETOPIMELATE[c]	lysine biosynthesis			-2.12462	1.14545e-44	-0.0624359	0
RXN195	WATER[c] + n-succinylll-2,6-diaminopimelate[c] -> SUC[c] + LL-DIAMINOPIMELATE[c]	lysine biosynthesis			-1.14545e-44	2.12462	0	0.0624359
RXN196	LL-DIAMINOPIMELATE[c] -> MESO-DIAMINOPIMELATE[c]	lysine biosynthesis			-1.14545e-44	2.12462	0	0.0624359
RXN197	PROTON[c] + NADPH[c] + AMMONIA[c] + DELTA{1}-PIPERIDEINE-2-6-DICARBOXYLATE[c] -> NADP[c] + MESO-DIAMINOPIMELATE[c]	lysine biosynthesis			0	2.2454	0	0.0936538
RXN198	MESO-DIAMINOPIMELATE[c] -> CARBON-DIOXIDE[c] + LYS[c]	lysine biosynthesis			-1.19454e-28	2.2454	0.000852437	0.0935695
RXN199	ACETYL-COA[c] + GLT[c] -> CO-A[c] + ACETYL-GLU[c]	arginine biosynthesis	Knockout		-9.00498e-18	-9.00498e-18	0	0
RXN200	2 ATP[c] + WATER[c] + HCO3[c] + GLN[c] -> 2 ADP[c] + Pi[c] + 2 PROTON[c] + GLT[c] + CARBAMOYL-P[c]	arginine biosynthesis			0	2.63578	0.00122471	0.0939422
RXN201	GLT[c] + N-ALPHA-ACETYLORNITHINE[c] -> ACETYL-GLU[c] + L-ORNITHINE[c]	arginine biosynthesis			0	1.29913	0	4.62849
RXN202	ATP[c] + ACETYL-GLU[c] -> ADP[c] + N-ACETYL-GLUTAMYL-P[c]	arginine biosynthesis			7.72859e-29	1.29913	0	4.62849
RXN203	NADPH[c] + N-ACETYL-GLUTAMYL-P[c] -> Pi[c] + 2 PROTON[c] + NADP[c] + N-ACETYLGLUTAMATE_SEMIALDEHYDE[c]	arginine biosynthesis			7.72791e-29	1.29913	0	4.62849
RXN204	GLT[c] + N-ACETYLGLUTAMATE_SEMIALDEHYDE[c] -> 2-KETOGLUTARATE[c] + N-ALPHA-ACETYLORNITHINE[c]	arginine biosynthesis			7.72755e-29	1.29913	0	4.62849
RXN205	CARBAMOYL-P[c] + L-ORNITHINE[c] <=> Pi[c] + 3 PROTON[c] + L-CITRULLINE[c]	arginine biosynthesis			8.15028e-17	2.63578	0.000796912	0.0935144
RXN206	L-ARGININO-SUCCINATE[c] -> FUM[c] + ARG[c]	arginine biosynthesis			-5.18281e-29	21.1826	0	3.69922
RXN207	ATP[c] + L-ASPARTATE[c] + L-CITRULLINE[c] -> AMP[c] + PPI[c] + L-ARGININO-SUCCINATE[c]	arginine biosynthesis			0	21.1826	0	3.69922
RXN208	ATP[c] + L-ASPARTATE[c] + AMMONIA[c] -> AMP[c] + PPI[c] + ASN[c]	asparagine biosynthesis			0	0.076755	0	0.00313307
RXN209	ATP[c] + WATER[c] + GLN[c] + L-ASPARTATE[c] -> AMP[c] + PPI[c] + GLT[c] + ASN[c]	asparagine biosynthesis			0	0.076755	0	0.00313307
RXN210	ATP[c] + HOMO-SER[c] -> ADP[c] + O-PHOSPHO-L-HOMOSERINE[c]	threonine biosynthesis			3.39422e-16	4.23541	0.00164442	0.188061
RXN211	WATER[c] + O-PHOSPHO-L-HOMOSERINE[c] -> Pi[c] + 3 PROTON[c] + THR[c]	threonine biosynthesis			-1.62487e-28	4.23541	0.00201125	0.187445
RXN212	THR[c] -> AMMONIA[c] + 2-OXOBUTANOATE[c]	isoleucine biosynthesis			0	2.2454	0.000851726	0.0935688
RXN213	PYRUVATE[c] + 2-OXOBUTANOATE[c] -> CARBON-DIOXIDE[c] + 2-ACETO-2-HYDROXY-BUTYRATE[c]	isoleucine biosynthesis			0	2.2454	0.000851726	0.0935688
RXN214	PROTON[c] + NADPH[c] + 2-ACETO-2-HYDROXY-BUTYRATE[c] -> NADP[c] + 1-KETO-2-METHYLVALERATE[c]	isoleucine biosynthesis			0	2.2454	0.000851726	0.0935688
RXN215	GLT[c] + 2-KETO-3-METHYL-VALERATE[c] <=> 2-KETOGLUTARATE[c] + ILE[c]	isoleucine biosynthesis			0	2.2454	0.000851726	0.0935688
RXN216	1-KETO-2-METHYLVALERATE[c] <=> WATER[c] + 2-KETO-3-METHYL-VALERATE[c]	isoleucine biosynthesis			0	2.2454	0.000851726	0.0935688
RXN217	WATER[c] + ACETYL-COA[c] + 2-KETO-ISOVALERATE[c] -> CO-A[c] + 3-CARBOXY-3-HYDROXY-ISOCAPROATE[c]	leucine biosynthesis			-2.60046e-28	1.64702	0.00185572	0.0636671
RXN218	3-CARBOXY-3-HYDROXY-ISOCAPROATE[c] -> 2-D-THREO-HYDROXY-3-CARBOXY-ISOCAPROATE[c]	leucine biosynthesis			-2.60046e-28	1.64702	0.00185572	0.0636671
RXN219	GLT[c] + 2K-4CH3-PENTANOATE[c] -> 2-KETOGLUTARATE[c] + LEU[c]	leucine biosynthesis			-2.60046e-28	1.64702	0.00185572	0.0636671
RXN220	NAD[c] + 2-D-THREO-HYDROXY-3-CARBOXY-ISOCAPROATE[c] -> PROTON[c] + NADH[c] + CARBON-DIOXIDE[c] + 2K-4CH3-PENTANOATE[c]	leucine biosynthesis			-2.60046e-28	1.64702	0.00185572	0.0636671
RXN221	ATP[c] + GLT[c] -> ADP[c] + L-GLUTAMATE-5-P[c]	proline biosynthesis			0	1.29913	0	4.62849
RXN222	NADPH[c] + L-GLUTAMATE-5-P[c] -> Pi[c] + 2 PROTON[c] + NADP[c] + L-GLUTAMATE_GAMMA-SEMIALDEHYDE[c]	proline biosynthesis			0	1.29913	0	4.62849
RXN223	PROTON[c] + NADH[c] + l-delta(1)-pyrroline_5-carboxylate[c] -> NAD[c] + PRO[c]	proline biosynthesis			0	36.0842	0	10.222
RXN224	PROTON[c] + NADPH[c] + l-delta(1)-pyrroline_5-carboxylate[c] -> NADP[c] + PRO[c]	proline biosynthesis			0	36.0842	0	8.91307
RXN225	L-GLUTAMATE_GAMMA-SEMIALDEHYDE[c] <=> WATER[c] + l-delta(1)-pyrroline_5-carboxylate[c]	proline biosynthesis	Up regulation		-1.00447e-28	2.63578	4.54385	4.63657
RXN226	NAD[c] + G3P[c] -> PROTON[c] + NADH[c] + 3-P-HYDROXYPYRUVATE[c]	serine biosynthesis			0.38927	0.80668	3.33677e-27	5.54884
RXN227	WATER[c] + 3-P-SERINE[c] -> Pi[c] + 3 PROTON[c] + SER[c]	serine biosynthesis			0.38927	0.80668	1.71739e-27	5.54884
RXN228	GLT[c] + 3-P-HYDROXYPYRUVATE[c] -> 2-KETOGLUTARATE[c] + 3-P-SERINE[c]	serine biosynthesis			0.38927	0.80668	0	5.54884
RXN229	CHORISMATE[c] -> PREPHENATE[c]	tyrosine biosynthesis			0	0.214682	0.000902323	0.0565326
RXN230	NAD[c] + PREPHENATE[c] -> PROTON[c] + NADH[c] + CARBON-DIOXIDE[c] + P-HYDROXY-PHENYLPYRUVATE[c]	tyrosine biosynthesis			0	0.200524	0.000341534	0.0559718
RXN231	GLT[c] + P-HYDROXY-PHENYLPYRUVATE[c] -> 2-KETOGLUTARATE[c] + TYR[c]	tyrosine biosynthesis			0	0.200524	0.000341534	0.0559718
RXN232	SER[c] + INDOLE[c] <=> WATER[c] + TRP[c]	tryptophan biosynthesis			0	0.19765	0.000227689	0.0465862
RXN233	INDOLE-3-GLYCEROL-P[c] <=> GAP[c] + INDOLE[c]	tryptophan biosynthesis			0	0.19765	0.000227689	0.0465862
RXN234	GLN[c] + CHORISMATE[c] -> PYRUVATE[c] + GLT[c] + ANTHRANILATE[c]	tryptophan biosynthesis			0	0.19765	0.000227689	0.0465862
RXN235	PRPP[c] + ANTHRANILATE[c] -> PPI[c] + N-(5-PHOSPHORIBOSYL)-ANTHRANILATE[c]	tryptophan biosynthesis			0	0.19765	0.000227689	0.0465862
RXN236	N-(5-PHOSPHORIBOSYL)-ANTHRANILATE[c] -> CARBOXYPHENYLAMINO-DEOXYRIBULOSE-P[c]	tryptophan biosynthesis			0	0.19765	0.000227689	0.0465862
RXN237	CARBOXYPHENYLAMINO-DEOXYRIBULOSE-P[c] -> WATER[c] + CARBON-DIOXIDE[c] + INDOLE-3-GLYCEROL-P[c]	tryptophan biosynthesis			0	0.19765	0.000227689	0.0465862
RXN238	HS[c] + ACETYLSERINE[c] -> PROTON[c] + ACET[c] + CYS[c]	cysteine biosynthesis			0	1.97642	8.34748e-29	0.0751561
RXN239	ACETYL-COA[c] + SER[c] -> CO-A[c] + ACETYLSERINE[c]	cysteine biosynthesis			0	1.97642	0	0.0751561
RXN240	GLT[c] + PHENYL-PYRUVATE[c] <=> 2-KETOGLUTARATE[c] + PHE[c]	phenylalanine biosynthesis			-1000	0.0510421	-999.999	0.00208349
RXN241	GLT[c] + PHENYL-PYRUVATE[c] -> 2-KETOGLUTARATE[c] + PHE[c]	phenylalanine biosynthesis			0	1000	0	1000
RXN242	PREPHENATE[c] -> WATER[c] + CARBON-DIOXIDE[c] + PHENYL-PYRUVATE[c]	phenylalanine biosynthesis			-7.85848e-29	0.0510421	0.00056079	0.00208349
RXN243	WATER[c] + GLY[c] + METHYLENE-THF[c] <=> SER[c] + THF[c]	glycine biosynthesis			-4.49081	-1.57863e-15	-0.187272	-0.0018375
RXN244	CPD-397[c] + HOMO-CYS[c] <=> PROTON[c] + 2 MET[c]	methionine biosynthesis	Knockout		0	0	0	0
RXN245	HOMO-CYS[c] + S-ADENOSYLMETHIONINE[c] <=> PROTON[c] + MET[c] + ADENOSYL-HOMO-CYS[c]	methionine biosynthesis			-2.05156e-32	11.8277	-9.1501e-27	2.21953
RXN246	HOMO-CYS[c] + CPD-1302[c] -> MET[c] + CPD-1301[c]	methionine biosynthesis	Knockout		0	0	0	0
RXN247	WATER[c] + L-CYSTATHIONINE[c] <=> PYRUVATE[c] + AMMONIA[c] + HOMO-CYS[c]	methionine biosynthesis			-0.0333884	1.97642	-0.00136289	0.0747893
RXN248	O-PHOSPHO-L-HOMOSERINE[c] + CYS[c] <=> Pi[c] + 3 PROTON[c] + L-CYSTATHIONINE[c]	methionine biosynthesis			-0.0333884	1.97642	-0.00136289	0.0747893
RXN249	ACETYL-COA[c] + HOMO-SER[c] -> CO-A[c] + CPD-667[c]	methionine biosynthesis			0	1.97642	0	0.0751561
RXN250	HS[c] + CPD-667[c] <=> PROTON[c] + ACET[c] + HOMO-CYS[c]	methionine biosynthesis			0	1.97642	0	0.0751561
RXN251	HOMO-CYS[c] + BETAINE[c] <=> MET[c] + DIMETHYL-GLYCINE[c]	methionine biosynthesis	Knockout		0	0	0	0
RXN252	WATER[c] + ADENOSYL-HOMO-CYS[c] -> ADENOSINE[c] + HOMO-CYS[c]	methionine biosynthesis			0	11.8277	0	2.21953
RXN253	ATP[c] + WATER[c] + MET[c] -> Pi[c] + 2 PROTON[c] + PPI[c] + S-ADENOSYLMETHIONINE[c]	methionine biosynthesis			0	11.8277	2.10823e-07	2.21953
RXN254	WATER[c] + 5-METHYLTHIOADENOSINE[c] -> ADENINE[c] + CPD-560[c]	methionine biosynthesis	Knockout		5.41908e-29	1.91887e-05	2.10823e-07	7.83269e-07
RXN255	ATP[c] + CPD-560[c] -> ADP[c] + CPD-444[c]	methionine biosynthesis	Knockout		5.42103e-29	1.91887e-05	2.10823e-07	7.83269e-07
RXN256	CPD-444[c] <=> CPD-1063[c]	methionine biosynthesis	Knockout		5.42269e-29	1.91887e-05	2.10823e-07	7.83269e-07
RXN257	CPD-1063[c] -> WATER[c] + CPD-84[c]	methionine biosynthesis	Knockout		5.42269e-29	1.91887e-05	2.10823e-07	7.83269e-07
RXN258	3 WATER[c] + CPD-84[c] -> Pi[c] + 7 PROTON[c] + FORMATE[c] + CPD-479[c]	methionine biosynthesis	Knockout		0	1.91887e-05	0	7.83269e-07
RXN259	WATER[c] + OXYGEN-MOLECULE[c] + CPD-84[c] -> Pi[c] + 3 PROTON[c] + FORMATE[c] + CPD-479[c]	methionine biosynthesis	Knockout		0	1.91887e-05	0	7.83269e-07
RXN260	GLT[c] + CPD-479[c] -> 2-KETOGLUTARATE[c] + MET[c]	methionine biosynthesis	Knockout		5.42007e-29	1.91887e-05	2.10823e-07	7.83269e-07
RXN261	ATP[c] + PRPP[c] -> PPI[c] + PHOSPHORIBOSYL-ATP[c]	histidine biosynthesis			-4.19513e-29	0.027248	0.000299369	0.00111224
RXN262	WATER[c] + PHOSPHORIBOSYL-AMP[c] -> PHOSPHORIBOSYL-FORMIMINO-AICAR-P[c]	histidine biosynthesis			-4.19513e-29	0.027248	0.000299369	0.00111224
RXN263	WATER[c] + PHOSPHORIBOSYL-ATP[c] -> PPI[c] + PHOSPHORIBOSYL-AMP[c]	histidine biosynthesis			-4.19513e-29	0.027248	0.000299369	0.00111224
RXN264	PHOSPHORIBOSYL-FORMIMINO-AICAR-P[c] -> PHOSPHORIBULOSYL-FORMIMINO-AICAR-P[c]	histidine biosynthesis			-4.19513e-29	0.027248	0.000299369	0.00111224
RXN265	GLN[c] + PHOSPHORIBULOSYL-FORMIMINO-AICAR-P[c] <=> GLT[c] + AICAR[c] + D-ERYTHRO-IMIDAZOLE-GLYCEROL-P[c]	histidine biosynthesis			-4.19513e-29	0.027248	0.000299369	0.00111224
RXN266	D-ERYTHRO-IMIDAZOLE-GLYCEROL-P[c] -> WATER[c] + IMIDAZOLE-ACETOL-P[c]	histidine biosynthesis			-4.19513e-29	0.027248	0.000299369	0.00111224
RXN267	GLT[c] + IMIDAZOLE-ACETOL-P[c] -> 2-KETOGLUTARATE[c] + L-HISTIDINOL-P[c]	histidine biosynthesis			-4.19513e-29	0.027248	0.000299369	0.00111224
RXN268	WATER[c] + L-HISTIDINOL-P[c] <=> Pi[c] + 3 PROTON[c] + HISTIDINOL[c]	histidine biosynthesis			-4.19513e-29	0.027248	0.000299369	0.00111224
RXN269	NAD[c] + HISTIDINOL[c] -> PROTON[c] + NADH[c] + HISTIDINAL[c]	histidine biosynthesis			-4.19513e-29	0.027248	0.000299369	0.00111224
RXN270	WATER[c] + NAD[c] + HISTIDINAL[c] -> PROTON[c] + NADH[c] + HIS[c]	histidine biosynthesis			-4.19513e-29	0.027248	0.000299369	0.00111224
RXN271	PROTON[c] + NADH[c] + D-PROLINE[c] <=> NAD[c] + 5-AMINOPENTANOATE[c]	interconversion of arginine, ornithine and proline	Knockout		0	0	0	0
RXN272	PRO[c] <=> D-PROLINE[c]	interconversion of arginine, ornithine and proline	Knockout		0	0	0	0
RXN273	PROTON[c] + NADH[c] + l-delta(1)-pyrroline_5-carboxylate[c] -> NAD[c] + PRO[c]	interconversion of arginine, ornithine and proline			0	36.0842	0	10.222
RXN274	PROTON[c] + NADPH[c] + l-delta(1)-pyrroline_5-carboxylate[c] -> NADP[c] + PRO[c]	interconversion of arginine, ornithine and proline			0	36.0842	0	8.91307
RXN275	2-KETOGLUTARATE[c] + L-ORNITHINE[c] <=> GLT[c] + L-GLUTAMATE_GAMMA-SEMIALDEHYDE[c]	interconversion of arginine, ornithine and proline			-1.29913	2.63578	-0.0708107	4.63657
RXN276	CPD-217[c] <=> 24DINH2-PENTANOATE[c]	interconversion of arginine, ornithine and proline			-2.05891	0.015351	-4.63737	0.000495345
RXN277	CO-A[c] + CPD-299[c] <=> ACETYL-COA[c] + D-ALANINE[c]	interconversion of arginine, ornithine and proline			-2.05891	0.015351	-4.63737	0.000495345
RXN278	WATER[c] + NADP[c] + 24DINH2-PENTANOATE[c] <=> PROTON[c] + NADPH[c] + AMMONIA[c] + CPD-299[c]	interconversion of arginine, ornithine and proline			-2.05891	0.015351	-4.63737	0.000495345
RXN279	L-ORNITHINE[c] <=> CPD-217[c]	interconversion of arginine, ornithine and proline			-2.05891	0.015351	-4.63737	0.000495345
RXN280	WATER[c] + ARG[c] <=> AMMONIA[c] + L-CITRULLINE[c]	interconversion of arginine, ornithine and proline			-2.63578	21.1826	-0.0935144	3.69843
RXN281	PRPP[c] + UNDECAPRENYL-P[c] -> PPI[c] + P-Araf-P-C[c]	arabinogalactan biosynthesis			-4.13604e-28	0.268642	0.00295153	0.0109658
RXN282	P-Araf-P-C[c] -> Pi[c] + Araf-P-C[c]	arabinogalactan biosynthesis			-4.13604e-28	0.268642	0.00295153	0.0109658
RXN283	DTDP-D-GLUCOSE[c] -> WATER[c] + DTDP-DEOH-DEOXY-GLUCOSE[c]	dTDP-rhamnose biosynthesis			-5.90863e-30	0.00383775	4.21646e-05	0.000156654
RXN284	PROTON[c] + NADPH[c] + DTDP-DEOH-DEOXY-GLUCOSE[c] <=> NADP[c] + DTDP-RHAMNOSE[c]	dTDP-rhamnose biosynthesis			-1000	0.00383775	-1000	0.000156654
RXN285	TTP[c] + GLC-1-P[c] -> PPI[c] + DTDP-D-GLUCOSE[c]	dTDP-rhamnose biosynthesis			-5.90863e-30	0.00383775	4.21646e-05	0.000156654
RXN286	NADP[c] + DTDP-RHAMNOSE[c] <=> PROTON[c] + NADPH[c] + DTDP-DEOH-DEOXY-MANNOSE[c]	dTDP-rhamnose biosynthesis			-1000	0	-1000	0
RXN287	DTDP-DEOH-DEOXY-GLUCOSE[c] -> DTDP-DEOH-DEOXY-MANNOSE[c]	dTDP-rhamnose biosynthesis			0	1000	0	1000
RXN288	MANNOSE-6P[c] <=> FRUCTOSE-6P[c]	GDP-mannose metabolism			-0.00850062	1.30876e-29	-0.000346988	-9.33947e-05
RXN289	MANNOSE-6P[c] -> MANNOSE-1P[c]	GDP-mannose metabolism			0	41.3969	0	11.0977
RXN290	GDP[c] + MANNOSE-1P[c] <=> Pi[c] + 3 PROTON[c] + GDP-MANNOSE[c]	GDP-mannose metabolism			0	41.3969	5.87127e-26	11.0977
RXN291	ATP[c] + MANNOSE[c] <=> ADP[c] + MANNOSE-6P[c]	GDP-mannose metabolism			-0.00850062	41.3969	-0.000346988	11.0976
RXN292	WATER[c] + GDP-MANNOSE[c] <=> GDP[c] + MANNOSE[c]	GDP-mannose metabolism			-0.00850062	41.3969	-0.000346988	11.0976
RXN293	ATP[c] + GLYCEROL[c] -> ADP[c] + GLYCEROL-3P[c]	glycerol and glycerophosphodiester degradation	Knockout		-2.06802e-32	1.34321e-05	1.47576e-07	5.48288e-07
RXN294	GLYCEROL-3P[c] + UBIQUINONE-8[c] -> DIHYDROXY-ACETONE-PHOSPHATE[c] + UBIQUINOL-8[c]	glycerol and glycerophosphodiester degradation	Knockout		0	0	0	0
RXN295	GERANYL-PP[c] + delta(3)-isopentenyl-pp[c] -> PPI[c] + FARNESYL-PP[c]	mevalonate pathway	Knockout		0	0	3.37279e-19	3.37279e-19
RXN296	delta(3)-isopentenyl-pp[c] + CPD-4211[c] -> PPI[c] + GERANYL-PP[c]	mevalonate pathway	Knockout		0	0	3.37279e-19	3.37279e-19
RXN297	delta(3)-isopentenyl-pp[c] -> CPD-4211[c]	mevalonate pathway	Knockout		0	0	0	3.37279e-19
RXN298	ATP[c] + CPD-641[c] <=> ADP[c] + Pi[c] + 3 PROTON[c] + CARBON-DIOXIDE[c] + delta(3)-isopentenyl-pp[c]	mevalonate pathway	Knockout		-1.62442e-28	4.78146e-28	2.46962e-27	3.71006e-18
RXN299	ATP[c] + CPD-499[c] <=> ADP[c] + CPD-641[c]	mevalonate pathway	Knockout		-1.62488e-28	4.77951e-28	2.55149e-27	3.71006e-18
RXN300	ATP[c] + MEVALONATE[c] <=> ADP[c] + CPD-499[c]	mevalonate pathway	Knockout		-1.62983e-28	4.78242e-28	2.61795e-27	3.71006e-18
RXN301	2 NADP[c] + CO-A[c] + MEVALONATE[c] <=> 2 PROTON[c] + 2 NADPH[c] + 3-HYDROXY-3-METHYL-GLUTARYL-COA[c]	mevalonate pathway	Knockout		-4.78237e-28	1.62925e-28	-3.71006e-18	-2.65712e-27
RXN302	WATER[c] + ACETYL-COA[c] + ACETOACETYL-COA[c] -> CO-A[c] + 3-HYDROXY-3-METHYL-GLUTARYL-COA[c]	mevalonate pathway	Knockout		0	4.00756e-29	0	3.71006e-18
RXN303	2 ACETYL-COA[c] <=> CO-A[c] + ACETOACETYL-COA[c]	mevalonate pathway	Knockout		0	4.00326e-29	0	3.71006e-18
RXN304	UDP-N-ACETYL-D-GLUCOSAMINE[c] <=> UDP-N-ACETYL-GALACTOSAMINE[c]	UDP-N-acetylgalactosamine biosynthesis	Knockout		0	0	0	0
RXN305	UTP[c] + N-ACETYL-D-GLUCOSAMINE-1-P[c] -> PPI[c] + UDP-N-ACETYL-D-GLUCOSAMINE[c]	UDP-N-acetylgalactosamine biosynthesis			-2.95432e-29	0.0191887	0.000210823	0.000783269
RXN306	N-ACETYL-D-GLUCOSAMINE-6-P[c] -> N-ACETYL-D-GLUCOSAMINE-1-P[c]	UDP-N-acetylgalactosamine biosynthesis			0	0.0201547	0	0.000822698
RXN307	ACETYL-COA[c] + D-GLUCOSAMINE-6-P[c] -> CO-A[c] + N-ACETYL-D-GLUCOSAMINE-6-P[c]	UDP-N-acetylgalactosamine biosynthesis			0	0.0201547	0	0.000822698
RXN308	FRUCTOSE-6P[c] + GLN[c] -> GLT[c] + D-GLUCOSAMINE-6-P[c]	UDP-N-acetylgalactosamine biosynthesis			-3.10304e-29	0.0201547	0.000221436	0.000822698
RXN309	D-GLUCOSAMINE-6-P[c] -> GLUCOSAMINE-1P[c]	UDP-N-acetylgalactosamine biosynthesis			0	0.0201547	-7.71761e-36	0.000822698
RXN310	ACETYL-COA[c] + GLUCOSAMINE-1P[c] -> CO-A[c] + N-ACETYL-D-GLUCOSAMINE-1-P[c]	UDP-N-acetylgalactosamine biosynthesis			0	0.0201547	0	0.000822698
RXN311	UDP-GLUCOSE[c] <=> UDP-GLACTOSE[c]	UDP-glucose conversion			-1.77259e-28	0.115132	0.00126494	0.00469961
RXN312	UTP[c] + GLC-1-P[c] <=> UDP-GLUCOSE[c] + PPI[c]	UDP-glucose conversion			-3.06405e-28	0.199015	0.00218654	0.00812362
RXN313	WATER[c] + PPI[c] -> 2 Pi[c] + 6 PROTON[c]	UDP-glucose conversion			-4.91202e-16	24.2725	0.00888882	5.55773
RXN314	2 PROTON[c] + HYDROXY-METHYL-BUTENYL-DIP[c] -> WATER[c] + delta(3)-isopentenyl-pp[c]	isopentenyl diphosphate biosynthesis	Knockout		0	4.02861e-28	-3.37278e-19	3.71006e-18
RXN315	2 PROTON[c] + HYDROXY-METHYL-BUTENYL-DIP[c] -> WATER[c] + CPD-4211[c]	isopentenyl diphosphate biosynthesis	Knockout		0	0	0	3.37279e-19
RXN316	2 PROTON[c] + 2C-METH-D-ERYTHRITOL-CYCLODIPHOSPHATE[c] <=> WATER[c] + HYDROXY-METHYL-BUTENYL-DIP[c]	isopentenyl diphosphate biosynthesis	Knockout		0	4.0324e-28	5.80666e-26	3.71006e-18
RXN317	CPD-78[c] <=> CMP[c] + 2C-METH-D-ERYTHRITOL-CYCLODIPHOSPHATE[c]	isopentenyl diphosphate biosynthesis	Knockout		0	4.03066e-28	5.81198e-26	3.71006e-18
RXN318	ATP[c] + CPD-77[c] <=> ADP[c] + CPD-78[c]	isopentenyl diphosphate biosynthesis	Knockout		0	4.02697e-28	5.80252e-26	3.71006e-18
RXN319	CTP[c] + 2-C-METHYL-D-ERYTHRITOL-4-PHOSPHATE[c] <=> PPI[c] + CPD-77[c]	isopentenyl diphosphate biosynthesis	Knockout		0	4.01829e-28	5.79884e-26	3.71006e-18
RXN320	PROTON[c] + NADPH[c] + DEOXYXYLULOSE-5P[c] -> NADP[c] + 2-C-METHYL-D-ERYTHRITOL-4-PHOSPHATE[c]	isopentenyl diphosphate biosynthesis	Knockout		0	4.02792e-28	5.78858e-26	3.71006e-18
RXN321	GAP[c] + PYRUVATE[c] -> CARBON-DIOXIDE[c] + DEOXYXYLULOSE-5P[c]	isopentenyl diphosphate biosynthesis	Knockout		0	4.03304e-28	0	3.71006e-18
RXN322	HYDROGEN-PEROXIDE[c] + 2 GLUTATHIONE[c] -> 2 WATER[c] + OXIDIZED-GLUTATHIONE[c]	glutathione redox reactions			0	0.0389378	0	0.00158941
RXN323	NADP[c] + 2 GLUTATHIONE[c] <=> PROTON[c] + NADPH[c] + OXIDIZED-GLUTATHIONE[c]	glutathione redox reactions			-0.0468129	0	-0.00191086	-6.49912e-30
RXN324	GLUTAREDOXIN-MONOMER[c] + 2 GLUTATHIONE[c] -> PROTON[c] + RED-GLUTAREDOXIN[c] + OXIDIZED-GLUTATHIONE[c]	glutathione redox reactions			0	0.00787506	6.49912e-30	0.000321453
RXN325	WATER[c] + 1-L-MYO-INOSITOL-1-P[c] -> Pi[c] + 3 PROTON[c] + MYO-INOSITOL[c]	myo-inositol biosynthesis	Knockout		-1.7135e-31	0.000111295	1.22277e-06	4.54296e-06
RXN326	GLC-6-P[c] -> 1-L-MYO-INOSITOL-1-P[c]	myo-inositol biosynthesis	Knockout		-1.7135e-31	0.000111295	1.22277e-06	4.54296e-06
RXN327	7 UDP-GLUCOSE[c] + PRPP[c] + 2 GDP-MANNOSE[c] -> Pi[c] + 2 GDP[c] + 7 UDP[c] + PPI[c] + POLY-SACCHARIDE[c]				-6.44041e-30	0.00418315	4.59595e-05	0.000170753
RXN328	8 delta(3)-isopentenyl-pp[c] + FARNESYL-PP[c] -> 8 PPI[c] + UNDECAPRENYL-DIPHOSPHATE[c]		Knockout		0	0	3.37279e-19	3.37279e-19
RXN329	WATER[c] + UNDECAPRENYL-DIPHOSPHATE[c] -> Pi[c] + 3 PROTON[c] + UNDECAPRENYL-P[c]				-1.18173e-29	0.0076755	8.43293e-05	0.000313307
RXN330	UNDECAPRENYL-P[c] + C1[c] <=> UMP[c] + C5[c]				-1.18173e-29	0.0076755	8.43293e-05	0.000313307
RXN331	UDP-N-ACETYL-D-GLUCOSAMINE[c] + C5[c] <=> UDP[c] + C6[c]				-1.18173e-29	0.0076755	8.43293e-05	0.000313307
RXN332	C6[c] -> UNDECAPRENYL-DIPHOSPHATE[c] + PEPTIDO_EC[c]				-1.18173e-29	0.0076755	8.43293e-05	0.000313307
RXN333	ATP[c] + 2 D-ALANINE[c] -> ADP[c] + Pi[c] + 3 PROTON[c] + D-ALA-D-ALA[c]				-1.18173e-29	0.0076755	8.43293e-05	0.000313307
RXN334	ATP[c] + MESO-DIAMINOPIMELATE[c] + UDP-AA-GLUTAMATE[c] -> ADP[c] + Pi[c] + 4 PROTON[c] + UDP-AAGM-DIAMINOHEPTANEDIOATE[c]				-1.18173e-29	0.0076755	8.43293e-05	0.000313307
RXN335	GLT[c] -> D-GLT[c]				-1.18173e-29	0.0076755	8.43293e-05	0.000313307
RXN336	ATP[c] + D-GLT[c] + UDP-ACETYLMURAMOYL-ALA[c] -> ADP[c] + Pi[c] + 3 PROTON[c] + UDP-AA-GLUTAMATE[c]				-1.18173e-29	0.0076755	8.43293e-05	0.000313307
RXN337	ATP[c] + L-ALPHA-ALANINE[c] + UDP-N-ACETYLMURAMATE[c] -> ADP[c] + Pi[c] + 3 PROTON[c] + UDP-ACETYLMURAMOYL-ALA[c]				-1.18173e-29	0.0076755	8.43293e-05	0.000313307
RXN338	ATP[c] + D-ALA-D-ALA[c] + UDP-AAGM-DIAMINOHEPTANEDIOATE[c] -> ADP[c] + Pi[c] + 2 PROTON[c] + C1[c]				-1.18173e-29	0.0076755	8.43293e-05	0.000313307
RXN339	PROTON[c] + NADPH[c] + UDP-ACETYL-CARBOXYVINYL-GLUCOSAMINE[c] -> NADP[c] + UDP-N-ACETYLMURAMATE[c]				-1.18173e-29	0.0076755	8.43293e-05	0.000313307
RXN340	PHOSPHO-ENOL-PYRUVATE[c] + UDP-N-ACETYL-D-GLUCOSAMINE[c] -> Pi[c] + 3 PROTON[c] + UDP-ACETYL-CARBOXYVINYL-GLUCOSAMINE[c]				-1.18173e-29	0.0076755	8.43293e-05	0.000313307
RXN341	35 Araf-P-C[c] + 0.5 DTDP-RHAMNOSE[c] + 0.5 UDP-N-ACETYL-D-GLUCOSAMINE[c] + PEPTIDO_EC[c] + 15 UDP-D-GALACTO-14-FURANOSE[c] + 3.2 TMCM-ACP[c] + 2.4 TDCM-ACP[c] -> 8 ACP[c] + 15 UDP[c] + 0.5 TDP[c] + 0.5 UMP[c] + 35 UNDECAPRENYL-P[c] + MAPc[c]				-1.18173e-29	0.0076755	8.43293e-05	0.000313307
RXN342	WATER[c] + 0.02 L-1-PHOSPHATIDYL-INOSITOL[c] + GDP-MANNOSE[c] -> GDP[c] + 0.02 PIM[c]		Knockout		-1.03401e-31	6.71606e-05	7.37881e-07	2.74144e-06
RXN343	WATER[c] + GDP-MANNOSE[c] + 0.02 PIM[c] -> GDP[c] + 0.02 PIM2[c]		Knockout		-1.03401e-31	6.71606e-05	7.37881e-07	2.74144e-06
RXN344	2 PALMITOYL-ACP[c] -> ACP[c] + MYCOLYL-ACP[c]				-9.45381e-29	0.061404	0.000674634	0.00250646
RXN345	WATER[c] + AGMATHINE[c] <=> UREA[c] + PUTRESCINE[c]		Knockout		0	0	0	0
RXN346	ARG[c] -> CARBON-DIOXIDE[c] + AGMATHINE[c]		Knockout		0	3.83775e-05	0	1.56654e-06
RXN347	WATER[c] + CPD-597[c] <=> CARBON-DIOXIDE[c] + AMMONIA[c] + PUTRESCINE[c]		Knockout		7.01015e-27	3.83775e-05	-2.49022e-25	1.56654e-06
RXN348	WATER[c] + AGMATHINE[c] <=> AMMONIA[c] + CPD-597[c]		Knockout		7.01054e-27	3.83775e-05	-2.48646e-25	1.56654e-06
RXN349	L-ORNITHINE[c] -> CARBON-DIOXIDE[c] + PUTRESCINE[c]		Knockout		0	3.83775e-05	0	1.56654e-06
RXN350	MYCOLYL-ACP[c] + TREHALOSE[c] -> TMCM-ACP[c]				-3.78152e-29	0.0245616	0.000269854	0.00100258
RXN351	2 MYCOLYL-ACP[c] + TREHALOSE[c] -> TDCM-ACP[c]				-2.83614e-29	0.0184212	0.00020239	0.000751938
RXN352	ATP[c] + WATER[c] -> ADP[c] + Pi[c] + 3 PROTON[c]				0	41.3969	0	11.0977
RXN353	ATP[c] + PANTOTHENATE[c] -> ADP[c] + 4-P-PANTOTHENATE[c]		Knockout		-3.39422e-16	-3.39422e-16	1.51239e-20	1.51239e-20
RXN354	CTP[c] + CYS[c] + 4-P-PANTOTHENATE[c] <=> CMP[c] + PPI[c] + R-4-PHOSPHOPANTOTHENOYL-L-CYSTEINE[c]		Knockout		-3.39422e-16	-3.39422e-16	1.51239e-20	1.51239e-20
RXN355	R-4-PHOSPHOPANTOTHENOYL-L-CYSTEINE[c] <=> CARBON-DIOXIDE[c] + PANTETHEINE-P[c]		Knockout		-3.39422e-16	-3.39422e-16	1.51239e-20	1.51239e-20
RXN356	ATP[c] + DEPHOSPHO-COA[c] -> ADP[c] + CO-A[c]		Knockout		-3.39422e-16	-3.39422e-16	1.51239e-20	1.51239e-20
RXN357	ATP[c] + PANTETHEINE-P[c] -> PPI[c] + DEPHOSPHO-COA[c]		Knockout		-3.39422e-16	-3.39422e-16	1.51239e-20	1.51239e-20
RXN358	FERREDOXIN-MONOMER[c] + METHYLENE-THF[c] -> OX-FERREDOXIN[c] + 5-METHYL-THF[c]				0	1.97642	0	0.0747893
RXN359	THF[c] + TRIMETHYLSULFONIUM[c] <=> PROTON[c] + 5-METHYL-THF[c] + REDUCED-DMSO[c]		Knockout		0	0	0	0
RXN360	HOMO-CYS[c] + 5-METHYL-THF[c] -> THF[c] + MET[c]				0	1.97642	0	0.0747893
RXN361	PROTON[c] + NADH[c] + METHYLENE-THF[c] -> NAD[c] + 5-METHYL-THF[c]				0	1.97642	0	0.0747893
RXN362	NAD[c] + GLY[c] + THF[c] <=> PROTON[c] + NADH[c] + CARBON-DIOXIDE[c] + AMMONIA[c] + METHYLENE-THF[c]				-0.00828234	4.49081	-0.000338078	0.185343
RXN363	NADP[c] + METHYLENE-THF[c] <=> NADPH[c] + 5,10-methenyl-thf[c]				2.10484e-15	8.98162	0.00111091	0.371979
RXN364	WATER[c] + 10-FORMYL-THF[c] -> FORMATE[c] + THF[c]				0	49.8345	0	11.0977
RXN365	ATP[c] + FORMATE[c] + THF[c] -> ADP[c] + Pi[c] + 3 PROTON[c] + 10-FORMYL-THF[c]				0	41.3969	0	11.0977
RXN366	WATER[c] + 5,10-methenyl-thf[c] -> PROTON[c] + 5-FORMYL-THF[c]				0	41.3969	0	11.0977
RXN367	ATP[c] + 5-FORMYL-THF[c] -> ADP[c] + Pi[c] + 2 PROTON[c] + 5,10-methenyl-thf[c]				0	41.3969	0	11.0977
RXN368	HOMO-CYS[c] + 5-METHYL-THF[c] -> THF[c] + MET[c]				0	1.97642	0	0.0747893
RXN369	OXYGEN-MOLECULE[c] + L-ASPARTATE[c] -> HYDROGEN-PEROXIDE[c] + IMINOASPARTATE[c]		Knockout		0	-1.87109e-16	0	5.61401e-15
RXN370	VITAMIN_K_{2}[c] + L-ASPARTATE[c] -> REDUCED-MENAQUINONE[c] + IMINOASPARTATE[c]		Knockout		0	-1.87109e-16	0	2.58459e-14
RXN371	DIHYDROXY-ACETONE-PHOSPHATE[c] + IMINOASPARTATE[c] <=> 2 WATER[c] + Pi[c] + 3 PROTON[c] + QUINOLINATE[c]		Knockout		-1.87245e-28	-1.87109e-16	-1.01737e-26	2.58459e-14
RXN372	PROTON[c] + PRPP[c] + QUINOLINATE[c] -> CARBON-DIOXIDE[c] + PPI[c] + NICOTINATE_NUCLEOTIDE[c]		Knockout		5.97488e-29	4.01263e-16	-2.21469e-26	2.58459e-14
RXN373	ATP[c] + AMMONIA[c] + DEAMIDO-NAD[c] -> NAD[c] + AMP[c] + PPI[c]				0	10.3492	0	2.77442
RXN374	ATP[c] + WATER[c] + GLN[c] + DEAMIDO-NAD[c] -> NAD[c] + AMP[c] + PPI[c] + GLT[c]				0	8.27938	0	2.21953
RXN375	ATP[c] + NICOTINATE_NUCLEOTIDE[c] -> PPI[c] + DEAMIDO-NAD[c]				0	10.3492	0	2.77442
RXN376	OXYGEN-MOLECULE[c] + TRP[c] -> N-FORMYLKYNURENINE[c]		Knockout		1.8736e-28	4.01263e-16	0	6.52648e-15
RXN377	WATER[c] + N-FORMYLKYNURENINE[c] <=> FORMATE[c] + L-KYNURENINE[c]		Knockout		1.8736e-28	4.01263e-16	0	6.52648e-15
RXN378	PROTON[c] + NADPH[c] + OXYGEN-MOLECULE[c] + L-KYNURENINE[c] -> WATER[c] + NADP[c] + 3-HYDROXY-L-KYNURENINE[c]		Knockout		1.87359e-28	4.01263e-16	0	6.52648e-15
RXN379	WATER[c] + 3-HYDROXY-L-KYNURENINE[c] <=> L-ALPHA-ALANINE[c] + 3-HYDROXY-ANTHRANILATE[c]		Knockout		1.8736e-28	4.01263e-16	0	6.52648e-15
RXN380	OXYGEN-MOLECULE[c] + 3-HYDROXY-ANTHRANILATE[c] -> 2-AMINO-3-CARBOXYMUCONATE_SEMIALDEHYDE[c]		Knockout		0	4.01263e-16	0	6.52648e-15
RXN381	2-AMINO-3-CARBOXYMUCONATE_SEMIALDEHYDE[c] <=> WATER[c] + QUINOLINATE[c]		Knockout		1.87359e-28	4.01263e-16	0	6.52648e-15
RXN382	WATER[c] + NICOTINAMIDE_NUCLEOTIDE[c] <=> PROTON[c] + RIBOSE-5P[c] + NIACINAMIDE[c]				0	13.799	0	3.69922
RXN383	WATER[c] + NAD[c] <=> PROTON[c] + NIACINAMIDE[c] + ADENOSINE_DIPHOSPHATE_RIBOSE[c]		Knockout		0	0	0	0
RXN384	WATER[c] + NIACINAMIDE[c] <=> PROTON[c] + AMMONIA[c] + NIACINE[c]				0	13.799	0	3.69922
RXN385	ATP[c] + WATER[c] + PRPP[c] + NIACINE[c] -> ADP[c] + Pi[c] + PROTON[c] + PPI[c] + NICOTINATE_NUCLEOTIDE[c]				0	13.799	0	3.69922
RXN386	WATER[c] + NAD[c] <=> AMP[c] + NICOTINAMIDE_NUCLEOTIDE[c]				-4.01263e-16	10.3492	-2.58459e-14	2.77442
RXN387	WATER[c] + NICOTINAMIDE_NUCLEOTIDE[c] <=> AMMONIA[c] + NICOTINATE_NUCLEOTIDE[c]				-13.799	10.3492	-3.69922	2.77442
RXN388	UDP-GLACTOSE[c] -> UDP-D-GALACTO-14-FURANOSE[c]				-1.77259e-28	0.115132	0.00126494	0.00469961
RXN389	WATER[c] + METHYLENE-THF[c] + 2-KETO-ISOVALERATE[c] -> THF[c] + 2-DEHYDROPANTOATE[c]		Knockout		-3.39422e-16	-3.39422e-16	1.51239e-20	1.51239e-20
RXN390	PROTON[c] + NADPH[c] + 2-DEHYDROPANTOATE[c] -> NADP[c] + L-PANTOATE[c]		Knockout		-3.39422e-16	-3.39422e-16	1.51239e-20	1.51239e-20
RXN391	L-ASPARTATE[c] -> CARBON-DIOXIDE[c] + B-ALANINE[c]		Knockout		-3.39422e-16	-3.39422e-16	1.51239e-20	1.51239e-20
RXN392	ATP[c] + L-PANTOATE[c] + B-ALANINE[c] -> AMP[c] + PPI[c] + PANTOTHENATE[c]		Knockout		-3.39422e-16	-3.39422e-16	1.51239e-20	1.51239e-20
RXN393	B-ALANINE[c] + PANTOYL-LACTONE[c] -> PANTOTHENATE[c]		Knockout		0	0	0	0
RXN394	NADP[c] + PANTOYL-LACTONE[c] <=> PROTON[c] + NADPH[c] + 2-DEHYDROPANTOYL-LACTONE[c]		Knockout		0	0	0	0
RXN395	3 WATER[c] + GTP[c] -> FORMATE[c] + PPI[c] + DIAMINO-OH-PHOSPHORIBOSYLAMINO-PYR[c]		Knockout		0	0	0	0
RXN396	WATER[c] + DIAMINO-OH-PHOSPHORIBOSYLAMINO-PYR[c] <=> AMMONIA[c] + CPD-602[c]		Knockout		0	0	0	0
RXN397	PROTON[c] + NADPH[c] + CPD-602[c] -> NADP[c] + CPD-1086[c]		Knockout		0	0	0	0
RXN398	RIBULOSE-5P[c] <=> FORMATE[c] + DIHYDROXY-BUTANONE-P[c]		Knockout		0	0	0	0
RXN399	WATER[c] + CPD-1086[c] <=> Pi[c] + 3 PROTON[c] + AMINO-RIBOSYLAMINO-1H-3H-PYR-DIONE[c]		Knockout		0	0	0	0
RXN400	DIHYDROXY-BUTANONE-P[c] + AMINO-RIBOSYLAMINO-1H-3H-PYR-DIONE[c] <=> Pi[c] + 7 PROTON[c] + OXYGEN-MOLECULE[c] + DIMETHYL-D-RIBITYL-LUMAZINE[c]		Knockout		0	0	0	0
RXN401	2 DIMETHYL-D-RIBITYL-LUMAZINE[c] -> AMINO-RIBOSYLAMINO-1H-3H-PYR-DIONE[c] + RIBOFLAVIN[c]		Knockout		0	0	0	0
RXN402	ATP[c] + FMN[c] <=> FAD[c] + PPI[c]		Knockout		0	0	0	0
RXN403	ATP[c] + RIBOFLAVIN[c] -> ADP[c] + FMN[c]		Knockout		0	0	0	0
RXN404	WATER[c] + GTP[c] -> FORMATE[c] + DIHYDRONEOPTERIN-P3[c]		Knockout		1.71258e-28	1.71258e-28	0	-4.30453e-20
RXN405	WATER[c] + DIHYDRONEOPTERIN-P3[c] <=> PPI[c] + DIHYDRONEOPTERIN-P[c]		Knockout		1.71258e-28	1.71258e-28	0	-4.30453e-20
RXN406	WATER[c] + DIHYDRONEOPTERIN-P[c] <=> Pi[c] + 3 PROTON[c] + DIHYDRO-NEO-PTERIN[c]		Knockout		1.71258e-28	1.71258e-28	0	-4.30453e-20
RXN407	DIHYDRO-NEO-PTERIN[c] -> GLYCOLALDEHYDE[c] + AMINO-OH-HYDROXYMETHYL-DIHYDROPTERIDINE[c]		Knockout		1.71258e-28	1.71258e-28	0	-4.30453e-20
RXN408	ATP[c] + AMINO-OH-HYDROXYMETHYL-DIHYDROPTERIDINE[c] -> AMP[c] + DIHYDROPTERIN-CH2OH-PP[c]		Knockout		1.71258e-28	1.71258e-28	0	-4.30453e-20
RXN409	PROTON[c] + NADPH[c] + DIHYDROFOLATE[c] -> NADP[c] + THF[c]				1.71258e-28	0.00181909	1.9986e-05	7.42539e-05
RXN410	ATP[c] + GLT[c] + 7,8-dihydropteroate[c] <=> ADP[c] + Pi[c] + 3 PROTON[c] + DIHYDROFOLATE[c]		Knockout		1.71258e-28	1.71258e-28	0	-4.30453e-20
RXN411	WATER[c] + 5,10-methenyl-thf[c] <=> PROTON[c] + 10-FORMYL-THF[c]				2.10484e-15	8.98162	0.00111091	0.371979
RXN412	GLN[c] + CHORISMATE[c] <=> GLT[c] + 4-AMINO-4-DEOXYCHORISMATE[c]		Knockout		1.71258e-28	1.71258e-28	0	-4.30453e-20
RXN413	DIHYDROPTERIN-CH2OH-PP[c] + P-AMINO-BENZOATE[c] -> PPI[c] + 7,8-dihydropteroate[c]		Knockout		1.71258e-28	1.71258e-28	0	-4.30453e-20
RXN414	4-AMINO-4-DEOXYCHORISMATE[c] <=> PYRUVATE[c] + P-AMINO-BENZOATE[c]		Knockout		1.71258e-28	1.71258e-28	0	-4.30453e-20
RXN415	UDP-GLUCOSE[c] + P-AMINO-BENZOATE[c] <=> UDP[c] + CPD-5804[c]		Knockout		0	0	0	0
RXN416	ATP[c] + GLT[c] + THF[c] -> ADP[c] + Pi[c] + 4 PROTON[c] + CPD-5725[c]		Knockout		0	0	0	0
RXN417	WATER[c] + NAD[c] + GLYCOLALDEHYDE[c] -> PROTON[c] + NADH[c] + GLYCOLLATE[c]		Knockout		1.71258e-28	1.71258e-28	0	-4.30453e-20
RXN418	VITAMIN_K_{2}[c] + GLYCOLLATE[c] -> REDUCED-MENAQUINONE[c] + GLYOX[c]		Knockout		1.71258e-28	1.71258e-28	0	-4.30453e-20
RXN419	PROTON[c] + NADPH[c] + L-ASPARTATE-SEMIALDEHYDE[c] -> NADP[c] + HOMO-SER[c]				3.39422e-16	4.23541	0.00262686	0.188061
RXN420	WATER[c] + PHOSPHO-ENOL-PYRUVATE[c] + ERYTHROSE-4P[c] -> Pi[c] + 3 PROTON[c] + 3-DEOXY-D-ARABINO-HEPTULOSONATE-7-P[c]				0.0251219	0.22043	0.00113001	0.0567603
RXN421	3-DEOXY-D-ARABINO-HEPTULOSONATE-7-P[c] -> Pi[c] + 3 PROTON[c] + DEHYDROQUINATE[c]				0.0251219	0.22043	0.00113001	0.0567603
RXN422	DEHYDROQUINATE[c] -> WATER[c] + 3-DEHYDRO-SHIKIMATE[c]				0.0251219	0.22043	0.00113001	0.0567603
RXN423	PROTON[c] + NADPH[c] + 3-DEHYDRO-SHIKIMATE[c] -> NADP[c] + SHIKIMATE[c]				0.0251219	0.22043	0.00113001	0.0567603
RXN424	ATP[c] + SHIKIMATE[c] -> ADP[c] + SHIKIMATE-5P[c]				0.0251219	0.22043	0.00113001	0.0567603
RXN425	PHOSPHO-ENOL-PYRUVATE[c] + SHIKIMATE-5P[c] -> Pi[c] + 3 PROTON[c] + 3-ENOLPYRUVYL-SHIKIMATE-5P[c]				0.0251219	0.22043	0.00113001	0.0567603
RXN426	3-ENOLPYRUVYL-SHIKIMATE-5P[c] -> Pi[c] + 3 PROTON[c] + CHORISMATE[c]				0.0251219	0.22043	0.00113001	0.0567603
RXN427	S-ADENOSYLMETHIONINE[c] <=> CARBON-DIOXIDE[c] + S-ADENOSYLMETHIONINAMINE[c]		Knockout		5.42495e-29	1.91887e-05	2.10823e-07	7.83269e-07
RXN428	PUTRESCINE[c] + S-ADENOSYLMETHIONINAMINE[c] -> PROTON[c] + 5-METHYLTHIOADENOSINE[c] + SPERMIDINE[c]		Knockout		5.41979e-29	1.91887e-05	2.10823e-07	7.83269e-07
RXN429	PROTON[c] + 5-METHYLTHIOADENOSINE[c] + SPERMINE[c] <=> S-ADENOSYLMETHIONINAMINE[c] + SPERMIDINE[c]		Knockout		0	0	0	0
RXN430	WATER[c] + TREHALOSE-6P[c] -> Pi[c] + 3 PROTON[c] + TREHALOSE[c]				-6.61767e-29	0.0429828	0.000472244	0.00175452
RXN431	UDP-GLUCOSE[c] + ALPHA-GLC-6-P[c] -> UDP[c] + TREHALOSE-6P[c]				-6.61767e-29	0.0429828	0.000472244	0.00175452
RXN432	ALPHA-GLC-6-P[c] <=> GLC-6-P[c]				-0.304937	4.65249e-28	-0.0124473	-0.00335028
RXN433	ATP[c] + GLC-1-P[c] -> PPI[c] + ADP-D-GLUCOSE[c]				-9.09929e-29	0.0591013	0.000649336	0.00241247
RXN434	GLC-1-P[c] <=> ALPHA-GLC-6-P[c]				-0.261954	3.99804e-28	-0.0106927	-0.00287804
RXN435	ADP-D-GLUCOSE[c] -> ADP[c] + GLYCOGEN[c]				-9.09929e-29	0.0591013	0.000649336	0.00241247
RXN436	Pi[c] + SUCROSE[e] <=> WATER[c] + SUCROSE-6P[c]		Knockout		0	0	0	0
RXN437	WATER[c] + SUCROSE-6P[c] <=> GLC-6-P[c] + FRUCTOSE-6P[c]		Knockout		0	0	0	0
RXN438	Pi[c] + FRUCTOSE[e] -> WATER[c] + FRUCTOSE-1P[c]		Knockout		0	0	0	0
RXN439	ATP[c] + FRUCTOSE-1P[c] <=> ADP[c] + FRUCTOSE-16-DIPHOSPHATE[c]		Knockout		0	0	0	0
RXN440	FRUCTOSE-1P[c] <=> GLYCERONE-PHOSPHATE[c] + GLYCERALDEHYDE[c]		Knockout		0	0	0	0
RXN441	GLYCERONE-PHOSPHATE[c] <=> GAP[c]		Knockout		0	0	0	0
RXN442	RIBOSE-5P[c] <=> RIBOSE[c]				0	0.67067	0	0.11126
RXN443	RIBOSE[c] <=> RIBOSE[e]				0	0.67067	0	0.11126
RXN444	PHOSPHO-ENOL-PYRUVATE[c] + GLC[e] -> GLC-6-P[c] + PYRUVATE[c]				0	4.67	0	4.67
RXN445	GLC[e] -> GLC[c]				0	4.67	0	4.67
RXN446	ACET[e] <=> ACET[c]				-4.94105	0	-0.186417	-0.000982436
RXN447	CARBON-DIOXIDE[c] -> CARBON-DIOXIDE[e]		Down regulation	Direct Reaction	5.82126	23.7845	4.38393	5.12566
RXN448	OXYGEN-MOLECULE[e] -> OXYGEN-MOLECULE[c]		Down regulation	Direct Reaction	4.52978	23.7312	2.09742	2.83926
RXN449	WATER[e] <=> WATER[c]				-25.2228	-11.055	-14.2749	-13.7184
RXN450	L-LACTATE[c] -> L-LACTATE[e]				0	4.49081	0	0.185434
RXN451	SO3[e] <=> SO3[c]				0	1.97642	0.000982436	0.0751561
RXN452	SUC[c] -> SUC[e]				0	4.49081	0	0.185434
RXN453	GLT[c] -> GLT[e]				0	1.29913	0	0.0927171
RXN454	PROTON[e] + AMMONIA[e] <=> PROTON[c] + AMMONIA[c]				0.10663	11.0027	4.57263	4.9435
RXN455	PROTON[e] + Pi[e] <=> Pi[c] + PROTON[c]				0.0814816	0.81606	0.00124191	0.186676
RXN456	PROTON[c] + GLT[c] -> PROTON[e] + GLT[e]				0	1.29913	0	0.0927171
RXN457	PROTON[c] + GLN[c] -> PROTON[e] + GLN[e]				0	1.29913	0	0.0927171
RXN458	PROTON[c] + L-ALPHA-ALANINE[c] -> PROTON[e] + L-ALPHA-ALANINE[e]				0	4.49081	0	0.185434
RXN459	PROTON[c] + VAL[c] -> PROTON[e] + VAL[e]				0	2.2454	0	0.0927171
RXN460	PROTON[c] + L-ASPARTATE[c] -> PROTON[e] + L-ASPARTATE[e]				0	4.49081	0	0.185434
RXN461	PROTON[c] + LYS[c] -> PROTON[e] + LYS[e]				0	2.2454	0	0.0927171
RXN462	PROTON[e] + CIT[e] <=> PROTON[c] + CIT[c]				-1.29913	0	-0.0927171	0
RXN463	PROTON[e] + LEU[e] <=> PROTON[c] + LEU[c]				-1.64702	0	-0.0618114	0
RXN464	PROTON[e] + TYR[e] <=> PROTON[c] + TYR[c]				-0.191902	0	-0.0556302	0
RXN465	PROTON[e] + TRP[e] <=> PROTON[c] + TRP[c]				-0.191902	0	-0.0463585	0
RXN466	PROTON[e] + PRO[e] <=> PROTON[c] + PRO[c]		Up regulation	Reversed Reaction	-2.63578	0	-4.63585	-4.54314
RXN467	PROTON[e] + ILE[e] <=> PROTON[c] + ILE[c]				-2.2454	0	-0.0927171	0
RXN468	PROTON[e] + MET[e] <=> PROTON[c] + MET[c]				-1.97642	0	-0.0741737	0
RXN469	PROTON[e] + SER[e] <=> PROTON[c] + SER[c]				-4.49081	0	-0.185434	0
RXN470	PROTON[e] + THR[e] <=> PROTON[c] + THR[c]				-4.23541	0	-0.185434	0
RXN471	PROTON[e] + ARG[e] <=> PROTON[c] + ARG[c]				-2.63578	0	-0.0927171	0
RXN472	GLYCEROL-3P[c] <=> GLYCEROL-3P[e]				0	0.340775	0	0.185434
RXN473	Biomass[c] <=> Biomass[e]				-5.90863e-28	0.383775	0.00421646	0.0156654
Vgrowth-RXN	41.257 ATP[c] + 41.257 WATER[c] + 0.0386 AMP[c] + 0.17 PRO[c] + 0.0294 CMP[c] + 1.8e-006 L-PHOSPHATIDATE[c] + 9.45e-005 DIACYLGLYCEROL[c] + 0.03 UDP-GLUCOSE[c] + 2.7153e-006 dgdcg[c] + 6.25e-005 L-1-PHOSPHATIDYL-GLYCEROL[c] + 7e-007 CARDIOLIPIN[c] + 0.00018359 L-1-PHOSPHATIDYL-ETHANOLAMINE[c] + 0.44 LEU[c] + 2.25e-006 L-1-PHOSPHATIDYL-LEUSINE[c] + 0.202 LYS[c] + 3.375e-006 L-1-PHOSPHATIDYL-LYCINE…				-5.90863e-28	0.383775	0.00421646	0.0156654
RXN475	PROTON[e] <=>				-4.35894	17.0943	-0.557691	4.93091
RXN476	SUCROSE[e] <=>		Knockout		0	0	0	0
RXN477	-> FRUCTOSE[e]		Knockout		0	0	0	0
RXN478	RIBOSE[e] <=>				0	0.67067	0	0.11126
RXN479	-> GLC[e]				4.67	4.67	4.67	4.67
RXN480	ACET[e] <=>				0	4.94105	0.000982436	0.186417
RXN481	CARBON-DIOXIDE[e] ->		Down regulation	Direct Reaction	5.82126	23.7845	4.38393	5.12566
RXN482	-> OXYGEN-MOLECULE[e]		Down regulation	Direct Reaction	4.52978	23.7312	2.09742	2.83926
RXN483	WATER[e] <=>				11.055	25.2228	13.7184	14.2749
RXN484	SO3[e] <=>				-1.97642	0	-0.0751561	-0.000982436
RXN485	SUC[e] ->				0	4.49081	0	0.185434
RXN486	GLT[e] ->				0	1.29913	0	0.0927171
RXN487	AMMONIA[e] <=>				-11.0027	-0.10663	-4.9435	-4.57263
RXN488	Pi[e] <=>				-0.81606	-0.0814816	-0.186676	-0.00124191
RXN489	GLN[e] ->				0	1.29913	0	0.0927171
RXN490	L-ALPHA-ALANINE[e] ->				0	4.49081	0	0.185434
RXN491	VAL[e] ->				0	2.2454	0	0.0927171
RXN492	L-ASPARTATE[e] ->				0	4.49081	0	0.185434
RXN493	LYS[e] ->				0	2.2454	0	0.0927171
RXN494	CIT[e] ->				0	1.29913	0	0.0927171
RXN495	LEU[e] ->				0	1.64702	0	0.0618114
RXN496	TYR[e] ->				0	0.191902	0	0.0556302
RXN497	TRP[e] ->				0	0.191902	0	0.0463585
RXN498	PRO[e] ->		Up regulation		0	2.63578	4.54314	4.63585
RXN499	ILE[e] ->				0	2.2454	0	0.0927171
RXN500	MET[e] ->				0	1.97642	0	0.0741737
RXN501	SER[e] ->				0	4.49081	0	0.185434
RXN502	THR[e] ->				0	4.23541	0	0.185434
RXN503	ARG[e] ->				0	2.63578	0	0.0927171
RXN504	GLYCEROL-3P[e] ->				0	0.340775	0	0.185434
RXN505	Biomass[e] ->				-5.90863e-28	0.383775	0.00421646	0.0156654
RXN506	L-LACTATE[e] ->				0	4.49081	0	0.185434
RXN507	SER[c] <=> PYRUVATE[c] + AMMONIA[c]				-4.04402	0.800148	-0.189469	5.54578
