# Supplementary material for: A new genome-scale metabolic model of Corynebacterium glutamicum and its application
Source: Biotechnol Biofuels. 2017 Jun 30;10:169. doi: 10.1186/s13068-017-0856-3 (PMC5493880; doi:10.1186/s13068-017-0856-3)
Supplement: Supplementary file 10 — Additional file 10. The upper and lower bounds of the 13C-tracer experimental fluxes used by OptForceMUST and the added reactions used in this study. [file 13068_2017_856_MOESM10_ESM.xlsx]

## Sheet: lower and upper bound
iCW773	lower bound	upper bound
G6PDH2r	1.90414	2.19961
PGI	2.37783	2.61702
TKT1	0.54873	0.65191
TKT2	0.43148	0.54404
FBA	3.39087	3.46122
GAPD	7.20853	7.37268
PGM	6.566	6.81926
PDH	3.69572	4.27728
CS	2.21837	2.94063
AKGDH	1.6415	2.44349
PYRC	1.2663	2.44349
PPCK	0.52059	1.24754
ModelCg 2	lower bound	upper bound
RXN37	1.90414	2.19961
RXN2	2.37783	2.61702
RXN42	0.54873	0.65191
RXN44	0.43148	0.54404
RXN5	3.39087	3.46122
RXN7	7.20853	7.37268
RXN9	6.566	6.81926
RXN20	3.69572	4.27728
RXN21	2.21837	2.94063
RXN25	1.6415	2.44349

## Sheet: added reaction in simulation
production of 1,2-propanediol
MGSA	methylglyoxal synthase	dhap[c] -> pi[c] + mthgxl[c]	mgsA
LALDO3	L-Lactaldehyde:NADP+ 1-oxidoreductase	nadph[c] + mthgxl[c] + h[c] -> acetol[c] + nadp[c]	yqhD
ALR4x	aldose reductase (acetol)	acetol[c] + nadh[c] + h[c] -> nad[c] + 12ppd[c]	gldA
12PPDRtex	Propane-1,2-diol transport via diffusion (extracellular to periplasm)	12ppd[e] <=> 12ppd[c]
EX_12ppd(e)	Propane-1,2-diol exchange	12ppd[e] <=>
production of isobutanol
KTDB	2-ketoacid decarboxylase	3mob[c] -> co2[c] + ibth[c]	kivd
AHDHD	alcohol dehydrogenase	ibth[c] + nadh[c] + h[c] -> nad[c] + isob[c]	adh
ISOBRtex	Propane-1,2-diol transport via diffusion (extracellular to periplasm)	isob[e] <=> isob[c]
EX_isob(e)	Propane-1,2-diol exchange	isob[e] <=>
